# Supplementary material for: Dual efficacy-toxicity of Chelidonii Herba in chronic obstructive pulmonary disease: Integrated network pharmacology, immune profiling and molecular docking
Source: PLoS One. 2025 Sep 23;20(9):e0332750. doi: 10.1371/journal.pone.0332750 (PMC12456800; doi:10.1371/journal.pone.0332750)
Supplement: S1 Data — (ZIP) [file pone.0332750.s002.zip › README_Dataset1.txt]

This dataset lists the 20 bioactive compounds of Chelidonii Herba identified from the TCMSP database, along with their pharmacokinetic properties (oral bioavailability ≥30%, drug-likeness ≥0.18). Targets were predicted using TCMSP, SwissTargetPrediction (probability >0.2), and PharmMapper (Norm Fit >0.8). After deduplication, 108 unique high-confidence targets were finalized. Data sources include TCMSP (retrieved 2025-05-02), SwissTargetPrediction (2025-05-02), and PharmMapper (2025-05-02). Corresponds to Table 1 and the "Active components and targets" section in the manuscript.
