# Supplementary material for: Dual efficacy-toxicity of Chelidonii Herba in chronic obstructive pulmonary disease: Integrated network pharmacology, immune profiling and molecular docking
Source: PLoS One. 2025 Sep 23;20(9):e0332750. doi: 10.1371/journal.pone.0332750 (PMC12456800; doi:10.1371/journal.pone.0332750)
Supplement: S1 Data — (ZIP) [file pone.0332750.s002.zip › 1.Chelidonii_Herba_Targets.xlsx]

## Sheet: TCMSP成分
Mol ID	Molecule Name	MW	AlogP	Hdon	Hacc	OB（％）	Caco-2	BBB	DL	FASA-	HL
MOL001454	berberine	336.39	3.45	0	4	36.86	1.24	0.57	0.78	0.19	6.57
MOL001455	(S)-Canadine	339.42	3.4	0	5	53.83	1.01	0.64	0.77	0.19	6.56
MOL001458	coptisine	320.34	3.25	0	4	30.67	1.21	0.32	0.86	0.26	9.33
MOL001460	Cryptopin	369.45	3.15	0	6	78.74	0.79	0.41	0.72	0.21	21.25
MOL001461	Dihydrochelerythrine	349.41	3.91	0	5	32.73	1.13	0.61	0.81	0.26	5.6
MOL001462	Dihydrochelirubine	363.39	3.69	0	6	55.29	1.11	0.37	0.86	0.24	8.33
MOL001463	Dihydrosanguinarine	333.36	3.71	0	5	59.31	1	0.49	0.86	0.31	7.46
MOL001465	chelamidine	385.45	1.7	2	7	31.01	0.23	-0.61	0.86	0.24	5.59
MOL001466	(+/-)-Homochelidonine	369.45	2.53	1	6	36.84	0.82	0.4	0.84	0.2	4.41
MOL001467	Luteanin	341.44	3.28	1	5	55.63	0.94	0.7	0.55	0.17	1.3
MOL001469	methoxychelidonine	383.43	2.31	1	7	32.21	0.68	-0.39	0.84	0.23	7.86
MOL001473	rhoeadine	383.43	2.85	0	7	63.51	0.87	0.47	0.83	0.22	9.04
MOL001474	sanguinarine	332.35	3.47	0	4	37.81	1.26	0.15	0.86	0.3	7.84
MOL001475	beta-Isosparteine	234.43	2.36	0	2	59.81	1.57	2.01	0.21	0.19	8.66
MOL001476	(S)-Stylopine	323.37	3.2	0	5	51.15	0.89	0.5	0.85	0.27	9.32
MOL001481	chelidonine	353.4	2.33	1	6	48.32	0.67	0.2	0.86	0.29	7.61
MOL001482	chelilutine	378.43	3.65	0	5	53.55	1.13	0.17	0.87	0.18	6.14
MOL000217	(S)-Scoulerine	327.41	3.1	2	5	32.28	0.89	0.34	0.54	0.2	1.69
MOL000729	Oxysanguinarine	347.34	2.95	0	6	46.97	1.08	-0.04	0.87	0.34	7.69
MOL000787	Fumarine	353.4	2.95	0	6	59.26	0.56	-0.13	0.83	0.3	23.46

## Sheet: TCMSP成分对应靶点
Mol ID	Molecule Name	Target name
	berberine	Nitric oxide synthase, inducible
	berberine	Prostaglandin G/H synthase 1
	berberine	Potassium voltage-gated channel subfamily H member 2
	berberine	Estrogen receptor
	berberine	Androgen receptor
	berberine	Sodium channel protein type 5 subunit alpha
	berberine	Coagulation factor Xa
	berberine	Prostaglandin G/H synthase 2
	berberine	Nitric-oxide synthase, endothelial
	berberine	Retinoic acid receptor RXR-alpha
	berberine	Beta-2 adrenergic receptor
	berberine	Heat shock protein HSP 90
	berberine	mRNA of PKA Catalytic Subunit C-alpha
	berberine	Trypsin-1
	berberine	Nuclear receptor coactivator 2
	berberine	cAMP and cAMP-inhibited cGMP 3',5'-cyclic phosphodiesterase 10A
	berberine	Calmodulin
	(S)-Canadine	Prostaglandin G/H synthase 1
	(S)-Canadine	Dopamine D1 receptor
	(S)-Canadine	Muscarinic acetylcholine receptor M3
	(S)-Canadine	Potassium voltage-gated channel subfamily H member 2
	(S)-Canadine	Muscarinic acetylcholine receptor M1
	(S)-Canadine	Sodium channel protein type 5 subunit alpha
	(S)-Canadine	Coagulation factor Xa
	(S)-Canadine	Muscarinic acetylcholine receptor M5
	(S)-Canadine	Prostaglandin G/H synthase 2
	(S)-Canadine	5-hydroxytryptamine receptor 3A
	(S)-Canadine	Coagulation factor VII
	(S)-Canadine	Alpha-2C adrenergic receptor
	(S)-Canadine	Muscarinic acetylcholine receptor M4
	(S)-Canadine	Retinoic acid receptor RXR-alpha
	(S)-Canadine	Delta-type opioid receptor
	(S)-Canadine	5-hydroxytryptamine 2A receptor
	(S)-Canadine	Alpha-1A adrenergic receptor
	(S)-Canadine	5-hydroxytryptamine 2C receptor
	(S)-Canadine	Muscarinic acetylcholine receptor M2
	(S)-Canadine	Alpha-2B adrenergic receptor
	(S)-Canadine	Alpha-1B adrenergic receptor
	(S)-Canadine	D(3) dopamine receptor
	(S)-Canadine	Sodium-dependent dopamine transporter
	(S)-Canadine	Beta-2 adrenergic receptor
	(S)-Canadine	Alpha-1D adrenergic receptor
	(S)-Canadine	Sodium-dependent serotonin transporter
	(S)-Canadine	Mu-type opioid receptor
	(S)-Canadine	Heat shock protein HSP 90
	(S)-Canadine	mRNA of PKA Catalytic Subunit C-alpha
	(S)-Canadine	Calmodulin
	(S)-Canadine	D(1B) dopamine receptor
	(S)-Canadine	Retinoic acid receptor RXR-beta
	coptisine	Nitric oxide synthase, inducible
	coptisine	Prostaglandin G/H synthase 1
	coptisine	Potassium voltage-gated channel subfamily H member 2
	coptisine	Estrogen receptor
	coptisine	Androgen receptor
	coptisine	Sodium channel protein type 5 subunit alpha
	coptisine	Prostaglandin G/H synthase 2
	coptisine	Nitric-oxide synthase, endothelial
	coptisine	Trypsin-1
	Cryptopin	Prostaglandin G/H synthase 1
	Cryptopin	Dopamine D1 receptor
	Cryptopin	Muscarinic acetylcholine receptor M3
	Cryptopin	Potassium voltage-gated channel subfamily H member 2
	Cryptopin	Muscarinic acetylcholine receptor M1
	Cryptopin	Sodium channel protein type 5 subunit alpha
	Cryptopin	Coagulation factor Xa
	Cryptopin	Muscarinic acetylcholine receptor M5
	Cryptopin	Prostaglandin G/H synthase 2
	Cryptopin	5-hydroxytryptamine receptor 3A
	Cryptopin	Coagulation factor VII
	Cryptopin	Vascular endothelial growth factor receptor 2
	Cryptopin	Muscarinic acetylcholine receptor M4
	Cryptopin	Delta-type opioid receptor
	Cryptopin	CGMP-inhibited 3',5'-cyclic phosphodiesterase A
	Cryptopin	Alpha-1B adrenergic receptor
	Cryptopin	Beta-2 adrenergic receptor
	Cryptopin	Alpha-1D adrenergic receptor
	Cryptopin	DNA topoisomerase II
	Cryptopin	Mu-type opioid receptor
	Cryptopin	Heat shock protein HSP 90
	Cryptopin	mRNA of PKA Catalytic Subunit C-alpha
	Cryptopin	Voltage-dependent L-type calcium channel subunit alpha-1S
	Cryptopin	Nuclear receptor coactivator 1
	Cryptopin	cAMP and cAMP-inhibited cGMP 3',5'-cyclic phosphodiesterase 10A
	Cryptopin	Calmodulin
	Cryptopin	5-hydroxytryptamine 2A receptor
	Cryptopin	Sodium-dependent serotonin transporter
	Dihydrochelerythrine	Nitric oxide synthase, inducible
	Dihydrochelerythrine	Prostaglandin G/H synthase 1
	Dihydrochelerythrine	Potassium voltage-gated channel subfamily H member 2
	Dihydrochelerythrine	Estrogen receptor
	Dihydrochelerythrine	Androgen receptor
	Dihydrochelerythrine	Sodium channel protein type 5 subunit alpha
	Dihydrochelerythrine	Peroxisome proliferator activated receptor gamma
	Dihydrochelerythrine	Coagulation factor Xa
	Dihydrochelerythrine	Prostaglandin G/H synthase 2
	Dihydrochelerythrine	Nitric-oxide synthase, endothelial
	Dihydrochelerythrine	Retinoic acid receptor RXR-alpha
	Dihydrochelerythrine	Acetylcholinesterase
	Dihydrochelerythrine	Estrogen receptor beta
	Dihydrochelerythrine	Mitogen-activated protein kinase 14
	Dihydrochelerythrine	Heat shock protein HSP 90
	Dihydrochelerythrine	Cell division protein kinase 2
	Dihydrochelerythrine	mRNA of PKA Catalytic Subunit C-alpha
	Dihydrochelerythrine	Trypsin-1
	Dihydrochelerythrine	Proto-oncogene serine/threonine-protein kinase Pim-1
	Dihydrochelerythrine	Cyclin-A2
	Dihydrochelerythrine	Nuclear receptor coactivator 2
	Dihydrochelerythrine	Calmodulin
	Dihydrochelirubine	Nitric oxide synthase, inducible
	Dihydrochelirubine	Prostaglandin G/H synthase 1
	Dihydrochelirubine	Estrogen receptor
	Dihydrochelirubine	Peroxisome proliferator activated receptor gamma
	Dihydrochelirubine	Prostaglandin G/H synthase 2
	Dihydrochelirubine	Estrogen receptor beta
	Dihydrochelirubine	mRNA of PKA Catalytic Subunit C-alpha
	Dihydrochelirubine	Trypsin-1
	Dihydrochelirubine	Nuclear receptor coactivator 2
	Dihydrochelirubine	Nuclear receptor coactivator 1
	Dihydrosanguinarine	Nitric oxide synthase, inducible
	Dihydrosanguinarine	Prostaglandin G/H synthase 1
	Dihydrosanguinarine	Estrogen receptor
	Dihydrosanguinarine	Androgen receptor
	Dihydrosanguinarine	Peroxisome proliferator activated receptor gamma
	Dihydrosanguinarine	Coagulation factor Xa
	Dihydrosanguinarine	Prostaglandin G/H synthase 2
	Dihydrosanguinarine	Acetylcholinesterase
	Dihydrosanguinarine	Estrogen receptor beta
	Dihydrosanguinarine	Mitogen-activated protein kinase 14
	Dihydrosanguinarine	Cell division protein kinase 2
	Dihydrosanguinarine	mRNA of PKA Catalytic Subunit C-alpha
	Dihydrosanguinarine	Trypsin-1
	Dihydrosanguinarine	Proto-oncogene serine/threonine-protein kinase Pim-1
	Dihydrosanguinarine	Cyclin-A2
	Dihydrosanguinarine	Nuclear receptor coactivator 2
	Dihydrosanguinarine	Calmodulin
	chelamidine	Sodium channel protein type 5 subunit alpha
	chelamidine	Coagulation factor Xa
	chelamidine	Prostaglandin G/H synthase 2
	chelamidine	Carbonic anhydrase II
	chelamidine	DNA topoisomerase II
	chelamidine	Heat shock protein HSP 90
	chelamidine	Calmodulin
	(+/-)-Homochelidonine	Muscarinic acetylcholine receptor M3
	(+/-)-Homochelidonine	Potassium voltage-gated channel subfamily H member 2
	(+/-)-Homochelidonine	Muscarinic acetylcholine receptor M1
	(+/-)-Homochelidonine	Sodium channel protein type 5 subunit alpha
	(+/-)-Homochelidonine	Coagulation factor Xa
	(+/-)-Homochelidonine	Muscarinic acetylcholine receptor M5
	(+/-)-Homochelidonine	Prostaglandin G/H synthase 2
	(+/-)-Homochelidonine	Carbonic anhydrase II
	(+/-)-Homochelidonine	Muscarinic acetylcholine receptor M4
	(+/-)-Homochelidonine	Delta-type opioid receptor
	(+/-)-Homochelidonine	Alpha-1B adrenergic receptor
	(+/-)-Homochelidonine	Beta-2 adrenergic receptor
	(+/-)-Homochelidonine	Alpha-1D adrenergic receptor
	(+/-)-Homochelidonine	DNA topoisomerase II
	(+/-)-Homochelidonine	Mu-type opioid receptor
	(+/-)-Homochelidonine	Heat shock protein HSP 90
	(+/-)-Homochelidonine	Calcium-activated potassium channel subunit alpha 1
	(+/-)-Homochelidonine	Calmodulin
	Luteanin	Prostaglandin G/H synthase 1
	Luteanin	Muscarinic acetylcholine receptor M3
	Luteanin	Potassium voltage-gated channel subfamily H member 2
	Luteanin	Muscarinic acetylcholine receptor M1
	Luteanin	Androgen receptor
	Luteanin	Sodium channel protein type 5 subunit alpha
	Luteanin	Coagulation factor Xa
	Luteanin	Muscarinic acetylcholine receptor M5
	Luteanin	Prostaglandin G/H synthase 2
	Luteanin	5-hydroxytryptamine receptor 3A
	Luteanin	Retinoic acid receptor RXR-alpha
	Luteanin	Delta-type opioid receptor
	Luteanin	Acetylcholinesterase
	Luteanin	Beta-2 adrenergic receptor
	Luteanin	Alpha-1D adrenergic receptor
	Luteanin	DNA topoisomerase II
	Luteanin	Mu-type opioid receptor
	Luteanin	Pregnane X receptor
	Luteanin	Heat shock protein HSP 90
	Luteanin	Phosphatidylinositol-4,5-bisphosphate 3-kinase catalytic subunit, gamma isoform
	Luteanin	Muscarinic acetylcholine receptor M4
	Luteanin	Alpha-1B adrenergic receptor
	Luteanin	Sodium-dependent serotonin transporter
	Luteanin	Calcium-activated potassium channel subunit alpha 1
	methoxychelidonine	Prostaglandin G/H synthase 1
	methoxychelidonine	Sodium channel protein type 5 subunit alpha
	methoxychelidonine	Coagulation factor Xa
	methoxychelidonine	Prostaglandin G/H synthase 2
	methoxychelidonine	DNA topoisomerase II
	methoxychelidonine	Calmodulin
	rhoeadine	Prostaglandin G/H synthase 1
	rhoeadine	Muscarinic acetylcholine receptor M3
	rhoeadine	Thrombin
	rhoeadine	Muscarinic acetylcholine receptor M1
	rhoeadine	Sodium channel protein type 5 subunit alpha
	rhoeadine	Muscarinic acetylcholine receptor M5
	rhoeadine	Prostaglandin G/H synthase 2
	rhoeadine	Acetylcholinesterase
	rhoeadine	Alpha-1B adrenergic receptor
	rhoeadine	Mu-type opioid receptor
	rhoeadine	Dipeptidyl peptidase IV
	sanguinarine	Prostaglandin G/H synthase 1
	sanguinarine	Prostaglandin G/H synthase 2
	sanguinarine	Retinoic acid receptor RXR-alpha
	sanguinarine	mRNA of PKA Catalytic Subunit C-alpha
	beta-Isosparteine	Muscarinic acetylcholine receptor M3
	beta-Isosparteine	Muscarinic acetylcholine receptor M1
	beta-Isosparteine	Muscarinic acetylcholine receptor M2
	beta-Isosparteine	Sodium-dependent serotonin transporter
	beta-Isosparteine	Gamma-aminobutyric acid receptor subunit alpha-1
	(S)-Stylopine	Prostaglandin G/H synthase 1
	(S)-Stylopine	Muscarinic acetylcholine receptor M3
	(S)-Stylopine	Muscarinic acetylcholine receptor M1
	(S)-Stylopine	Sodium channel protein type 5 subunit alpha
	(S)-Stylopine	Muscarinic acetylcholine receptor M5
	(S)-Stylopine	Prostaglandin G/H synthase 2
	(S)-Stylopine	5-hydroxytryptamine receptor 3A
	(S)-Stylopine	Muscarinic acetylcholine receptor M4
	(S)-Stylopine	Delta-type opioid receptor
	(S)-Stylopine	5-hydroxytryptamine 2A receptor
	(S)-Stylopine	Alpha-1B adrenergic receptor
	(S)-Stylopine	Beta-2 adrenergic receptor
	(S)-Stylopine	Alpha-1D adrenergic receptor
	(S)-Stylopine	Sodium-dependent serotonin transporter
	(S)-Stylopine	Mu-type opioid receptor
	(S)-Stylopine	Calmodulin
	chelidonine	Prostaglandin G/H synthase 1
	chelidonine	Muscarinic acetylcholine receptor M3
	chelidonine	Sodium channel protein type 5 subunit alpha
	chelidonine	Coagulation factor Xa
	chelidonine	Prostaglandin G/H synthase 2
	chelidonine	Delta-type opioid receptor
	chelidonine	Alpha-1B adrenergic receptor
	chelidonine	Beta-2 adrenergic receptor
	chelidonine	DNA topoisomerase II
	chelidonine	Mu-type opioid receptor
	chelidonine	Calmodulin
	chelidonine	Cell division control protein 2 homolog
	chelidonine	G2/mitotic-specific cyclin-B1
	chelidonine	Tubulin alpha-1A chain
	chelilutine	Prostaglandin G/H synthase 1
	chelilutine	Prostaglandin G/H synthase 2
	chelilutine	DNA topoisomerase II
	chelilutine	Nuclear receptor coactivator 2
	(S)-Scoulerine	Prostaglandin G/H synthase 1
	(S)-Scoulerine	Dopamine D1 receptor
	(S)-Scoulerine	Muscarinic acetylcholine receptor M3
	(S)-Scoulerine	Potassium voltage-gated channel subfamily H member 2
	(S)-Scoulerine	Muscarinic acetylcholine receptor M1
	(S)-Scoulerine	D(1B) dopamine receptor
	(S)-Scoulerine	Sodium channel protein type 5 subunit alpha
	(S)-Scoulerine	Coagulation factor Xa
	(S)-Scoulerine	Muscarinic acetylcholine receptor M5
	(S)-Scoulerine	Prostaglandin G/H synthase 2
	(S)-Scoulerine	Alpha-2A adrenergic receptor
	(S)-Scoulerine	Carbonic anhydrase II
	(S)-Scoulerine	Coagulation factor VII
	(S)-Scoulerine	Alpha-2C adrenergic receptor
	(S)-Scoulerine	Muscarinic acetylcholine receptor M4
	(S)-Scoulerine	Delta-type opioid receptor
	(S)-Scoulerine	CGMP-inhibited 3',5'-cyclic phosphodiesterase A
	(S)-Scoulerine	5-hydroxytryptamine 2A receptor
	(S)-Scoulerine	Alpha-1A adrenergic receptor
	(S)-Scoulerine	5-hydroxytryptamine 2C receptor
	(S)-Scoulerine	Muscarinic acetylcholine receptor M2
	(S)-Scoulerine	Alpha-1B adrenergic receptor
	(S)-Scoulerine	D(3) dopamine receptor
	(S)-Scoulerine	Sodium-dependent dopamine transporter
	(S)-Scoulerine	Beta-2 adrenergic receptor
	(S)-Scoulerine	Alpha-1D adrenergic receptor
	(S)-Scoulerine	DNA topoisomerase II
	(S)-Scoulerine	Sodium-dependent serotonin transporter
	(S)-Scoulerine	Mu-type opioid receptor
	(S)-Scoulerine	Heat shock protein HSP 90
	(S)-Scoulerine	Nuclear receptor coactivator 2
	(S)-Scoulerine	Nuclear receptor coactivator 1
	(S)-Scoulerine	Calmodulin
	(S)-Scoulerine	Retinoic acid receptor RXR-alpha
	(S)-Scoulerine	Sodium-dependent noradrenaline transporter
	(S)-Scoulerine	Alpha-2B adrenergic receptor
	Oxysanguinarine	Prostaglandin G/H synthase 1
	Oxysanguinarine	Prostaglandin G/H synthase 2
	Oxysanguinarine	mRNA of PKA Catalytic Subunit C-alpha
	Oxysanguinarine	Nuclear receptor coactivator 2
	Oxysanguinarine	Coagulation factor Xa
	Fumarine	Prostaglandin G/H synthase 1
	Fumarine	Muscarinic acetylcholine receptor M3
	Fumarine	Potassium voltage-gated channel subfamily H member 2
	Fumarine	Muscarinic acetylcholine receptor M1
	Fumarine	Sodium channel protein type 5 subunit alpha
	Fumarine	Coagulation factor Xa
	Fumarine	Muscarinic acetylcholine receptor M5
	Fumarine	Prostaglandin G/H synthase 2
	Fumarine	5-hydroxytryptamine receptor 3A
	Fumarine	Coagulation factor VII
	Fumarine	Muscarinic acetylcholine receptor M4
	Fumarine	Delta-type opioid receptor
	Fumarine	5-hydroxytryptamine 2A receptor
	Fumarine	Alpha-1B adrenergic receptor
	Fumarine	Beta-2 adrenergic receptor
	Fumarine	Alpha-1D adrenergic receptor
	Fumarine	Mu-type opioid receptor
	Fumarine	Heat shock protein HSP 90
	Fumarine	mRNA of PKA Catalytic Subunit C-alpha
	Fumarine	Calmodulin
	Fumarine	Sodium-dependent serotonin transporter
	Fumarine	Voltage-dependent L-type calcium channel subunit alpha-1S
	Fumarine	CGMP-inhibited 3',5'-cyclic phosphodiesterase A
	Fumarine	Sodium-dependent dopamine transporter
	Fumarine	Type IV phosphodiesterase
	Fumarine	DNA topoisomerase II
	Fumarine	Dopamine D1 receptor
	Fumarine	Vascular endothelial growth factor receptor 2

## Sheet: TCMSP经STRING转化
Mol ID	Molecule Name
MOL001454	berberine	NOS2
MOL001454		PTGS1
MOL001454		KCNH2
MOL001454		ESR1
MOL001454		AR
MOL001454		SCN5A
MOL001454		F7
MOL001454		PTGS2
MOL001454		NOS3
MOL001454		RXRA
MOL001454		ADRB2
MOL001454		HSP90AA1
MOL001454		PRSS1
MOL001454		NCOA2
MOL001454		PDE10A
MOL001454		CALM3
MOL001455	(S)-Canadine	PTGS1
MOL001455		DRD1
MOL001455		CHRM3
MOL001455		KCNH2
MOL001455		CHRM1
MOL001455		SCN5A
MOL001455		F7
MOL001455		CHRM5
MOL001455		PTGS2
MOL001455		HTR3A
MOL001455		F7
MOL001455		ADRA2C
MOL001455		CHRM4
MOL001455		RXRA
MOL001455		OPRD1
MOL001455		HTR2A
MOL001455		ADRA1D
MOL001455		HTR2C
MOL001455		CHRM2
MOL001455		ADRA2B
MOL001455		ADRA1B
MOL001455		DRD3
MOL001455		SLC6A3
MOL001455		ADRB2
MOL001455		ADRA1D
MOL001455		SLC6A4
MOL001455		OPRM1
MOL001455		HSP90AA1
MOL001455		CALM3
MOL001455		DRD5
MOL001455		RXRB
MOL001458	coptisine	NOS2
MOL001458		PTGS1
MOL001458		KCNH2
MOL001458		ESR1
MOL001458		AR
MOL001458		SCN5A
MOL001458		PTGS2
MOL001458		NOS3
MOL001458		PRSS1
MOL001460	Cryptopin	PTGS1
MOL001460		DRD1
MOL001460		CHRM3
MOL001460		KCNH2
MOL001460		CHRM1
MOL001460		SCN5A
MOL001460		F7
MOL001460		CHRM5
MOL001460		PTGS2
MOL001460		HTR3A
MOL001460		F7
MOL001460		KDR
MOL001460		CHRM4
MOL001460		OPRD1
MOL001460		PDE3A
MOL001460		ADRA1B
MOL001460		ADRB2
MOL001460		ADRA1D
MOL001460		TOP2B
MOL001460		OPRM1
MOL001460		HSP90AA1
MOL001460		CACNA1S
MOL001460		NCOA1
MOL001460		PDE10A
MOL001460		CALM3
MOL001460		HTR2A
MOL001460		SLC6A4
MOL001461	Dihydrochelerythrine	NOS2
MOL001461		PTGS1
MOL001461		KCNH2
MOL001461		ESR1
MOL001461		AR
MOL001461		SCN5A
MOL001461		PPARG
MOL001461		F7
MOL001461		PTGS2
MOL001461		NOS3
MOL001461		RXRA
MOL001461		ACHE
MOL001461		ESR2
MOL001461		MAPK14
MOL001461		HSP90AA1
MOL001461		CDK2
MOL001461		PRSS1
MOL001461		CCNA2
MOL001461		NCOA2
MOL001461		CALM3
MOL001462	Dihydrochelirubine	NOS2
MOL001462		PTGS1
MOL001462		ESR1
MOL001462		PPARG
MOL001462		PTGS2
MOL001462		ESR2
MOL001462		PRSS1
MOL001462		NCOA2
MOL001462		NCOA1
MOL001463	Dihydrosanguinarine	NOS2
MOL001463		PTGS1
MOL001463		ESR1
MOL001463		AR
MOL001463		PPARG
MOL001463		F7
MOL001463		PTGS2
MOL001463		ACHE
MOL001463		ESR2
MOL001463		MAPK14
MOL001463		CDK2
MOL001463		PRSS1
MOL001463		CCNA2
MOL001463		NCOA2
MOL001463		CALM3
MOL001465	chelamidine	SCN5A
MOL001465		F7
MOL001465		PTGS2
MOL001465		CA2
MOL001465		TOP2B
MOL001465		HSP90AA1
MOL001465		CALM3
MOL001466	(+/-)-Homochelidonine	CHRM3
MOL001466		KCNH2
MOL001466		CHRM1
MOL001466		SCN5A
MOL001466		F7
MOL001466		CHRM5
MOL001466		PTGS2
MOL001466		CA2
MOL001466		CHRM4
MOL001466		OPRD1
MOL001466		ADRA1B
MOL001466		ADRB2
MOL001466		ADRA1D
MOL001466		TOP2B
MOL001466		OPRM1
MOL001466		HSP90AA1
MOL001466		CALM3
MOL001467	Luteanin	PTGS1
MOL001467		CHRM3
MOL001467		KCNH2
MOL001467		CHRM1
MOL001467		AR
MOL001467		SCN5A
MOL001467		F7
MOL001467		CHRM5
MOL001467		PTGS2
MOL001467		HTR3A
MOL001467		RXRA
MOL001467		OPRD1
MOL001467		ACHE
MOL001467		ADRB2
MOL001467		ADRA1D
MOL001467		TOP2B
MOL001467		OPRM1
MOL001467		NR1I2
MOL001467		HSP90AA1
MOL001467		CHRM4
MOL001467		ADRA1B
MOL001467		SLC6A4
MOL001469	methoxychelidonine	PTGS1
MOL001469		SCN5A
MOL001469		F7
MOL001469		PTGS2
MOL001469		TOP2B
MOL001469		CALM3
MOL001473	rhoeadine	PTGS1
MOL001473		CHRM3
MOL001473		SERPIND1
MOL001473		CHRM1
MOL001473		SCN5A
MOL001473		CHRM5
MOL001473		PTGS2
MOL001473		ACHE
MOL001473		ADRA1B
MOL001473		OPRM1
MOL001473		DPP4
MOL001474	sanguinarine	PTGS1
MOL001474		PTGS2
MOL001474		RXRA
MOL001475	beta-Isosparteine	CHRM3
MOL001475		CHRM1
MOL001475		CHRM2
MOL001475		SLC6A4
MOL001475		GABRA1
MOL001476	(S)-Stylopine	PTGS1
MOL001476		CHRM3
MOL001476		CHRM1
MOL001476		SCN5A
MOL001476		CHRM5
MOL001476		PTGS2
MOL001476		HTR3A
MOL001476		CHRM4
MOL001476		OPRD1
MOL001476		HTR2A
MOL001476		ADRA1B
MOL001476		ADRB2
MOL001476		ADRA1D
MOL001476		SLC6A4
MOL001476		OPRM1
MOL001476		CALM3
MOL001481	chelidonine	PTGS1
MOL001481		CHRM3
MOL001481		SCN5A
MOL001481		F7
MOL001481		PTGS2
MOL001481		OPRD1
MOL001481		ADRA1B
MOL001481		ADRB2
MOL001481		TOP2B
MOL001481		OPRM1
MOL001481		CALM3
MOL001481		CDK1
MOL001481		CCNB1
MOL001481		TUBA1A
MOL001482	chelilutine	PTGS1
MOL001482		PTGS2
MOL001482		TOP2B
MOL001482		NCOA2
MOL000217	(S)-Scoulerine	PTGS1
MOL000217		DRD1
MOL000217		CHRM3
MOL000217		KCNH2
MOL000217		CHRM1
MOL000217		DRD5
MOL000217		SCN5A
MOL000217		F7
MOL000217		CHRM5
MOL000217		PTGS2
MOL000217		ADRA2A
MOL000217		CA2
MOL000217		F7
MOL000217		ADRA2C
MOL000217		CHRM4
MOL000217		OPRD1
MOL000217		PDE3A
MOL000217		HTR2A
MOL000217		ADRA1D
MOL000217		HTR2C
MOL000217		CHRM2
MOL000217		ADRA1B
MOL000217		DRD3
MOL000217		SLC6A3
MOL000217		ADRB2
MOL000217		ADRA1D
MOL000217		TOP2B
MOL000217		SLC6A4
MOL000217		OPRM1
MOL000217		HSP90AA1
MOL000217		NCOA2
MOL000217		NCOA1
MOL000217		CALM3
MOL000217		RXRA
MOL000217		SLC6A2
MOL000217		ADRA2B
MOL000729	Oxysanguinarine	PTGS1
MOL000729		PTGS2
MOL000729		NCOA2
MOL000729		F7
MOL000787	Fumarine	PTGS1
MOL000787		CHRM3
MOL000787		KCNH2
MOL000787		CHRM1
MOL000787		SCN5A
MOL000787		F7
MOL000787		CHRM5
MOL000787		PTGS2
MOL000787		HTR3A
MOL000787		F7
MOL000787		CHRM4
MOL000787		OPRD1
MOL000787		HTR2A
MOL000787		ADRA1B
MOL000787		ADRB2
MOL000787		ADRA1D
MOL000787		OPRM1
MOL000787		HSP90AA1
MOL000787		CALM3
MOL000787		SLC6A4
MOL000787		CACNA1S
MOL000787		PDE3A
MOL000787		SLC6A3
MOL000787		TOP2B
MOL000787		DRD1
MOL000787		KDR

## Sheet: STP靶点（Probability＞0.6）
Mol ID	Molecule Name
MOL001454	berberine	ACHE
MOL001454	berberine	HTR2B
MOL001454	berberine	BCHE
MOL001454	berberine	ADRA2C
MOL001454	berberine	ADRA2B
MOL001454	berberine	CHRM1
MOL001454	berberine	SIGMAR1
MOL001454	berberine	CYP2D6
MOL001454	berberine	SAE1
MOL001454	berberine	UBA2
MOL001455	(S)-Canadine	DRD1
MOL000217	(S)-Scoulerine	DRD1
MOL000217	(S)-Scoulerine	DRD2

## Sheet: STP靶点（Probability＞0.2）
Mol ID	靶点
MOL001454	ACHE
MOL001454	HTR2B
MOL001454	BCHE
MOL001454	ADRA2C
MOL001454	ADRA2B
MOL001454	CHRM1
MOL001454	SIGMAR1
MOL001454	CYP2D6
MOL001454	SAE1
MOL001454	UBA2
MOL001455	DRD1
MOL001455	DRD2
MOL001455	F3
MOL001455	HTR7
MOL001455	HTR1A
MOL001455	CHRM4
MOL001455	ADRA1D
MOL001455	DRD3
MOL001458	ACHE
MOL001458	SIGMAR1
MOL001458	CHRM1
MOL001458	HTR2B
MOL001458	BCHE
MOL001458	ADRA2C
MOL001458	ADRA2B
MOL001458	CYP2D6
MOL001458	SAE1
MOL001458	UBA2
MOL001467	HTR1A
MOL001467	DRD2
MOL001467	HTR6
MOL001467	HTR2B
MOL001467	DRD1
MOL001467	PTPRCAP
MOL001467	HTR2A
MOL001467	HTR7
MOL001467	HTR5A
MOL001474	ACHE
MOL001474	PRKCE
MOL001476	DRD1
MOL001476	HTR1A
MOL001476	DRD2
MOL001476	F3
MOL001476	HTR7
MOL001476	CHRM4
MOL001482	ACHE
MOL001482	PRKCE
MOL000217	DRD1
MOL000217	DRD2
MOL000217	DRD3
MOL000217	SIGMAR1
MOL000217	ADRA1A
MOL000217	ADRA1D
MOL000217	ADRA1B

## Sheet: PM靶点经STRING转化（Norm Fit＞0.8）
MOL001454	ESR1
MOL001454	TTR
MOL001454	PPIA
MOL001454	CA2
MOL001454	AKR1C2
MOL001454	CYP19A1
MOL001454	AR
MOL001454	STS
MOL001454	APOA2
MOL001454	BMP2
MOL001454	RXRA
MOL001454	NR1H2
MOL001454	BCHE
MOL001454	ADAM17
MOL001455	CA2
MOL001455	ESR1
MOL001455	TTR
MOL001455	APOA2
MOL001455	STS
MOL001455	PPIA
MOL001455	ALB
MOL001455	ESR2
MOL001458	CA2
MOL001458	ESR1
MOL001458	BCHE
MOL001458	CYP19A1
MOL001458	AKR1C2
MOL001458	STS
MOL001458	APOA2
MOL001458	BMP2
MOL001458	CCNA2
MOL001458	AR
MOL001458	ADAM17
MOL001460	ESR1
MOL001460	GBA
MOL001460	PNMT
MOL001460	ESR2
MOL001460	PLG
MOL001461	BMP2
MOL001461	AR
MOL001461	GSTP1
MOL001461	CA2
MOL001461	PPIA
MOL001461	ESR1
MOL001461	AKR1C2
MOL001461	ALB
MOL001461	STS
MOL001461	MMP13
MOL001461	AKR1B1
MOL001461	ESRRG
MOL001461	AKR1C3
MOL001461	CCNA2
MOL001462	BMP2
MOL001462	AR
MOL001462	DDX6
MOL001462	ESR1
MOL001462	BCHE
MOL001462	CA2
MOL001462	CDK2
MOL001462	CCNA2
MOL001462	PPIA
MOL001462	ALB
MOL001462	AKR1C2
MOL001462	AKR1B1
MOL001462	STS
MOL001463	BMP2
MOL001463	AR
MOL001463	ESR1
MOL001463	BCHE
MOL001463	PPIA
MOL001463	CA2
MOL001463	AKR1C2
MOL001463	ALB
MOL001463	CCNA2
MOL001463	STS
MOL001463	CYP19A1
MOL001463	AKR1B1
MOL001467	CA2
MOL001467	AR
MOL001467	PPIA
MOL001467	BMP2
MOL001467	CMA1
MOL001467	PNMT
MOL001467	BCHE
MOL001467	CCL24
MOL001467	CDK2
MOL001467	GSTP1
MOL001467	MAOB
MOL001473	CA2
MOL001473	ESR1
MOL001473	BCHE
MOL001473	STS
MOL001473	ALB
MOL001473	F2
MOL001473	ESR2
MOL001473	GSTP1
MOL001473	AR
MOL001473	MMP13
MOL001473	MAPK14
MOL001473	MAPK8
MOL001475	THRB
MOL001475	TTR
MOL001475	CES1
MOL001474	BMP2
MOL001474	AR
MOL001474	AKR1C3
MOL001474	BCHE
MOL001474	PPIA
MOL001474	STS
MOL001474	APOA2
MOL001474	AKR1C2
MOL001474	ESR1
MOL001474	ALB
MOL001474	CA2
MOL001474	MMP13
MOL001476	CA2
MOL001476	ESR1
MOL001476	PLG
MOL001476	APOA2
MOL001476	STS
MOL001476	ALB
MOL001476	BCHE
MOL001476	ESR2
MOL001476	CCNA2
MOL001481	STS
MOL001481	APOA2
MOL001481	ALB
MOL001481	AR
MOL001481	PLG
MOL001481	ESR1
MOL001481	TTR
MOL001481	MMP3
MOL001481	BCHE
MOL001481	CA2
MOL001481	ESR2
MOL001481	MAP3K10
MOL001481	MMP13
MOL001481	MAPK14
MOL001481	CCNA2
MOL001481	PGR
MOL001481	ADAM17
MOL001481	CYP19A1
MOL001482	BMP2
MOL001482	GSTP1
MOL001482	PPIA
MOL001482	AR
MOL001482	ESR1
MOL001482	AKR1C3
MOL001482	CA2
MOL001482	STS
MOL001482	AKR1C2
MOL001482	APOA2
MOL001482	ALB
MOL001482	AKR1B1
MOL001482	CDK2
MOL000217	BACE1
MOL000217	AR
MOL000217	TTR
MOL000217	ESR1
MOL000217	STS
MOL000217	APOA2
MOL000217	ADAM17
MOL000217	CYP19A1
MOL000217	ALB
MOL000217	CA2
MOL000217	CA1
MOL000217	PAH
MOL000217	PLG
MOL000217	KDR
MOL000217	MAP3K10
MOL000217	ESR2
MOL000217	GSTP1
MOL000217	PPIA
MOL000217	CCNA2
MOL000729	APOA2
MOL000729	STS
MOL000729	ESR1
MOL000729	ALB
MOL000729	BMP2
MOL000729	AR
MOL000729	CA2
MOL000729	CES1
MOL000729	ESR2
MOL000729	BCHE
MOL000729	PNP
MOL000729	GSTP1
MOL000729	TTR
MOL000729	ADAM17
MOL000729	AKR1C3
MOL000729	MAP3K10
MOL000729	PPIA
MOL000729	CASP3
MOL000729	GC
MOL000729	CFB
MOL000729	PGR

## Sheet: Mol ID对应靶点去重
Mol ID	靶点
MOL001454	ACHE
MOL001454	HTR2B
MOL001454	BCHE
MOL001454	ADRA2C
MOL001454	ADRA2B
MOL001454	CHRM1
MOL001454	SIGMAR1
MOL001454	CYP2D6
MOL001454	SAE1
MOL001454	UBA2
MOL001455	DRD1
MOL001455	DRD2
MOL001455	F3
MOL001455	HTR7
MOL001455	HTR1A
MOL001455	CHRM4
MOL001455	ADRA1D
MOL001455	DRD3
MOL001458	ACHE
MOL001458	SIGMAR1
MOL001458	CHRM1
MOL001458	HTR2B
MOL001458	BCHE
MOL001458	ADRA2C
MOL001458	ADRA2B
MOL001458	CYP2D6
MOL001458	SAE1
MOL001458	UBA2
MOL001467	HTR1A
MOL001467	DRD2
MOL001467	HTR6
MOL001467	HTR2B
MOL001467	DRD1
MOL001467	PTPRCAP
MOL001467	HTR2A
MOL001467	HTR7
MOL001467	HTR5A
MOL001474	ACHE
MOL001474	PRKCE
MOL001476	DRD1
MOL001476	HTR1A
MOL001476	DRD2
MOL001476	F3
MOL001476	HTR7
MOL001476	CHRM4
MOL001482	ACHE
MOL001482	PRKCE
MOL000217	DRD1
MOL000217	DRD2
MOL000217	DRD3
MOL000217	SIGMAR1
MOL000217	ADRA1A
MOL000217	ADRA1D
MOL000217	ADRA1B
MOL001454	ESR1
MOL001454	TTR
MOL001454	PPIA
MOL001454	CA2
MOL001454	AKR1C2
MOL001454	CYP19A1
MOL001454	AR
MOL001454	STS
MOL001454	APOA2
MOL001454	BMP2
MOL001454	RXRA
MOL001454	NR1H2
MOL001454	ADAM17
MOL001455	CA2
MOL001455	ESR1
MOL001455	TTR
MOL001455	APOA2
MOL001455	STS
MOL001455	PPIA
MOL001455	ALB
MOL001455	ESR2
MOL001458	CA2
MOL001458	ESR1
MOL001458	CYP19A1
MOL001458	AKR1C2
MOL001458	STS
MOL001458	APOA2
MOL001458	BMP2
MOL001458	CCNA2
MOL001458	AR
MOL001458	ADAM17
MOL001460	ESR1
MOL001460	GBA
MOL001460	PNMT
MOL001460	ESR2
MOL001460	PLG
MOL001461	BMP2
MOL001461	AR
MOL001461	GSTP1
MOL001461	CA2
MOL001461	PPIA
MOL001461	ESR1
MOL001461	AKR1C2
MOL001461	ALB
MOL001461	STS
MOL001461	MMP13
MOL001461	AKR1B1
MOL001461	ESRRG
MOL001461	AKR1C3
MOL001461	CCNA2
MOL001462	BMP2
MOL001462	AR
MOL001462	DDX6
MOL001462	ESR1
MOL001462	BCHE
MOL001462	CA2
MOL001462	CDK2
MOL001462	CCNA2
MOL001462	PPIA
MOL001462	ALB
MOL001462	AKR1C2
MOL001462	AKR1B1
MOL001462	STS
MOL001463	BMP2
MOL001463	AR
MOL001463	ESR1
MOL001463	BCHE
MOL001463	PPIA
MOL001463	CA2
MOL001463	AKR1C2
MOL001463	ALB
MOL001463	CCNA2
MOL001463	STS
MOL001463	CYP19A1
MOL001463	AKR1B1
MOL001467	CA2
MOL001467	AR
MOL001467	PPIA
MOL001467	BMP2
MOL001467	CMA1
MOL001467	PNMT
MOL001467	BCHE
MOL001467	CCL24
MOL001467	CDK2
MOL001467	GSTP1
MOL001467	MAOB
MOL001473	CA2
MOL001473	ESR1
MOL001473	BCHE
MOL001473	STS
MOL001473	ALB
MOL001473	F2
MOL001473	ESR2
MOL001473	GSTP1
MOL001473	AR
MOL001473	MMP13
MOL001473	MAPK14
MOL001473	MAPK8
MOL001475	THRB
MOL001475	TTR
MOL001475	CES1
MOL001474	BMP2
MOL001474	AR
MOL001474	AKR1C3
MOL001474	BCHE
MOL001474	PPIA
MOL001474	STS
MOL001474	APOA2
MOL001474	AKR1C2
MOL001474	ESR1
MOL001474	ALB
MOL001474	CA2
MOL001474	MMP13
MOL001476	CA2
MOL001476	ESR1
MOL001476	PLG
MOL001476	APOA2
MOL001476	STS
MOL001476	ALB
MOL001476	BCHE
MOL001476	ESR2
MOL001476	CCNA2
MOL001481	STS
MOL001481	APOA2
MOL001481	ALB
MOL001481	AR
MOL001481	PLG
MOL001481	ESR1
MOL001481	TTR
MOL001481	MMP3
MOL001481	BCHE
MOL001481	CA2
MOL001481	ESR2
MOL001481	MAP3K10
MOL001481	MMP13
MOL001481	MAPK14
MOL001481	CCNA2
MOL001481	PGR
MOL001481	ADAM17
MOL001481	CYP19A1
MOL001482	BMP2
MOL001482	GSTP1
MOL001482	PPIA
MOL001482	AR
MOL001482	ESR1
MOL001482	AKR1C3
MOL001482	CA2
MOL001482	STS
MOL001482	AKR1C2
MOL001482	APOA2
MOL001482	ALB
MOL001482	AKR1B1
MOL001482	CDK2
MOL000217	BACE1
MOL000217	AR
MOL000217	TTR
MOL000217	ESR1
MOL000217	STS
MOL000217	APOA2
MOL000217	ADAM17
MOL000217	CYP19A1
MOL000217	ALB
MOL000217	CA2
MOL000217	CA1
MOL000217	PAH
MOL000217	PLG
MOL000217	KDR
MOL000217	MAP3K10
MOL000217	ESR2
MOL000217	GSTP1
MOL000217	PPIA
MOL000217	CCNA2
MOL000729	APOA2
MOL000729	STS
MOL000729	ESR1
MOL000729	ALB
MOL000729	BMP2
MOL000729	AR
MOL000729	CA2
MOL000729	CES1
MOL000729	ESR2
MOL000729	BCHE
MOL000729	PNP
MOL000729	GSTP1
MOL000729	TTR
MOL000729	ADAM17
MOL000729	AKR1C3
MOL000729	MAP3K10
MOL000729	PPIA
MOL000729	CASP3
MOL000729	GC
MOL000729	CFB
MOL000729	PGR
MOL001454	NOS2
MOL001454	PTGS1
MOL001454	KCNH2
MOL001454	SCN5A
MOL001454	F7
MOL001454	PTGS2
MOL001454	NOS3
MOL001454	ADRB2
MOL001454	HSP90AA1
MOL001454	PRSS1
MOL001454	NCOA2
MOL001454	PDE10A
MOL001454	CALM3
MOL001455	PTGS1
MOL001455	CHRM3
MOL001455	KCNH2
MOL001455	CHRM1
MOL001455	SCN5A
MOL001455	F7
MOL001455	CHRM5
MOL001455	PTGS2
MOL001455	HTR3A
MOL001455	ADRA2C
MOL001455	RXRA
MOL001455	OPRD1
MOL001455	HTR2A
MOL001455	HTR2C
MOL001455	CHRM2
MOL001455	ADRA2B
MOL001455	ADRA1B
MOL001455	SLC6A3
MOL001455	ADRB2
MOL001455	SLC6A4
MOL001455	OPRM1
MOL001455	HSP90AA1
MOL001455	CALM3
MOL001455	DRD5
MOL001455	RXRB
MOL001458	NOS2
MOL001458	PTGS1
MOL001458	KCNH2
MOL001458	SCN5A
MOL001458	PTGS2
MOL001458	NOS3
MOL001458	PRSS1
MOL001460	PTGS1
MOL001460	DRD1
MOL001460	CHRM3
MOL001460	KCNH2
MOL001460	CHRM1
MOL001460	SCN5A
MOL001460	F7
MOL001460	CHRM5
MOL001460	PTGS2
MOL001460	HTR3A
MOL001460	KDR
MOL001460	CHRM4
MOL001460	OPRD1
MOL001460	PDE3A
MOL001460	ADRA1B
MOL001460	ADRB2
MOL001460	ADRA1D
MOL001460	TOP2B
MOL001460	OPRM1
MOL001460	HSP90AA1
MOL001460	CACNA1S
MOL001460	NCOA1
MOL001460	PDE10A
MOL001460	CALM3
MOL001460	HTR2A
MOL001460	SLC6A4
MOL001461	NOS2
MOL001461	PTGS1
MOL001461	KCNH2
MOL001461	SCN5A
MOL001461	PPARG
MOL001461	F7
MOL001461	PTGS2
MOL001461	NOS3
MOL001461	RXRA
MOL001461	ACHE
MOL001461	ESR2
MOL001461	MAPK14
MOL001461	HSP90AA1
MOL001461	CDK2
MOL001461	PRSS1
MOL001461	NCOA2
MOL001461	CALM3
MOL001462	NOS2
MOL001462	PTGS1
MOL001462	PPARG
MOL001462	PTGS2
MOL001462	ESR2
MOL001462	PRSS1
MOL001462	NCOA2
MOL001462	NCOA1
MOL001463	NOS2
MOL001463	PTGS1
MOL001463	PPARG
MOL001463	F7
MOL001463	PTGS2
MOL001463	ACHE
MOL001463	ESR2
MOL001463	MAPK14
MOL001463	CDK2
MOL001463	PRSS1
MOL001463	NCOA2
MOL001463	CALM3
MOL001465	SCN5A
MOL001465	F7
MOL001465	PTGS2
MOL001465	CA2
MOL001465	TOP2B
MOL001465	HSP90AA1
MOL001465	CALM3
MOL001466	CHRM3
MOL001466	KCNH2
MOL001466	CHRM1
MOL001466	SCN5A
MOL001466	F7
MOL001466	CHRM5
MOL001466	PTGS2
MOL001466	CA2
MOL001466	CHRM4
MOL001466	OPRD1
MOL001466	ADRA1B
MOL001466	ADRB2
MOL001466	ADRA1D
MOL001466	TOP2B
MOL001466	OPRM1
MOL001466	HSP90AA1
MOL001466	CALM3
MOL001467	PTGS1
MOL001467	CHRM3
MOL001467	KCNH2
MOL001467	CHRM1
MOL001467	SCN5A
MOL001467	F7
MOL001467	CHRM5
MOL001467	PTGS2
MOL001467	HTR3A
MOL001467	RXRA
MOL001467	OPRD1
MOL001467	ACHE
MOL001467	ADRB2
MOL001467	ADRA1D
MOL001467	TOP2B
MOL001467	OPRM1
MOL001467	NR1I2
MOL001467	HSP90AA1
MOL001467	CHRM4
MOL001467	ADRA1B
MOL001467	SLC6A4
MOL001469	PTGS1
MOL001469	SCN5A
MOL001469	F7
MOL001469	PTGS2
MOL001469	TOP2B
MOL001469	CALM3
MOL001473	PTGS1
MOL001473	CHRM3
MOL001473	SERPIND1
MOL001473	CHRM1
MOL001473	SCN5A
MOL001473	CHRM5
MOL001473	PTGS2
MOL001473	ACHE
MOL001473	ADRA1B
MOL001473	OPRM1
MOL001473	DPP4
MOL001474	PTGS1
MOL001474	PTGS2
MOL001474	RXRA
MOL001475	CHRM3
MOL001475	CHRM1
MOL001475	CHRM2
MOL001475	SLC6A4
MOL001475	GABRA1
MOL001476	PTGS1
MOL001476	CHRM3
MOL001476	CHRM1
MOL001476	SCN5A
MOL001476	CHRM5
MOL001476	PTGS2
MOL001476	HTR3A
MOL001476	OPRD1
MOL001476	HTR2A
MOL001476	ADRA1B
MOL001476	ADRB2
MOL001476	ADRA1D
MOL001476	SLC6A4
MOL001476	OPRM1
MOL001476	CALM3
MOL001481	PTGS1
MOL001481	CHRM3
MOL001481	SCN5A
MOL001481	F7
MOL001481	PTGS2
MOL001481	OPRD1
MOL001481	ADRA1B
MOL001481	ADRB2
MOL001481	TOP2B
MOL001481	OPRM1
MOL001481	CALM3
MOL001481	CDK1
MOL001481	CCNB1
MOL001481	TUBA1A
MOL001482	PTGS1
MOL001482	PTGS2
MOL001482	TOP2B
MOL001482	NCOA2
MOL000217	PTGS1
MOL000217	CHRM3
MOL000217	KCNH2
MOL000217	CHRM1
MOL000217	DRD5
MOL000217	SCN5A
MOL000217	F7
MOL000217	CHRM5
MOL000217	PTGS2
MOL000217	ADRA2A
MOL000217	ADRA2C
MOL000217	CHRM4
MOL000217	OPRD1
MOL000217	PDE3A
MOL000217	HTR2A
MOL000217	HTR2C
MOL000217	CHRM2
MOL000217	SLC6A3
MOL000217	ADRB2
MOL000217	TOP2B
MOL000217	SLC6A4
MOL000217	OPRM1
MOL000217	HSP90AA1
MOL000217	NCOA2
MOL000217	NCOA1
MOL000217	CALM3
MOL000217	RXRA
MOL000217	SLC6A2
MOL000217	ADRA2B
MOL000729	PTGS1
MOL000729	PTGS2
MOL000729	NCOA2
MOL000729	F7
MOL000787	PTGS1
MOL000787	CHRM3
MOL000787	KCNH2
MOL000787	CHRM1
MOL000787	SCN5A
MOL000787	F7
MOL000787	CHRM5
MOL000787	PTGS2
MOL000787	HTR3A
MOL000787	CHRM4
MOL000787	OPRD1
MOL000787	HTR2A
MOL000787	ADRA1B
MOL000787	ADRB2
MOL000787	ADRA1D
MOL000787	OPRM1
MOL000787	HSP90AA1
MOL000787	CALM3
MOL000787	SLC6A4
MOL000787	CACNA1S
MOL000787	PDE3A
MOL000787	SLC6A3
MOL000787	TOP2B
MOL000787	DRD1
MOL000787	KDR

## Sheet: 单独靶点去重
ACHE
HTR2B
BCHE
ADRA2C
ADRA2B
CHRM1
SIGMAR1
CYP2D6
SAE1
UBA2
DRD1
DRD2
F3
HTR7
HTR1A
CHRM4
ADRA1D
DRD3
HTR6
PTPRCAP
HTR2A
HTR5A
PRKCE
ADRA1A
ADRA1B
ESR1
TTR
PPIA
CA2
AKR1C2
CYP19A1
AR
STS
APOA2
BMP2
RXRA
NR1H2
ADAM17
ALB
ESR2
CCNA2
GBA
PNMT
PLG
GSTP1
MMP13
AKR1B1
ESRRG
AKR1C3
DDX6
CDK2
CMA1
CCL24
MAOB
F2
MAPK14
MAPK8
THRB
CES1
MMP3
MAP3K10
PGR
BACE1
CA1
PAH
KDR
PNP
CASP3
GC
CFB
NOS2
PTGS1
KCNH2
SCN5A
F7
PTGS2
NOS3
ADRB2
HSP90AA1
PRSS1
NCOA2
PDE10A
CALM3
CHRM3
CHRM5
HTR3A
OPRD1
HTR2C
CHRM2
SLC6A3
SLC6A4
OPRM1
DRD5
RXRB
PDE3A
TOP2B
CACNA1S
NCOA1
PPARG
NR1I2
SERPIND1
DPP4
GABRA1
CDK1
CCNB1
TUBA1A
ADRA2A
SLC6A2

## Sheet: PM-JOB ID
Mol ID	Molecule Name	JOB ID	备注
MOL001454	berberine	250502101639
MOL001455	(S)-Canadine	250502102002
MOL001458	coptisine	250502102053
MOL001460	Cryptopin	250502102210
MOL001461	Dihydrochelerythrine	250502102308
MOL001462	Dihydrochelirubine	250502102430
MOL001463	Dihydrosanguinarine	250502110209
MOL001465	chelamidine		未找到完全一致结构
MOL001466	(+/-)-Homochelidonine		未找到完全一致结构
MOL001467	Luteanin	250502110329
MOL001469	methoxychelidonine	250502110426	ID not found
MOL001473	rhoeadine	250502110526
MOL001474	sanguinarine	250502110636
MOL001475	beta-Isosparteine	250502110750
MOL001476	(S)-Stylopine	250502110855
MOL001481	chelidonine	250502111000
MOL001482	chelilutine	250502111053
MOL000217	(S)-Scoulerine	250502111201
MOL000729	Oxysanguinarine	250502111255
MOL000787	Fumarine	250502154940	Job is pending.

## Sheet: PM靶点经STRING转化（Norm Fit＞0.6）
MOL001454	ESR1
MOL001454	TTR
MOL001454	PPIA
MOL001454	CA2
MOL001454	AKR1C2
MOL001454	CYP19A1
MOL001454	AR
MOL001454	STS
MOL001454	APOA2
MOL001454	BMP2
MOL001454	RXRA
MOL001454	NR1H2
MOL001454	BCHE
MOL001454	ADAM17
MOL001454	CFD
MOL001454	ESRRG
MOL001454	MMP13
MOL001454	PDE4D
MOL001454	NOS3
MOL001454	GSR
MOL001454	SHBG
MOL001454	SRC
MOL001454	PKIA
MOL001454	CCNA2
MOL001454	MAPK14
MOL001454	PGR
MOL001454	CCL24
MOL001454	ALB
MOL001454	F2
MOL001454	ANXA5
MOL001454	MTHFD1
MOL001454	HSD17B1
MOL001454	SORD
MOL001454	AKR1B1
MOL001454	HSD11B1
MOL001454	ESR2
MOL001454	CDK2
MOL001454	SULT2A1
MOL001454	NR3C2
MOL001454	TYMS
MOL001454	HSP90AA1
MOL001454	MMP12
MOL001454	KDR
MOL001454	ADH1C
MOL001454	AKR1C1
MOL001454	PPP5C
MOL001454	CDK6
MOL001454	DUSP6
MOL001454	PTPN1
MOL001454	GC
MOL001454	EGFR
MOL001455	CA2
MOL001455	ESR1
MOL001455	TTR
MOL001455	APOA2
MOL001455	STS
MOL001455	PPIA
MOL001455	ALB
MOL001455	ESR2
MOL001455	CYP19A1
MOL001455	CCNA2
MOL001455	ADAM17
MOL001455	NOS3
MOL001455	AR
MOL001455	PDE4D
MOL001455	PKIA
MOL001455	RXRA
MOL001455	PGR
MOL001455	CFD
MOL001455	NR1H2
MOL001455	MMP13
MOL001455	PAH
MOL001455	GSR
MOL001455	ESRRG
MOL001455	SRC
MOL001455	ANXA5
MOL001455	CCL24
MOL001455	CRAT
MOL001455	SHBG
MOL001455	GC
MOL001455	CASP7
MOL001455	HSD11B1
MOL001455	MMP12
MOL001455	HSD17B1
MOL001455	AKR1B1
MOL001455	SORD
MOL001455	BACE1
MOL001455	SULT2A1
MOL001455	NR3C2
MOL001455	BCHE
MOL001455	KIF11
MOL001455	F2
MOL001455	CDK2
MOL001455	KDR
MOL001455	AKR1C1
MOL001458	CA2
MOL001458	ESR1
MOL001458	BCHE
MOL001458	CYP19A1
MOL001458	AKR1C2
MOL001458	STS
MOL001458	APOA2
MOL001458	BMP2
MOL001458	CCNA2
MOL001458	AR
MOL001458	ADAM17
MOL001458	MAPK14
MOL001458	CFD
MOL001458	ESRRG
MOL001458	GSR
MOL001458	NOS3
MOL001458	MMP13
MOL001458	ESR2
MOL001458	BCAT2
MOL001458	SHBG
MOL001458	CCL24
MOL001458	SRC
MOL001458	ALB
MOL001458	PKIA
MOL001458	PGR
MOL001458	ANXA5
MOL001458	TTR
MOL001458	KDR
MOL001458	HSD17B1
MOL001458	F2
MOL001458	AKR1B1
MOL001458	SORD
MOL001458	HSD11B1
MOL001458	CDK2
MOL001458	SULT2A1
MOL001458	NR3C2
MOL001458	RXRA
MOL001458	HSP90AA1
MOL001458	MMP12
MOL001458	PPP5C
MOL001458	GC
MOL001458	AKR1C1
MOL001458	DUSP6
MOL001460	ESR1
MOL001460	GBA
MOL001460	PNMT
MOL001460	ESR2
MOL001460	PLG
MOL001460	CA2
MOL001460	ANG
MOL001460	PGR
MOL001460	F7
MOL001460	PKIA
MOL001460	MMP13
MOL001460	DPP4
MOL001460	F2
MOL001460	MMP8
MOL001460	SHBG
MOL001460	LTA4H
MOL001460	CCNA2
MOL001460	KYAT1
MOL001460	MAPK14
MOL001460	AR
MOL001460	CDK2
MOL001460	CYP2C9
MOL001460	SORD
MOL001461	BMP2
MOL001461	AR
MOL001461	GSTP1
MOL001461	CA2
MOL001461	PPIA
MOL001461	ESR1
MOL001461	AKR1C2
MOL001461	ALB
MOL001461	STS
MOL001461	MMP13
MOL001461	AKR1B1
MOL001461	ESRRG
MOL001461	AKR1C3
MOL001461	CCNA2
MOL001461	CYP19A1
MOL001461	BCHE
MOL001461	ADAM17
MOL001461	PGR
MOL001461	APOA2
MOL001461	PTPN1
MOL001461	NOS3
MOL001461	CCL24
MOL001461	CHEK1
MOL001461	GSR
MOL001461	PDE4D
MOL001461	SHBG
MOL001461	PPP5C
MOL001461	RXRA
MOL001461	ESR2
MOL001461	SRC
MOL001461	SORD
MOL001461	CDK6
MOL001461	BACE1
MOL001461	NQO2
MOL001461	NR3C2
MOL001461	GC
MOL001461	CASP3
MOL001461	MMP12
MOL001461	HSD17B1
MOL001461	PDE4B
MOL001461	SULT2A1
MOL001461	CDK2
MOL001461	MIF
MOL001461	MTHFD1
MOL001461	CFD
MOL001461	LTA4H
MOL001461	DUSP6
MOL001462	BMP2
MOL001462	AR
MOL001462	DDX6
MOL001462	ESR1
MOL001462	BCHE
MOL001462	CA2
MOL001462	CDK2
MOL001462	CCNA2
MOL001462	PPIA
MOL001462	ALB
MOL001462	AKR1C2
MOL001462	AKR1B1
MOL001462	STS
MOL001462	SULT2A1
MOL001462	ESRRG
MOL001462	MMP13
MOL001462	ADAM17
MOL001462	GSR
MOL001462	PGR
MOL001462	TTR
MOL001462	NOS3
MOL001462	APOA2
MOL001462	CHEK1
MOL001462	SHBG
MOL001462	AKR1C3
MOL001462	PPP5C
MOL001462	CCL24
MOL001462	ESR2
MOL001462	EPHB4
MOL001462	NR3C2
MOL001462	RXRA
MOL001462	BACE1
MOL001462	PPARG
MOL001462	NQO2
MOL001462	MTHFD1
MOL001462	GC
MOL001462	SORD
MOL001462	CASP3
MOL001462	BCAT2
MOL001462	CFD
MOL001462	HSD11B1
MOL001462	PDE4D
MOL001462	HSD17B1
MOL001462	EGFR
MOL001462	KIF11
MOL001462	TYMS
MOL001462	FNTA
MOL001462	LTA4H
MOL001462	MAPK14
MOL001462	DUSP6
MOL001462	TGFBR1
MOL001462	ANXA5
MOL001462	F2
MOL001463	BMP2
MOL001463	AR
MOL001463	ESR1
MOL001463	BCHE
MOL001463	PPIA
MOL001463	CA2
MOL001463	AKR1C2
MOL001463	ALB
MOL001463	CCNA2
MOL001463	STS
MOL001463	CYP19A1
MOL001463	AKR1B1
MOL001463	MMP13
MOL001463	AKR1C3
MOL001463	APOA2
MOL001463	SULT2A1
MOL001463	PGR
MOL001463	ESRRG
MOL001463	TTR
MOL001463	GSR
MOL001463	MAPK14
MOL001463	NOS3
MOL001463	CHEK1
MOL001463	PPP5C
MOL001463	SHBG
MOL001463	CCL24
MOL001463	ADAM17
MOL001463	ESR2
MOL001463	NQO2
MOL001463	RXRA
MOL001463	SORD
MOL001463	BACE1
MOL001463	MTHFD1
MOL001463	NR3C2
MOL001463	HSD11B1
MOL001463	GC
MOL001463	CASP3
MOL001463	CDK2
MOL001463	BCAT2
MOL001463	PDE4D
MOL001463	PKIA
MOL001463	HSD17B1
MOL001463	ANXA5
MOL001463	DUSP6
MOL001463	LTA4H
MOL001467	CA2
MOL001467	AR
MOL001467	PPIA
MOL001467	BMP2
MOL001467	CMA1
MOL001467	PNMT
MOL001467	BCHE
MOL001467	CCL24
MOL001467	CDK2
MOL001467	GSTP1
MOL001467	MAOB
MOL001467	MAPK8
MOL001467	CASP7
MOL001467	CDK5R1
MOL001467	NR1H2
MOL001467	ADAM17
MOL001467	PDE4D
MOL001467	RXRA
MOL001467	CES1
MOL001467	MAPK14
MOL001467	PAH
MOL001467	SRC
MOL001467	CFD
MOL001467	NOS3
MOL001467	PDPK1
MOL001467	GSR
MOL001467	ANG
MOL001467	PDE4B
MOL001467	SHBG
MOL001467	EGFR
MOL001467	FNTA
MOL001467	CHEK1
MOL001467	AKR1C3
MOL001467	DPP4
MOL001467	HSD11B1
MOL001467	FGFR1
MOL001467	ESRRG
MOL001467	ADH1C
MOL001467	FGFR2
MOL001467	SULT2A1
MOL001467	MMP8
MOL001467	CCNA2
MOL001467	PPARG
MOL001467	TTR
MOL001467	ST14
MOL001467	F10
MOL001473	CA2
MOL001473	ESR1
MOL001473	BCHE
MOL001473	STS
MOL001473	ALB
MOL001473	F2
MOL001473	ESR2
MOL001473	GSTP1
MOL001473	AR
MOL001473	MMP13
MOL001473	MAPK14
MOL001473	MAPK8
MOL001473	MIF
MOL001473	CFD
MOL001473	SHBG
MOL001473	CYP19A1
MOL001473	TTR
MOL001473	SULT2A1
MOL001473	AKR1C1
MOL001473	ADAM17
MOL001473	CHEK1
MOL001473	PAH
MOL001473	GSK3B
MOL001473	PGR
MOL001473	BCAT2
MOL001473	NOS3
MOL001473	GSR
MOL001473	PPIA
MOL001473	SRC
MOL001473	GC
MOL001473	CCNA2
MOL001473	KDR
MOL001473	PLA2G10
MOL001473	SORD
MOL001473	HSP90AA1
MOL001473	PDE4D
MOL001473	HSD11B1
MOL001473	NR3C2
MOL001473	LSS
MOL001473	FNTA
MOL001473	CDK2
MOL001473	CFB
MOL001473	AKR1B1
MOL001473	LTA4H
MOL001473	HPGDS
MOL001473	HSD17B1
MOL001473	PKIA
MOL001473	NQO1
MOL001473	PDE4B
MOL001473	ESRRG
MOL001473	CCL24
MOL001473	PPARD
MOL001473	DPP4
MOL001473	CES1
MOL001473	RXRA
MOL001475	THRB
MOL001475	TTR
MOL001475	CES1
MOL001475	AR
MOL001475	CA2
MOL001475	PGR
MOL001475	CCL24
MOL001475	HDAC8
MOL001475	PDE4D
MOL001475	ESRRG
MOL001475	IGF1R
MOL001475	ESR1
MOL001475	BACE1
MOL001474	BMP2
MOL001474	AR
MOL001474	AKR1C3
MOL001474	BCHE
MOL001474	PPIA
MOL001474	STS
MOL001474	APOA2
MOL001474	AKR1C2
MOL001474	ESR1
MOL001474	ALB
MOL001474	CA2
MOL001474	MMP13
MOL001474	CYP19A1
MOL001474	AKR1B1
MOL001474	TTR
MOL001474	SULT2A1
MOL001474	GSR
MOL001474	PGR
MOL001474	NOS3
MOL001474	DUSP6
MOL001474	ESRRG
MOL001474	ESR2
MOL001474	CCL24
MOL001474	CDK2
MOL001474	PPP5C
MOL001474	SHBG
MOL001474	CCNA2
MOL001474	SORD
MOL001474	CHEK1
MOL001474	ADAM17
MOL001474	RXRA
MOL001474	NR3C2
MOL001474	BACE1
MOL001474	EGFR
MOL001474	MTHFD1
MOL001474	NQO2
MOL001474	CASP3
MOL001474	BCAT2
MOL001474	PDE4D
MOL001474	MAPK8
MOL001474	PKIA
MOL001474	F2
MOL001474	TYMS
MOL001474	ANXA5
MOL001474	MAP3K10
MOL001474	GC
MOL001474	MAPK14
MOL001476	CA2
MOL001476	ESR1
MOL001476	PLG
MOL001476	APOA2
MOL001476	STS
MOL001476	ALB
MOL001476	BCHE
MOL001476	ESR2
MOL001476	CCNA2
MOL001476	AR
MOL001476	ADAM17
MOL001476	NOS3
MOL001476	CYP19A1
MOL001476	MMP13
MOL001476	PKIA
MOL001476	PGR
MOL001476	CFD
MOL001476	NR1H2
MOL001476	PAH
MOL001476	F2
MOL001476	GSR
MOL001476	PDE4D
MOL001476	BCAT2
MOL001476	SRC
MOL001476	BACE1
MOL001476	TTR
MOL001476	SHBG
MOL001476	CCL24
MOL001476	ANXA5
MOL001476	GC
MOL001476	ESRRG
MOL001476	HSD11B1
MOL001476	CASP7
MOL001476	NR3C2
MOL001476	SORD
MOL001476	AKR1B1
MOL001476	HSD17B1
MOL001476	KDR
MOL001476	GSK3B
MOL001476	CDK2
MOL001476	RXRA
MOL001476	AKR1C1
MOL001481	STS
MOL001481	APOA2
MOL001481	ALB
MOL001481	AR
MOL001481	PLG
MOL001481	ESR1
MOL001481	TTR
MOL001481	MMP3
MOL001481	BCHE
MOL001481	CA2
MOL001481	ESR2
MOL001481	MAP3K10
MOL001481	MMP13
MOL001481	MAPK14
MOL001481	CCNA2
MOL001481	PGR
MOL001481	ADAM17
MOL001481	CYP19A1
MOL001481	ESRRG
MOL001481	GC
MOL001481	SULT2A1
MOL001481	RXRA
MOL001481	DUSP6
MOL001481	PAH
MOL001481	CDK2
MOL001481	SHBG
MOL001481	F10
MOL001481	NOS3
MOL001481	NR3C2
MOL001481	GSR
MOL001481	AKR1B1
MOL001481	SORD
MOL001481	CFB
MOL001481	PDE4D
MOL001481	DPP4
MOL001481	KIF11
MOL001481	AKR1C1
MOL001481	PKIA
MOL001481	CCL24
MOL001481	CHEK1
MOL001481	HSD11B1
MOL001481	HSD17B1
MOL001481	PTPN11
MOL001481	F2
MOL001481	MET
MOL001481	BACE1
MOL001481	BCAT2
MOL001481	CTNNA1
MOL001481	MAPK8
MOL001481	CES1
MOL001481	AKR1C3
MOL001481	ESRRA
MOL001481	PGF
MOL001481	KDR
MOL001481	ANG
MOL001481	GSK3B
MOL001482	BMP2
MOL001482	GSTP1
MOL001482	PPIA
MOL001482	AR
MOL001482	ESR1
MOL001482	AKR1C3
MOL001482	CA2
MOL001482	STS
MOL001482	AKR1C2
MOL001482	APOA2
MOL001482	ALB
MOL001482	AKR1B1
MOL001482	CDK2
MOL001482	MMP13
MOL001482	ESRRG
MOL001482	MAPK8
MOL001482	PPARG
MOL001482	SULT2A1
MOL001482	SORD
MOL001482	BCHE
MOL001482	NOS3
MOL001482	PTPN1
MOL001482	PDE4D
MOL001482	MMP12
MOL001482	CCNA2
MOL001482	GSR
MOL001482	PGR
MOL001482	ADAM17
MOL001482	TTR
MOL001482	SHBG
MOL001482	DUSP6
MOL001482	ESR2
MOL001482	PPP5C
MOL001482	CCL24
MOL001482	CHEK1
MOL001482	CDK6
MOL001482	PDPK1
MOL001482	SRC
MOL001482	NR3C2
MOL001482	RXRA
MOL001482	CFD
MOL001482	CYP19A1
MOL001482	CES1
MOL001482	BACE1
MOL001482	EGFR
MOL001482	KIF11
MOL001482	MAPK14
MOL001482	ANG
MOL001482	PDE4B
MOL001482	PDE3B
MOL001482	HSD17B1
MOL001482	NQO2
MOL001482	MIF
MOL001482	TYMS
MOL001482	MTHFD1
MOL001482	PDE9A
MOL001482	GC
MOL000217	BACE1
MOL000217	AR
MOL000217	TTR
MOL000217	ESR1
MOL000217	STS
MOL000217	APOA2
MOL000217	ADAM17
MOL000217	CYP19A1
MOL000217	ALB
MOL000217	CA2
MOL000217	CA1
MOL000217	PAH
MOL000217	PLG
MOL000217	KDR
MOL000217	MAP3K10
MOL000217	ESR2
MOL000217	GSTP1
MOL000217	PPIA
MOL000217	CCNA2
MOL000217	BCHE
MOL000217	EPHB4
MOL000217	CFD
MOL000217	MAPK14
MOL000217	MMP13
MOL000217	ESRRG
MOL000217	CHEK1
MOL000217	NOS3
MOL000217	MAPK8
MOL000217	PDE4D
MOL000217	SRC
MOL000217	RXRA
MOL000217	GSR
MOL000217	CDK2
MOL000217	CCL24
MOL000217	SULT2A1
MOL000217	NR1H2
MOL000217	PGR
MOL000217	GC
MOL000217	PKIA
MOL000217	SHBG
MOL000217	NR3C2
MOL000217	CTSS
MOL000217	TYRO3
MOL000217	SORD
MOL000217	HSD11B1
MOL000217	METAP2
MOL000217	CRAT
MOL000217	ANXA5
MOL000217	GSK3B
MOL000217	HSP90AA1
MOL000217	LTA4H
MOL000217	REN
MOL000217	MMP3
MOL000217	HSD17B1
MOL000217	CASP7
MOL000217	ADH1C
MOL000217	EPHX2
MOL000217	MMP12
MOL000217	F2
MOL000217	PTPN11
MOL000217	CSNK1G2
MOL000217	F10
MOL000217	AKR1C3
MOL000217	CES1
MOL000729	APOA2
MOL000729	STS
MOL000729	ESR1
MOL000729	ALB
MOL000729	BMP2
MOL000729	AR
MOL000729	CA2
MOL000729	CES1
MOL000729	ESR2
MOL000729	BCHE
MOL000729	PNP
MOL000729	GSTP1
MOL000729	TTR
MOL000729	ADAM17
MOL000729	AKR1C3
MOL000729	MAP3K10
MOL000729	PPIA
MOL000729	CASP3
MOL000729	GC
MOL000729	CFB
MOL000729	PGR
MOL000729	AKR1C2
MOL000729	CCNA2
MOL000729	NQO2
MOL000729	NR3C2
MOL000729	PDPK1
MOL000729	MAPK1
MOL000729	CHEK1
MOL000729	MAPK8
MOL000729	ANG
MOL000729	BACE1
MOL000729	PPP5C
MOL000729	F2
MOL000729	SHBG
MOL000729	PDE4B
MOL000729	EGFR
MOL000729	CYP19A1
MOL000729	GSR
MOL000729	KIF11
MOL000729	CDK2
MOL000729	SULT2A1
MOL000729	MAPK14
MOL000729	SEC14L2
MOL000729	TYMS
MOL000729	FGFR1
MOL000729	PPARG
MOL000729	MTHFD1
MOL000729	ANXA5
MOL000729	AKR1B1
MOL000729	NOS3
MOL000729	PAH
MOL000729	DUSP6
MOL000729	ESRRG
MOL000729	PKIA
MOL000729	ADH1C
MOL000729	RORA
MOL000729	SRC
MOL000729	CDK6
MOL000729	PPARD
MOL000729	RXRA
MOL000729	CCL24
MOL000729	IGF1R
MOL000729	LTA4H
MOL000729	PDE3B
MOL000729	DPP4
MOL000729	BCAT2
MOL000729	CTNNA1
MOL000729	HSD17B1
MOL000729	PDE4D
MOL000729	PTPN11
