# Supplementary material for: Dual efficacy-toxicity of Chelidonii Herba in chronic obstructive pulmonary disease: Integrated network pharmacology, immune profiling and molecular docking
Source: PLoS One. 2025 Sep 23;20(9):e0332750. doi: 10.1371/journal.pone.0332750 (PMC12456800; doi:10.1371/journal.pone.0332750)
Supplement: S2 Data — (ZIP) [file pone.0332750.s003.zip]

Archive with 10 entries (9 files):
- README_Dataset2.txt
- 2.Drug_Component_Target_Network/
- 2.Drug_Component_Target_Network/drug.txt
- 2.Drug_Component_Target_Network/gene.txt
- 2.Drug_Component_Target_Network/mol.txt
- 2.Drug_Component_Target_Network/network.txt
- 2.Drug_Component_Target_Network/network.txt default node.csv
- 2.Drug_Component_Target_Network/network.txt.png
- 2.Drug_Component_Target_Network/type.txt
- 2.Drug_Component_Target_Network/节点数据.txt
