# Supplementary material for: Dual efficacy-toxicity of Chelidonii Herba in chronic obstructive pulmonary disease: Integrated network pharmacology, immune profiling and molecular docking
Source: PLoS One. 2025 Sep 23;20(9):e0332750. doi: 10.1371/journal.pone.0332750 (PMC12456800; doi:10.1371/journal.pone.0332750)
Supplement: S2 Data — (ZIP) [file pone.0332750.s003.zip › README_Dataset2.txt]

Cytoscape-generated network data illustrating relationships between Chelidonii Herba, its top 10 bioactive compounds (ranked by degree centrality), and their targets. Key compounds include (S)-Scoulerine (degree=56), (S)-Canadine (42), and Luteanin (42). The network highlights alkaloids (protoberberine, benzophenanthridine) as core pharmacodynamic agents. Corresponds to Figure 1 and Table 2 in the manuscript.
