# Supplementary material for: Dual efficacy-toxicity of Chelidonii Herba in chronic obstructive pulmonary disease: Integrated network pharmacology, immune profiling and molecular docking
Source: PLoS One. 2025 Sep 23;20(9):e0332750. doi: 10.1371/journal.pone.0332750 (PMC12456800; doi:10.1371/journal.pone.0332750)
Supplement: S2 Data — (ZIP) [file pone.0332750.s003.zip › 2.Drug_Component_Target_Network/gene.txt]

ACHE
HTR2B
BCHE
ADRA2C
ADRA2B
CHRM1
SIGMAR1
CYP2D6
SAE1
UBA2
DRD1
DRD2
F3
HTR7
HTR1A
CHRM4
ADRA1D
DRD3
HTR6
PTPRCAP
HTR2A
HTR5A
PRKCE
ADRA1A
ADRA1B
ESR1
TTR
PPIA
CA2
AKR1C2
CYP19A1
AR
STS
APOA2
BMP2
RXRA
NR1H2
ADAM17
ALB
ESR2
CCNA2
GBA
PNMT
PLG
GSTP1
MMP13
AKR1B1
ESRRG
AKR1C3
DDX6
CDK2
CMA1
CCL24
MAOB
F2
MAPK14
MAPK8
THRB
CES1
MMP3
MAP3K10
PGR
BACE1
CA1
PAH
KDR
PNP
CASP3
GC
CFB
NOS2
PTGS1
KCNH2
SCN5A
F7
PTGS2
NOS3
ADRB2
HSP90AA1
PRSS1
NCOA2
PDE10A
CALM3
CHRM3
CHRM5
HTR3A
OPRD1
HTR2C
CHRM2
SLC6A3
SLC6A4
OPRM1
DRD5
RXRB
PDE3A
TOP2B
CACNA1S
NCOA1
PPARG
NR1I2
SERPIND1
DPP4
GABRA1
CDK1
CCNB1
TUBA1A
ADRA2A
SLC6A2
