# Supplementary material for: Dual efficacy-toxicity of Chelidonii Herba in chronic obstructive pulmonary disease: Integrated network pharmacology, immune profiling and molecular docking
Source: PLoS One. 2025 Sep 23;20(9):e0332750. doi: 10.1371/journal.pone.0332750 (PMC12456800; doi:10.1371/journal.pone.0332750)
Supplement: S2 Data — (ZIP) [file pone.0332750.s003.zip › 2.Drug_Component_Target_Network/mol.txt]

MOL001454
MOL001455
MOL001458
MOL001460
MOL001461
MOL001462
MOL001463
MOL001465
MOL001466
MOL001467
MOL001469
MOL001473
MOL001474
MOL001475
MOL001476
MOL001481
MOL001482
MOL000217
MOL000729
MOL000787
