# Supplementary material for: Dual efficacy-toxicity of Chelidonii Herba in chronic obstructive pulmonary disease: Integrated network pharmacology, immune profiling and molecular docking
Source: PLoS One. 2025 Sep 23;20(9):e0332750. doi: 10.1371/journal.pone.0332750 (PMC12456800; doi:10.1371/journal.pone.0332750)
Supplement: S2 Data — (ZIP) [file pone.0332750.s003.zip › 2.Drug_Component_Target_Network/network.txt]

node1	node2	net
MOL001454	ACHE	target
MOL001454	HTR2B	target
MOL001454	BCHE	target
MOL001454	ADRA2C	target
MOL001454	ADRA2B	target
MOL001454	CHRM1	target
MOL001454	SIGMAR1	target
MOL001454	CYP2D6	target
MOL001454	SAE1	target
MOL001454	UBA2	target
MOL001455	DRD1	target
MOL001455	DRD2	target
MOL001455	F3	target
MOL001455	HTR7	target
MOL001455	HTR1A	target
MOL001455	CHRM4	target
MOL001455	ADRA1D	target
MOL001455	DRD3	target
MOL001458	ACHE	target
MOL001458	SIGMAR1	target
MOL001458	CHRM1	target
MOL001458	HTR2B	target
MOL001458	BCHE	target
MOL001458	ADRA2C	target
MOL001458	ADRA2B	target
MOL001458	CYP2D6	target
MOL001458	SAE1	target
MOL001458	UBA2	target
MOL001467	HTR1A	target
MOL001467	DRD2	target
MOL001467	HTR6	target
MOL001467	HTR2B	target
MOL001467	DRD1	target
MOL001467	PTPRCAP	target
MOL001467	HTR2A	target
MOL001467	HTR7	target
MOL001467	HTR5A	target
MOL001474	ACHE	target
MOL001474	PRKCE	target
MOL001476	DRD1	target
MOL001476	HTR1A	target
MOL001476	DRD2	target
MOL001476	F3	target
MOL001476	HTR7	target
MOL001476	CHRM4	target
MOL001482	ACHE	target
MOL001482	PRKCE	target
MOL000217	DRD1	target
MOL000217	DRD2	target
MOL000217	DRD3	target
MOL000217	SIGMAR1	target
MOL000217	ADRA1A	target
MOL000217	ADRA1D	target
MOL000217	ADRA1B	target
MOL001454	ESR1	target
MOL001454	TTR	target
MOL001454	PPIA	target
MOL001454	CA2	target
MOL001454	AKR1C2	target
MOL001454	CYP19A1	target
MOL001454	AR	target
MOL001454	STS	target
MOL001454	APOA2	target
MOL001454	BMP2	target
MOL001454	RXRA	target
MOL001454	NR1H2	target
MOL001454	ADAM17	target
MOL001455	CA2	target
MOL001455	ESR1	target
MOL001455	TTR	target
MOL001455	APOA2	target
MOL001455	STS	target
MOL001455	PPIA	target
MOL001455	ALB	target
MOL001455	ESR2	target
MOL001458	CA2	target
MOL001458	ESR1	target
MOL001458	CYP19A1	target
MOL001458	AKR1C2	target
MOL001458	STS	target
MOL001458	APOA2	target
MOL001458	BMP2	target
MOL001458	CCNA2	target
MOL001458	AR	target
MOL001458	ADAM17	target
MOL001460	ESR1	target
MOL001460	GBA	target
MOL001460	PNMT	target
MOL001460	ESR2	target
MOL001460	PLG	target
MOL001461	BMP2	target
MOL001461	AR	target
MOL001461	GSTP1	target
MOL001461	CA2	target
MOL001461	PPIA	target
MOL001461	ESR1	target
MOL001461	AKR1C2	target
MOL001461	ALB	target
MOL001461	STS	target
MOL001461	MMP13	target
MOL001461	AKR1B1	target
MOL001461	ESRRG	target
MOL001461	AKR1C3	target
MOL001461	CCNA2	target
MOL001462	BMP2	target
MOL001462	AR	target
MOL001462	DDX6	target
MOL001462	ESR1	target
MOL001462	BCHE	target
MOL001462	CA2	target
MOL001462	CDK2	target
MOL001462	CCNA2	target
MOL001462	PPIA	target
MOL001462	ALB	target
MOL001462	AKR1C2	target
MOL001462	AKR1B1	target
MOL001462	STS	target
MOL001463	BMP2	target
MOL001463	AR	target
MOL001463	ESR1	target
MOL001463	BCHE	target
MOL001463	PPIA	target
MOL001463	CA2	target
MOL001463	AKR1C2	target
MOL001463	ALB	target
MOL001463	CCNA2	target
MOL001463	STS	target
MOL001463	CYP19A1	target
MOL001463	AKR1B1	target
MOL001467	CA2	target
MOL001467	AR	target
MOL001467	PPIA	target
MOL001467	BMP2	target
MOL001467	CMA1	target
MOL001467	PNMT	target
MOL001467	BCHE	target
MOL001467	CCL24	target
MOL001467	CDK2	target
MOL001467	GSTP1	target
MOL001467	MAOB	target
MOL001473	CA2	target
MOL001473	ESR1	target
MOL001473	BCHE	target
MOL001473	STS	target
MOL001473	ALB	target
MOL001473	F2	target
MOL001473	ESR2	target
MOL001473	GSTP1	target
MOL001473	AR	target
MOL001473	MMP13	target
MOL001473	MAPK14	target
MOL001473	MAPK8	target
MOL001475	THRB	target
MOL001475	TTR	target
MOL001475	CES1	target
MOL001474	BMP2	target
MOL001474	AR	target
MOL001474	AKR1C3	target
MOL001474	BCHE	target
MOL001474	PPIA	target
MOL001474	STS	target
MOL001474	APOA2	target
MOL001474	AKR1C2	target
MOL001474	ESR1	target
MOL001474	ALB	target
MOL001474	CA2	target
MOL001474	MMP13	target
MOL001476	CA2	target
MOL001476	ESR1	target
MOL001476	PLG	target
MOL001476	APOA2	target
MOL001476	STS	target
MOL001476	ALB	target
MOL001476	BCHE	target
MOL001476	ESR2	target
MOL001476	CCNA2	target
MOL001481	STS	target
MOL001481	APOA2	target
MOL001481	ALB	target
MOL001481	AR	target
MOL001481	PLG	target
MOL001481	ESR1	target
MOL001481	TTR	target
MOL001481	MMP3	target
MOL001481	BCHE	target
MOL001481	CA2	target
MOL001481	ESR2	target
MOL001481	MAP3K10	target
MOL001481	MMP13	target
MOL001481	MAPK14	target
MOL001481	CCNA2	target
MOL001481	PGR	target
MOL001481	ADAM17	target
MOL001481	CYP19A1	target
MOL001482	BMP2	target
MOL001482	GSTP1	target
MOL001482	PPIA	target
MOL001482	AR	target
MOL001482	ESR1	target
MOL001482	AKR1C3	target
MOL001482	CA2	target
MOL001482	STS	target
MOL001482	AKR1C2	target
MOL001482	APOA2	target
MOL001482	ALB	target
MOL001482	AKR1B1	target
MOL001482	CDK2	target
MOL000217	BACE1	target
MOL000217	AR	target
MOL000217	TTR	target
MOL000217	ESR1	target
MOL000217	STS	target
MOL000217	APOA2	target
MOL000217	ADAM17	target
MOL000217	CYP19A1	target
MOL000217	ALB	target
MOL000217	CA2	target
MOL000217	CA1	target
MOL000217	PAH	target
MOL000217	PLG	target
MOL000217	KDR	target
MOL000217	MAP3K10	target
MOL000217	ESR2	target
MOL000217	GSTP1	target
MOL000217	PPIA	target
MOL000217	CCNA2	target
MOL000729	APOA2	target
MOL000729	STS	target
MOL000729	ESR1	target
MOL000729	ALB	target
MOL000729	BMP2	target
MOL000729	AR	target
MOL000729	CA2	target
MOL000729	CES1	target
MOL000729	ESR2	target
MOL000729	BCHE	target
MOL000729	PNP	target
MOL000729	GSTP1	target
MOL000729	TTR	target
MOL000729	ADAM17	target
MOL000729	AKR1C3	target
MOL000729	MAP3K10	target
MOL000729	PPIA	target
MOL000729	CASP3	target
MOL000729	GC	target
MOL000729	CFB	target
MOL000729	PGR	target
MOL001454	NOS2	target
MOL001454	PTGS1	target
MOL001454	KCNH2	target
MOL001454	SCN5A	target
MOL001454	F7	target
MOL001454	PTGS2	target
MOL001454	NOS3	target
MOL001454	ADRB2	target
MOL001454	HSP90AA1	target
MOL001454	PRSS1	target
MOL001454	NCOA2	target
MOL001454	PDE10A	target
MOL001454	CALM3	target
MOL001455	PTGS1	target
MOL001455	CHRM3	target
MOL001455	KCNH2	target
MOL001455	CHRM1	target
MOL001455	SCN5A	target
MOL001455	F7	target
MOL001455	CHRM5	target
MOL001455	PTGS2	target
MOL001455	HTR3A	target
MOL001455	ADRA2C	target
MOL001455	RXRA	target
MOL001455	OPRD1	target
MOL001455	HTR2A	target
MOL001455	HTR2C	target
MOL001455	CHRM2	target
MOL001455	ADRA2B	target
MOL001455	ADRA1B	target
MOL001455	SLC6A3	target
MOL001455	ADRB2	target
MOL001455	SLC6A4	target
MOL001455	OPRM1	target
MOL001455	HSP90AA1	target
MOL001455	CALM3	target
MOL001455	DRD5	target
MOL001455	RXRB	target
MOL001458	NOS2	target
MOL001458	PTGS1	target
MOL001458	KCNH2	target
MOL001458	SCN5A	target
MOL001458	PTGS2	target
MOL001458	NOS3	target
MOL001458	PRSS1	target
MOL001460	PTGS1	target
MOL001460	DRD1	target
MOL001460	CHRM3	target
MOL001460	KCNH2	target
MOL001460	CHRM1	target
MOL001460	SCN5A	target
MOL001460	F7	target
MOL001460	CHRM5	target
MOL001460	PTGS2	target
MOL001460	HTR3A	target
MOL001460	KDR	target
MOL001460	CHRM4	target
MOL001460	OPRD1	target
MOL001460	PDE3A	target
MOL001460	ADRA1B	target
MOL001460	ADRB2	target
MOL001460	ADRA1D	target
MOL001460	TOP2B	target
MOL001460	OPRM1	target
MOL001460	HSP90AA1	target
MOL001460	CACNA1S	target
MOL001460	NCOA1	target
MOL001460	PDE10A	target
MOL001460	CALM3	target
MOL001460	HTR2A	target
MOL001460	SLC6A4	target
MOL001461	NOS2	target
MOL001461	PTGS1	target
MOL001461	KCNH2	target
MOL001461	SCN5A	target
MOL001461	PPARG	target
MOL001461	F7	target
MOL001461	PTGS2	target
MOL001461	NOS3	target
MOL001461	RXRA	target
MOL001461	ACHE	target
MOL001461	ESR2	target
MOL001461	MAPK14	target
MOL001461	HSP90AA1	target
MOL001461	CDK2	target
MOL001461	PRSS1	target
MOL001461	NCOA2	target
MOL001461	CALM3	target
MOL001462	NOS2	target
MOL001462	PTGS1	target
MOL001462	PPARG	target
MOL001462	PTGS2	target
MOL001462	ESR2	target
MOL001462	PRSS1	target
MOL001462	NCOA2	target
MOL001462	NCOA1	target
MOL001463	NOS2	target
MOL001463	PTGS1	target
MOL001463	PPARG	target
MOL001463	F7	target
MOL001463	PTGS2	target
MOL001463	ACHE	target
MOL001463	ESR2	target
MOL001463	MAPK14	target
MOL001463	CDK2	target
MOL001463	PRSS1	target
MOL001463	NCOA2	target
MOL001463	CALM3	target
MOL001465	SCN5A	target
MOL001465	F7	target
MOL001465	PTGS2	target
MOL001465	CA2	target
MOL001465	TOP2B	target
MOL001465	HSP90AA1	target
MOL001465	CALM3	target
MOL001466	CHRM3	target
MOL001466	KCNH2	target
MOL001466	CHRM1	target
MOL001466	SCN5A	target
MOL001466	F7	target
MOL001466	CHRM5	target
MOL001466	PTGS2	target
MOL001466	CA2	target
MOL001466	CHRM4	target
MOL001466	OPRD1	target
MOL001466	ADRA1B	target
MOL001466	ADRB2	target
MOL001466	ADRA1D	target
MOL001466	TOP2B	target
MOL001466	OPRM1	target
MOL001466	HSP90AA1	target
MOL001466	CALM3	target
MOL001467	PTGS1	target
MOL001467	CHRM3	target
MOL001467	KCNH2	target
MOL001467	CHRM1	target
MOL001467	SCN5A	target
MOL001467	F7	target
MOL001467	CHRM5	target
MOL001467	PTGS2	target
MOL001467	HTR3A	target
MOL001467	RXRA	target
MOL001467	OPRD1	target
MOL001467	ACHE	target
MOL001467	ADRB2	target
MOL001467	ADRA1D	target
MOL001467	TOP2B	target
MOL001467	OPRM1	target
MOL001467	NR1I2	target
MOL001467	HSP90AA1	target
MOL001467	CHRM4	target
MOL001467	ADRA1B	target
MOL001467	SLC6A4	target
MOL001469	PTGS1	target
MOL001469	SCN5A	target
MOL001469	F7	target
MOL001469	PTGS2	target
MOL001469	TOP2B	target
MOL001469	CALM3	target
MOL001473	PTGS1	target
MOL001473	CHRM3	target
MOL001473	SERPIND1	target
MOL001473	CHRM1	target
MOL001473	SCN5A	target
MOL001473	CHRM5	target
MOL001473	PTGS2	target
MOL001473	ACHE	target
MOL001473	ADRA1B	target
MOL001473	OPRM1	target
MOL001473	DPP4	target
MOL001474	PTGS1	target
MOL001474	PTGS2	target
MOL001474	RXRA	target
MOL001475	CHRM3	target
MOL001475	CHRM1	target
MOL001475	CHRM2	target
MOL001475	SLC6A4	target
MOL001475	GABRA1	target
MOL001476	PTGS1	target
MOL001476	CHRM3	target
MOL001476	CHRM1	target
MOL001476	SCN5A	target
MOL001476	CHRM5	target
MOL001476	PTGS2	target
MOL001476	HTR3A	target
MOL001476	OPRD1	target
MOL001476	HTR2A	target
MOL001476	ADRA1B	target
MOL001476	ADRB2	target
MOL001476	ADRA1D	target
MOL001476	SLC6A4	target
MOL001476	OPRM1	target
MOL001476	CALM3	target
MOL001481	PTGS1	target
MOL001481	CHRM3	target
MOL001481	SCN5A	target
MOL001481	F7	target
MOL001481	PTGS2	target
MOL001481	OPRD1	target
MOL001481	ADRA1B	target
MOL001481	ADRB2	target
MOL001481	TOP2B	target
MOL001481	OPRM1	target
MOL001481	CALM3	target
MOL001481	CDK1	target
MOL001481	CCNB1	target
MOL001481	TUBA1A	target
MOL001482	PTGS1	target
MOL001482	PTGS2	target
MOL001482	TOP2B	target
MOL001482	NCOA2	target
MOL000217	PTGS1	target
MOL000217	CHRM3	target
MOL000217	KCNH2	target
MOL000217	CHRM1	target
MOL000217	DRD5	target
MOL000217	SCN5A	target
MOL000217	F7	target
MOL000217	CHRM5	target
MOL000217	PTGS2	target
MOL000217	ADRA2A	target
MOL000217	ADRA2C	target
MOL000217	CHRM4	target
MOL000217	OPRD1	target
MOL000217	PDE3A	target
MOL000217	HTR2A	target
MOL000217	HTR2C	target
MOL000217	CHRM2	target
MOL000217	SLC6A3	target
MOL000217	ADRB2	target
MOL000217	TOP2B	target
MOL000217	SLC6A4	target
MOL000217	OPRM1	target
MOL000217	HSP90AA1	target
MOL000217	NCOA2	target
MOL000217	NCOA1	target
MOL000217	CALM3	target
MOL000217	RXRA	target
MOL000217	SLC6A2	target
MOL000217	ADRA2B	target
MOL000729	PTGS1	target
MOL000729	PTGS2	target
MOL000729	NCOA2	target
MOL000729	F7	target
MOL000787	PTGS1	target
MOL000787	CHRM3	target
MOL000787	KCNH2	target
MOL000787	CHRM1	target
MOL000787	SCN5A	target
MOL000787	F7	target
MOL000787	CHRM5	target
MOL000787	PTGS2	target
MOL000787	HTR3A	target
MOL000787	CHRM4	target
MOL000787	OPRD1	target
MOL000787	HTR2A	target
MOL000787	ADRA1B	target
MOL000787	ADRB2	target
MOL000787	ADRA1D	target
MOL000787	OPRM1	target
MOL000787	HSP90AA1	target
MOL000787	CALM3	target
MOL000787	SLC6A4	target
MOL000787	CACNA1S	target
MOL000787	PDE3A	target
MOL000787	SLC6A3	target
MOL000787	TOP2B	target
MOL000787	DRD1	target
MOL000787	KDR	target
Chelidonii Herba	MOL001454	mol
Chelidonii Herba	MOL001455	mol
Chelidonii Herba	MOL001458	mol
Chelidonii Herba	MOL001460	mol
Chelidonii Herba	MOL001461	mol
Chelidonii Herba	MOL001462	mol
Chelidonii Herba	MOL001463	mol
Chelidonii Herba	MOL001465	mol
Chelidonii Herba	MOL001466	mol
Chelidonii Herba	MOL001467	mol
Chelidonii Herba	MOL001469	mol
Chelidonii Herba	MOL001473	mol
Chelidonii Herba	MOL001474	mol
Chelidonii Herba	MOL001475	mol
Chelidonii Herba	MOL001476	mol
Chelidonii Herba	MOL001481	mol
Chelidonii Herba	MOL001482	mol
Chelidonii Herba	MOL000217	mol
Chelidonii Herba	MOL000729	mol
Chelidonii Herba	MOL000787	mol
