# Supplementary material for: Dual efficacy-toxicity of Chelidonii Herba in chronic obstructive pulmonary disease: Integrated network pharmacology, immune profiling and molecular docking
Source: PLoS One. 2025 Sep 23;20(9):e0332750. doi: 10.1371/journal.pone.0332750 (PMC12456800; doi:10.1371/journal.pone.0332750)
Supplement: S2 Data — (ZIP) [file pone.0332750.s003.zip › 2.Drug_Component_Target_Network/network.txt default node.csv]

AverageShortestPathLength	BetweennessCentrality	ClosenessCentrality	ClusteringCoefficient	Degree	degree.layout	Eccentricity	IsSingleNode	name	NeighborhoodConnectivity	NumberOfDirectedEdges	NumberOfUndirectedEdges	PartnerOfMultiEdgedNodePairs	Radiality	selected	SelfLoops	shared name	Stress	TopologicalCoefficient	type
2.2734375	0.09577427521591243	0.43986254295532645	0.0	37	37	3	false	MOL001454	8.27027027027027	0	37	0	0.9772600446428571	false	0	MOL001454	88114	0.38264580369843526	Chelidonii Herba
2.546875	0.0060548817549965	0.39263803680981596	0.0	8	8	4	false	ACHE	28.25	0	8	0	0.9723772321428571	false	0	ACHE	6872	0.36333333333333334	gene
2.828125	0.0010648215936576555	0.35359116022099446	0.0	3	3	4	false	HTR2B	35.666666666666664	0	3	0	0.9673549107142857	false	0	HTR2B	1326	0.5591397849462365	gene
2.296875	0.012735339113063435	0.43537414965986393	0.0	10	10	4	false	BCHE	28.6	0	10	0	0.9768415178571429	false	0	BCHE	13094	0.3101123595505618	gene
2.640625	0.001599699522902659	0.378698224852071	0.0	4	4	4	false	ADRA2C	40.75	0	4	0	0.970703125	false	0	ADRA2C	2620	0.5445205479452054	gene
2.640625	0.001599699522902659	0.378698224852071	0.0	4	4	4	false	ADRA2B	40.75	0	4	0	0.970703125	false	0	ADRA2B	2620	0.5445205479452054	gene
2.21875	0.01949523006275568	0.4507042253521127	0.0	11	11	4	false	CHRM1	31.363636363636363	0	11	0	0.9782366071428571	false	0	CHRM1	15958	0.32649071358748777	gene
2.734375	8.69286256920892E-4	0.3657142857142857	0.0	3	3	4	false	SIGMAR1	40.333333333333336	0	3	0	0.9690290178571429	false	0	SIGMAR1	1366	0.5784313725490197	gene
3.234375	2.3856011076894396E-5	0.30917874396135264	0.0	2	2	4	false	CYP2D6	32.5	0	2	0	0.9601004464285714	false	0	CYP2D6	28	0.8513513513513513	gene
3.234375	2.3856011076894396E-5	0.30917874396135264	0.0	2	2	4	false	SAE1	32.5	0	2	0	0.9601004464285714	false	0	SAE1	28	0.8513513513513513	gene
3.234375	2.3856011076894396E-5	0.30917874396135264	0.0	2	2	4	false	UBA2	32.5	0	2	0	0.9601004464285714	false	0	UBA2	28	0.8513513513513513	gene
2.1953125	0.09834511042321156	0.4555160142348754	0.0	42	42	3	false	MOL001455	8.166666666666666	0	42	0	0.9786551339285714	false	0	MOL001455	86088	0.37719298245614036	Chelidonii Herba
2.5625	0.0026496156199555527	0.3902439024390244	0.0	6	6	4	false	DRD1	38.166666666666664	0	6	0	0.9720982142857143	false	0	DRD1	3376	0.48903508771929827	gene
2.640625	0.0014530829815381883	0.378698224852071	0.0	4	4	4	false	DRD2	42.75	0	4	0	0.970703125	false	0	DRD2	1890	0.571917808219178	gene
3.125	3.544290989177087E-5	0.32	0.0	2	2	4	false	F3	36.5	0	2	0	0.9620535714285714	false	0	F3	52	0.8068181818181818	gene
2.875	4.8689101716124463E-4	0.34782608695652173	0.0	3	3	4	false	HTR7	38.333333333333336	0	3	0	0.9665178571428571	false	0	HTR7	680	0.632768361581921	gene
2.875	4.8689101716124463E-4	0.34782608695652173	0.0	3	3	4	false	HTR1A	38.333333333333336	0	3	0	0.9665178571428571	false	0	HTR1A	680	0.632768361581921	gene
2.546875	0.003039257535203225	0.39263803680981596	0.0	7	7	4	false	CHRM4	35.285714285714285	0	7	0	0.9723772321428571	false	0	CHRM4	3688	0.45112781954887216	gene
2.546875	0.003039257535203225	0.39263803680981596	0.0	7	7	4	false	ADRA1D	35.285714285714285	0	7	0	0.9723772321428571	false	0	ADRA1D	3688	0.45112781954887216	gene
2.875	1.3818863438298082E-4	0.34782608695652173	0.0	2	2	4	false	DRD3	49.0	0	2	0	0.9665178571428571	false	0	DRD3	200	0.8	gene
2.4140625	0.04718787194411158	0.41423948220064727	0.0	28	28	3	false	MOL001458	8.5	0	28	0	0.9747488839285714	false	0	MOL001458	51328	0.39473684210526316	Chelidonii Herba
2.1953125	0.16490005306076516	0.4555160142348754	0.0	42	42	3	false	MOL001467	7.523809523809524	0	42	0	0.9786551339285714	false	0	MOL001467	113794	0.3433583959899749	Chelidonii Herba
3.1875	0.0	0.3137254901960784	0.0	1	1	4	false	HTR6	42.0	0	1	0	0.9609375	false	0	HTR6	0	0.0	gene
3.1875	0.0	0.3137254901960784	0.0	1	1	4	false	PTPRCAP	42.0	0	1	0	0.9609375	false	0	PTPRCAP	0	0.0	gene
2.5625	0.0026496156199555527	0.3902439024390244	0.0	6	6	4	false	HTR2A	38.166666666666664	0	6	0	0.9720982142857143	false	0	HTR2A	3376	0.48903508771929827	gene
3.1875	0.0	0.3137254901960784	0.0	1	1	4	false	HTR5A	42.0	0	1	0	0.9609375	false	0	HTR5A	0	0.0	gene
2.5703125	0.017230138185990448	0.3890577507598784	0.0	18	18	3	false	MOL001474	10.61111111111111	0	18	0	0.9719587053571429	false	0	MOL001474	20858	0.5058479532163743	Chelidonii Herba
3.46875	2.220815483177803E-5	0.2882882882882883	0.0	2	2	4	false	PRKCE	19.0	0	2	0	0.9559151785714286	false	0	PRKCE	18	0.8181818181818182	gene
2.3671875	0.03953685870596686	0.42244224422442245	0.0	31	31	3	false	MOL001476	9.35483870967742	0	31	0	0.9755859375	false	0	MOL001476	46402	0.4397283531409168	Chelidonii Herba
2.5390625	0.022299676576180958	0.39384615384615385	0.0	20	20	3	false	MOL001482	10.1	0	20	0	0.9725167410714286	false	0	MOL001482	26798	0.4789473684210526	Chelidonii Herba
1.9765625	0.22413648620871993	0.5059288537549407	0.0	56	56	3	false	MOL000217	7.232142857142857	0	56	0	0.9825613839285714	false	0	MOL000217	149660	0.32800751879699247	Chelidonii Herba
2.96875	0.0	0.3368421052631579	0.0	1	1	4	false	ADRA1A	56.0	0	1	0	0.96484375	false	0	ADRA1A	0	0.0	gene
2.34375	0.008546534367833217	0.4266666666666667	0.0	9	9	4	false	ADRA1B	33.77777777777778	0	9	0	0.9760044642857143	false	0	ADRA1B	8930	0.3767560664112388	gene
2.078125	0.023382679040517183	0.48120300751879697	0.0	14	14	4	false	ESR1	30.428571428571427	0	14	0	0.9807477678571429	false	0	ESR1	27660	0.2972582972582973	gene
2.375	0.009729005042472039	0.42105263157894735	0.0	6	6	4	false	TTR	33.833333333333336	0	6	0	0.9754464285714286	false	0	TTR	6200	0.3731060606060606	gene
2.1875	0.013238323640032674	0.45714285714285713	0.0	10	10	4	false	PPIA	32.0	0	10	0	0.9787946428571429	false	0	PPIA	15612	0.3229166666666667	gene
1.96875	0.030095657299527585	0.5079365079365079	0.0	16	16	4	false	CA2	28.875	0	16	0	0.9827008928571429	false	0	CA2	32734	0.26802884615384615	gene
2.9375	0.0018685109451386222	0.3404255319148936	0.0	7	7	4	false	AKR1C2	26.0	0	7	0	0.9654017857142857	false	0	AKR1C2	2376	0.49019607843137253	gene
2.546875	0.0027199398348256958	0.39263803680981596	0.0	5	5	4	false	CYP19A1	35.8	0	5	0	0.9723772321428571	false	0	CYP19A1	3824	0.4461538461538462	gene
2.0625	0.019724762874001163	0.48484848484848486	0.0	12	12	4	false	AR	30.25	0	12	0	0.9810267857142857	false	0	AR	20932	0.2867647058823529	gene
2.140625	0.01916470113206496	0.46715328467153283	0.0	13	13	4	false	STS	30.307692307692307	0	13	0	0.9796316964285714	false	0	STS	22856	0.30528846153846156	gene
2.3125	0.009592428320886654	0.43243243243243246	0.0	9	9	4	false	APOA2	32.333333333333336	0	9	0	0.9765625	false	0	APOA2	11644	0.352059925093633	gene
2.453125	0.00789517753229133	0.40764331210191085	0.0	9	9	4	false	BMP2	27.77777777777778	0	9	0	0.9740513392857143	false	0	BMP2	8406	0.3347222222222222	gene
2.359375	0.005093719659644361	0.423841059602649	0.0	6	6	4	false	RXRA	37.833333333333336	0	6	0	0.9757254464285714	false	0	RXRA	7016	0.41385767790262173	gene
3.265625	0.0	0.3062200956937799	0.0	1	1	4	false	NR1H2	37.0	0	1	0	0.9595424107142857	false	0	NR1H2	0	0.0	gene
2.5	0.004021280779069803	0.4	0.0	5	5	4	false	ADAM17	36.0	0	5	0	0.9732142857142857	false	0	ADAM17	4358	0.43209876543209874	gene
2.265625	0.013697508427238353	0.4413793103448276	0.0	11	11	4	false	ALB	29.90909090909091	0	11	0	0.9773995535714286	false	0	ALB	15582	0.3212121212121212	gene
2.234375	0.013646937492813245	0.44755244755244755	0.0	10	10	4	false	ESR2	32.3	0	10	0	0.9779575892857143	false	0	ESR2	15308	0.3365591397849462	gene
2.4375	0.004729369454547705	0.41025641025641024	0.0	7	7	4	false	CCNA2	32.42857142857143	0	7	0	0.9743303571428571	false	0	CCNA2	6814	0.37865748709122204	gene
2.3515625	0.06413667960139688	0.42524916943521596	0.0	32	32	3	false	MOL001460	8.375	0	32	0	0.9758649553571429	false	0	MOL001460	53836	0.3881578947368421	Chelidonii Herba
3.34375	0.0	0.29906542056074764	0.0	1	1	4	false	GBA	32.0	0	1	0	0.9581473214285714	false	0	GBA	0	0.0	gene
3.015625	2.778547756068015E-4	0.3316062176165803	0.0	2	2	4	false	PNMT	37.0	0	2	0	0.9640066964285714	false	0	PNMT	310	0.7058823529411765	gene
2.671875	0.0014496772436025558	0.3742690058479532	0.0	4	4	4	false	PLG	38.0	0	4	0	0.9701450892857143	false	0	PLG	1738	0.5211267605633803	gene
2.3515625	0.06614798535595952	0.42524916943521596	0.0	32	32	3	false	MOL001461	8.96875	0	32	0	0.9758649553571429	false	0	MOL001461	71076	0.4194078947368421	Chelidonii Herba
2.3125	0.007016326996387193	0.43243243243243246	0.0	6	6	4	false	GSTP1	33.333333333333336	0	6	0	0.9765625	false	0	GSTP1	6668	0.35144927536231885	gene
2.90625	0.0012874707920272905	0.34408602150537637	0.0	4	4	4	false	MMP13	26.75	0	4	0	0.9659598214285714	false	0	MMP13	1280	0.45982142857142855	gene
3.1875	3.043761152032281E-4	0.3137254901960784	0.0	4	4	4	false	AKR1B1	24.75	0	4	0	0.9609375	false	0	AKR1B1	338	0.625	gene
3.34375	0.0	0.29906542056074764	0.0	1	1	4	false	ESRRG	32.0	0	1	0	0.9581473214285714	false	0	ESRRG	0	0.0	gene
3.09375	7.564918379446781E-4	0.32323232323232326	0.0	4	4	4	false	AKR1C3	24.0	0	4	0	0.9626116071428571	false	0	AKR1C3	706	0.5227272727272727	gene
2.5078125	0.03591317959932911	0.3987538940809969	0.0	22	22	3	false	MOL001462	9.454545454545455	0	22	0	0.9730747767857143	false	0	MOL001462	34584	0.4449760765550239	Chelidonii Herba
3.5	0.0	0.2857142857142857	0.0	1	1	4	false	DDX6	22.0	0	1	0	0.9553571428571429	false	0	DDX6	0	0.0	gene
2.78125	0.002040841731001795	0.3595505617977528	0.0	5	5	4	false	CDK2	28.2	0	5	0	0.9681919642857143	false	0	CDK2	2400	0.43174603174603177	gene
2.4609375	0.027213808078982167	0.40634920634920635	0.0	25	25	3	false	MOL001463	9.84	0	25	0	0.9739118303571429	false	0	MOL001463	38388	0.4652631578947368	Chelidonii Herba
3.1875	0.0	0.3137254901960784	0.0	1	1	4	false	CMA1	42.0	0	1	0	0.9609375	false	0	CMA1	0	0.0	gene
3.1875	0.0	0.3137254901960784	0.0	1	1	4	false	CCL24	42.0	0	1	0	0.9609375	false	0	CCL24	0	0.0	gene
3.1875	0.0	0.3137254901960784	0.0	1	1	4	false	MAOB	42.0	0	1	0	0.9609375	false	0	MAOB	0	0.0	gene
2.4765625	0.07549029679857405	0.4037854889589905	0.0	24	24	3	false	MOL001473	9.541666666666666	0	24	0	0.9736328125	false	0	MOL001473	51826	0.44956140350877194	Chelidonii Herba
3.46875	0.0	0.2882882882882883	0.0	1	1	4	false	F2	24.0	0	1	0	0.9559151785714286	false	0	F2	0	0.0	gene
2.921875	0.0012609475015135179	0.3422459893048128	0.0	4	4	4	false	MAPK14	28.5	0	4	0	0.9656808035714286	false	0	MAPK14	1362	0.5	gene
3.46875	0.0	0.2882882882882883	0.0	1	1	4	false	MAPK8	24.0	0	1	0	0.9559151785714286	false	0	MAPK8	0	0.0	gene
2.7109375	0.03577339148527453	0.3688760806916426	0.0	9	9	3	false	MOL001475	6.777777777777778	0	9	0	0.9694475446428571	false	0	MOL001475	9860	0.30409356725146197	Chelidonii Herba
3.703125	0.0	0.270042194092827	0.0	1	1	4	false	THRB	9.0	0	1	0	0.9517299107142857	false	0	THRB	0	0.0	gene
3.328125	0.0010337782396953302	0.3004694835680751	0.0	2	2	4	false	CES1	17.5	0	2	0	0.9584263392857143	false	0	CES1	202	0.532258064516129	gene
2.3359375	0.101048177755614	0.4280936454849498	0.0	33	33	3	false	MOL001481	8.727272727272727	0	33	0	0.9761439732142857	false	0	MOL001481	77044	0.40669856459330145	Chelidonii Herba
3.328125	0.0	0.3004694835680751	0.0	1	1	4	false	MMP3	33.0	0	1	0	0.9584263392857143	false	0	MMP3	0	0.0	gene
2.703125	0.0016620605025351	0.3699421965317919	0.0	3	3	4	false	MAP3K10	38.333333333333336	0	3	0	0.9695870535714286	false	0	MAP3K10	1436	0.5333333333333333	gene
3.15625	3.7714453486456637E-4	0.31683168316831684	0.0	2	2	4	false	PGR	29.5	0	2	0	0.9614955357142857	false	0	PGR	280	0.6785714285714286	gene
2.96875	0.0	0.3368421052631579	0.0	1	1	4	false	BACE1	56.0	0	1	0	0.96484375	false	0	BACE1	0	0.0	gene
2.96875	0.0	0.3368421052631579	0.0	1	1	4	false	CA1	56.0	0	1	0	0.96484375	false	0	CA1	0	0.0	gene
2.96875	0.0	0.3368421052631579	0.0	1	1	4	false	PAH	56.0	0	1	0	0.96484375	false	0	PAH	0	0.0	gene
2.859375	3.9407613084797887E-4	0.34972677595628415	0.0	3	3	4	false	KDR	38.0	0	3	0	0.966796875	false	0	KDR	456	0.6166666666666667	gene
2.4453125	0.09297927643784627	0.40894568690095845	0.0	26	26	3	false	MOL000729	8.538461538461538	0	26	0	0.9741908482142857	false	0	MOL000729	58556	0.3967611336032389	Chelidonii Herba
3.4375	0.0	0.2909090909090909	0.0	1	1	4	false	PNP	26.0	0	1	0	0.9564732142857143	false	0	PNP	0	0.0	gene
3.4375	0.0	0.2909090909090909	0.0	1	1	4	false	CASP3	26.0	0	1	0	0.9564732142857143	false	0	CASP3	0	0.0	gene
3.4375	0.0	0.2909090909090909	0.0	1	1	4	false	GC	26.0	0	1	0	0.9564732142857143	false	0	GC	0	0.0	gene
3.4375	0.0	0.2909090909090909	0.0	1	1	4	false	CFB	26.0	0	1	0	0.9564732142857143	false	0	CFB	0	0.0	gene
3.0	9.656233791621096E-4	0.3333333333333333	0.0	5	5	4	false	NOS2	28.8	0	5	0	0.9642857142857143	false	0	NOS2	1308	0.5673469387755102	gene
1.921875	0.036219039130158164	0.5203252032520326	0.0	17	17	4	false	PTGS1	29.470588235294116	0	17	0	0.9835379464285714	false	0	PTGS1	39820	0.2685904550499445	gene
2.296875	0.008857625306546645	0.43537414965986393	0.0	9	9	4	false	KCNH2	34.77777777777778	0	9	0	0.9768415178571429	false	0	KCNH2	12510	0.37530864197530867	gene
2.078125	0.021373197717422177	0.48120300751879697	0.0	14	14	4	false	SCN5A	29.714285714285715	0	14	0	0.9807477678571429	false	0	SCN5A	23526	0.29004329004329005	gene
2.078125	0.020656839768271183	0.48120300751879697	0.0	13	13	4	false	F7	29.53846153846154	0	13	0	0.9807477678571429	false	0	F7	21326	0.2853846153846154	gene
1.890625	0.04084155308818414	0.5289256198347108	0.0	19	19	4	false	PTGS2	27.736842105263158	0	19	0	0.9840959821428571	false	0	PTGS2	42988	0.2522343594836147	gene
3.0625	3.160703996706314E-4	0.32653061224489793	0.0	3	3	4	false	NOS3	32.333333333333336	0	3	0	0.9631696428571429	false	0	NOS3	488	0.6666666666666666	gene
2.28125	0.008183161390854087	0.4383561643835616	0.0	9	9	4	false	ADRB2	35.22222222222222	0	9	0	0.9771205357142857	false	0	ADRB2	10316	0.37606837606837606	gene
2.296875	0.008092535891045789	0.43537414965986393	0.0	9	9	4	false	HSP90AA1	32.55555555555556	0	9	0	0.9768415178571429	false	0	HSP90AA1	10084	0.3506172839506173	gene
3.0	9.656233791621096E-4	0.3333333333333333	0.0	5	5	4	false	PRSS1	28.8	0	5	0	0.9642857142857143	false	0	PRSS1	1308	0.5673469387755102	gene
2.4375	0.005237655397691741	0.41025641025641024	0.0	7	7	4	false	NCOA2	31.142857142857142	0	7	0	0.9743303571428571	false	0	NCOA2	6200	0.36316695352839934	gene
2.9375	3.5241948882352856E-4	0.3404255319148936	0.0	2	2	4	false	PDE10A	34.5	0	2	0	0.9654017857142857	false	0	PDE10A	518	0.5982142857142857	gene
2.28125	0.011836950226984156	0.4383561643835616	0.0	12	12	4	false	CALM3	28.916666666666668	0	12	0	0.9771205357142857	false	0	CALM3	14468	0.3172348484848485	gene
2.28125	0.016098628163760297	0.4383561643835616	0.0	10	10	4	false	CHRM3	31.3	0	10	0	0.9771205357142857	false	0	CHRM3	11156	0.33666666666666667	gene
2.4375	0.005771663720964927	0.41025641025641024	0.0	8	8	4	false	CHRM5	33.875	0	8	0	0.9743303571428571	false	0	CHRM5	6066	0.4009146341463415	gene
2.75	0.0013161270196756646	0.36363636363636365	0.0	5	5	4	false	HTR3A	34.6	0	5	0	0.96875	false	0	HTR3A	1734	0.5169230769230769	gene
2.421875	0.005485430253337564	0.4129032258064516	0.0	8	8	4	false	OPRD1	35.0	0	8	0	0.974609375	false	0	OPRD1	6322	0.40963855421686746	gene
2.875	1.3818863438298082E-4	0.34782608695652173	0.0	2	2	4	false	HTR2C	49.0	0	2	0	0.9665178571428571	false	0	HTR2C	200	0.8	gene
2.8125	0.0021304909117368844	0.35555555555555557	0.0	3	3	4	false	CHRM2	35.666666666666664	0	3	0	0.9676339285714286	false	0	CHRM2	854	0.5502645502645502	gene
2.84375	3.412541315097743E-4	0.3516483516483517	0.0	3	3	4	false	SLC6A3	41.333333333333336	0	3	0	0.9670758928571429	false	0	SLC6A3	454	0.6612021857923497	gene
2.5	0.007758747332349221	0.4	0.0	7	7	4	false	SLC6A4	34.0	0	7	0	0.9732142857142857	false	0	SLC6A4	5010	0.4177215189873418	gene
2.34375	0.008546534367833217	0.4266666666666667	0.0	9	9	4	false	OPRM1	33.77777777777778	0	9	0	0.9760044642857143	false	0	OPRM1	8930	0.3767560664112388	gene
2.875	1.3818863438298082E-4	0.34782608695652173	0.0	2	2	4	false	DRD5	49.0	0	2	0	0.9665178571428571	false	0	DRD5	200	0.8	gene
3.1875	0.0	0.3137254901960784	0.0	1	1	4	false	RXRB	42.0	0	1	0	0.9609375	false	0	RXRB	0	0.0	gene
2.859375	3.9407613084797887E-4	0.34972677595628415	0.0	3	3	4	false	PDE3A	38.0	0	3	0	0.966796875	false	0	PDE3A	456	0.6166666666666667	gene
2.375	0.007463042818688621	0.42105263157894735	0.0	9	9	4	false	TOP2B	26.88888888888889	0	9	0	0.9754464285714286	false	0	TOP2B	6580	0.3045751633986928	gene
3.3125	2.677949494503336E-5	0.3018867924528302	0.0	2	2	4	false	CACNA1S	29.0	0	2	0	0.9587053571428571	false	0	CACNA1S	24	0.875	gene
2.71875	0.001097804350683099	0.367816091954023	0.0	3	3	4	false	NCOA1	36.666666666666664	0	3	0	0.9693080357142857	false	0	NCOA1	1264	0.5169082125603864	gene
3.25	1.3241722812078758E-4	0.3076923076923077	0.0	3	3	4	false	PPARG	26.333333333333332	0	3	0	0.9598214285714286	false	0	PPARG	134	0.7238095238095238	gene
2.7265625	9.745219197218604E-4	0.3667621776504298	0.0	8	8	3	false	MOL001465	14.0	0	8	0	0.9691685267857143	false	0	MOL001465	1370	0.6842105263157895	Chelidonii Herba
2.5703125	0.006584852004603781	0.3890577507598784	0.0	18	18	3	false	MOL001466	11.055555555555555	0	18	0	0.9719587053571429	false	0	MOL001466	9514	0.5292397660818714	Chelidonii Herba
3.1875	0.0	0.3137254901960784	0.0	1	1	4	false	NR1I2	42.0	0	1	0	0.9609375	false	0	NR1I2	0	0.0	gene
2.7421875	6.664648805999923E-4	0.3646723646723647	0.0	7	7	3	false	MOL001469	14.857142857142858	0	7	0	0.9688895089285714	false	0	MOL001469	980	0.7293233082706767	Chelidonii Herba
3.46875	0.0	0.2882882882882883	0.0	1	1	4	false	SERPIND1	24.0	0	1	0	0.9559151785714286	false	0	SERPIND1	0	0.0	gene
3.46875	0.0	0.2882882882882883	0.0	1	1	4	false	DPP4	24.0	0	1	0	0.9559151785714286	false	0	DPP4	0	0.0	gene
3.703125	0.0	0.270042194092827	0.0	1	1	4	false	GABRA1	9.0	0	1	0	0.9517299107142857	false	0	GABRA1	0	0.0	gene
3.328125	0.0	0.3004694835680751	0.0	1	1	4	false	CDK1	33.0	0	1	0	0.9584263392857143	false	0	CDK1	0	0.0	gene
3.328125	0.0	0.3004694835680751	0.0	1	1	4	false	CCNB1	33.0	0	1	0	0.9584263392857143	false	0	CCNB1	0	0.0	gene
3.328125	0.0	0.3004694835680751	0.0	1	1	4	false	TUBA1A	33.0	0	1	0	0.9584263392857143	false	0	TUBA1A	0	0.0	gene
2.96875	0.0	0.3368421052631579	0.0	1	1	4	false	ADRA2A	56.0	0	1	0	0.96484375	false	0	ADRA2A	0	0.0	gene
2.96875	0.0	0.3368421052631579	0.0	1	1	4	false	SLC6A2	56.0	0	1	0	0.96484375	false	0	SLC6A2	0	0.0	gene
2.4453125	0.02640203749352265	0.40894568690095845	0.0	26	26	3	false	MOL000787	9.038461538461538	0	26	0	0.9741908482142857	false	0	MOL000787	28740	0.4230769230769231	Chelidonii Herba
1.84375	0.058717513270435284	0.5423728813559322	0.0	20	20	2	false	Chelidonii Herba	26.8	0	20	0	0.9849330357142857	false	0	Chelidonii Herba	47236	0.2388888888888889	drug
