# Supplementary material for: Dual efficacy-toxicity of Chelidonii Herba in chronic obstructive pulmonary disease: Integrated network pharmacology, immune profiling and molecular docking
Source: PLoS One. 2025 Sep 23;20(9):e0332750. doi: 10.1371/journal.pone.0332750 (PMC12456800; doi:10.1371/journal.pone.0332750)
Supplement: S2 Data — (ZIP) [file pone.0332750.s003.zip › 2.Drug_Component_Target_Network/type.txt]

node	type
MOL001454	Chelidonii Herba
MOL001455	Chelidonii Herba
MOL001458	Chelidonii Herba
MOL001460	Chelidonii Herba
MOL001461	Chelidonii Herba
MOL001462	Chelidonii Herba
MOL001463	Chelidonii Herba
MOL001465	Chelidonii Herba
MOL001466	Chelidonii Herba
MOL001467	Chelidonii Herba
MOL001469	Chelidonii Herba
MOL001473	Chelidonii Herba
MOL001474	Chelidonii Herba
MOL001475	Chelidonii Herba
MOL001476	Chelidonii Herba
MOL001481	Chelidonii Herba
MOL001482	Chelidonii Herba
MOL000217	Chelidonii Herba
MOL000729	Chelidonii Herba
MOL000787	Chelidonii Herba
ACHE	gene
HTR2B	gene
BCHE	gene
ADRA2C	gene
ADRA2B	gene
CHRM1	gene
SIGMAR1	gene
CYP2D6	gene
SAE1	gene
UBA2	gene
DRD1	gene
DRD2	gene
F3	gene
HTR7	gene
HTR1A	gene
CHRM4	gene
ADRA1D	gene
DRD3	gene
HTR6	gene
PTPRCAP	gene
HTR2A	gene
HTR5A	gene
PRKCE	gene
ADRA1A	gene
ADRA1B	gene
ESR1	gene
TTR	gene
PPIA	gene
CA2	gene
AKR1C2	gene
CYP19A1	gene
AR	gene
STS	gene
APOA2	gene
BMP2	gene
RXRA	gene
NR1H2	gene
ADAM17	gene
ALB	gene
ESR2	gene
CCNA2	gene
GBA	gene
PNMT	gene
PLG	gene
GSTP1	gene
MMP13	gene
AKR1B1	gene
ESRRG	gene
AKR1C3	gene
DDX6	gene
CDK2	gene
CMA1	gene
CCL24	gene
MAOB	gene
F2	gene
MAPK14	gene
MAPK8	gene
THRB	gene
CES1	gene
MMP3	gene
MAP3K10	gene
PGR	gene
BACE1	gene
CA1	gene
PAH	gene
KDR	gene
PNP	gene
CASP3	gene
GC	gene
CFB	gene
NOS2	gene
PTGS1	gene
KCNH2	gene
SCN5A	gene
F7	gene
PTGS2	gene
NOS3	gene
ADRB2	gene
HSP90AA1	gene
PRSS1	gene
NCOA2	gene
PDE10A	gene
CALM3	gene
CHRM3	gene
CHRM5	gene
HTR3A	gene
OPRD1	gene
HTR2C	gene
CHRM2	gene
SLC6A3	gene
SLC6A4	gene
OPRM1	gene
DRD5	gene
RXRB	gene
PDE3A	gene
TOP2B	gene
CACNA1S	gene
NCOA1	gene
PPARG	gene
NR1I2	gene
SERPIND1	gene
DPP4	gene
GABRA1	gene
CDK1	gene
CCNB1	gene
TUBA1A	gene
ADRA2A	gene
SLC6A2	gene
Chelidonii Herba	drug
