# Supplementary material for: Dual efficacy-toxicity of Chelidonii Herba in chronic obstructive pulmonary disease: Integrated network pharmacology, immune profiling and molecular docking
Source: PLoS One. 2025 Sep 23;20(9):e0332750. doi: 10.1371/journal.pone.0332750 (PMC12456800; doi:10.1371/journal.pone.0332750)
Supplement: S2 Data — (ZIP) [file pone.0332750.s003.zip › 2.Drug_Component_Target_Network/节点数据.txt]

Summary Statistics  
Number of nodes: 129  
Number of edges: 536  
Avg. number of neighbors:    8.310  
Network diameter:   4  
Network radius:   2  
Characteristic path length:    2.757  
Clustering coefficient:    0.000  
Network density:    0.065  
Network heterogeneity:    1.210  
Network centralization:    0.378  
Connected components:   1  
Analysis time (sec):    0.064  
