# Supplementary material for: Dual efficacy-toxicity of Chelidonii Herba in chronic obstructive pulmonary disease: Integrated network pharmacology, immune profiling and molecular docking
Source: PLoS One. 2025 Sep 23;20(9):e0332750. doi: 10.1371/journal.pone.0332750 (PMC12456800; doi:10.1371/journal.pone.0332750)
Supplement: S3 Data — (ZIP) [file pone.0332750.s004.zip]

Archive with 4 entries (3 files):
- README_Dataset3.txt
- 3.Disease_Targets/
- 3.Disease_Targets/COPD:GeneCards、OMIM(删除重复项后).xlsx
- 3.Disease_Targets/肝毒性:GeneCards、OMIM(删除重复项后).xlsx
