# Supplementary material for: Dual efficacy-toxicity of Chelidonii Herba in chronic obstructive pulmonary disease: Integrated network pharmacology, immune profiling and molecular docking
Source: PLoS One. 2025 Sep 23;20(9):e0332750. doi: 10.1371/journal.pone.0332750 (PMC12456800; doi:10.1371/journal.pone.0332750)
Supplement: S3 Data — (ZIP) [file pone.0332750.s004.zip › README_Dataset3.txt]

COPD-related targets (5,158) and hepatotoxicity-related targets (4,930) were retrieved from GeneCards (relevance score >10 for "chronic obstructive pulmonary disease") and OMIM (keywords: "Drug-Induced Liver Injury," "Liver toxic," "Liver toxicity"). Data retrieval dates: GeneCards and OMIM (2025-05-03). Used for Venn analysis to identify shared targets with Chelidonii Herba.
