# Supplementary material for: Dual efficacy-toxicity of Chelidonii Herba in chronic obstructive pulmonary disease: Integrated network pharmacology, immune profiling and molecular docking
Source: PLoS One. 2025 Sep 23;20(9):e0332750. doi: 10.1371/journal.pone.0332750 (PMC12456800; doi:10.1371/journal.pone.0332750)
Supplement: S3 Data — (ZIP) [file pone.0332750.s004.zip › 3.Disease_Targets/COPD:GeneCards、OMIM(删除重复项后).xlsx]

## Sheet: GeneCards（无重复项）
TERT
CFTR
PKHD1
BMPR2
PKD1
RTEL1
CYBB
TNF
GAA
SERPINA1
ABCA3
IL6
NPC1
TGFB1
AGL
RTEL1-TNFRSF6B
NCF2
CYBA
NOD2
SFTPC
LMNA
GLA
TP53
SFTPB
ACE
IL10
VWF
SMPD1
ENG
NF1
GBA1
HMOX1
MMP1
SLC17A5
STAT3
NOTCH1
APP
APOE
PKD2
ATP7B
GBE1
RET
GC
MARS1
VDR
EIF2AK4
IFNG
HLA-DRB1
DYNC1H1
MFN2
STAT1
PSEN1
PIK3CA
KRAS
COL1A1
NLRP3
CRP
IL1B
PARN
NCF4
HEXA
NAGLU
TBX4
SQSTM1
TLR4
SH3TC2
IL1RN
COPD
GALC
CTLA4
MPZ
LRRK2
BRAF
NEFL
HEXB
CXCL8
POLG
MIR21
ATM
EGFR
MUC5B
CAV1
IGHMBP2
AARS1
NOS3
NKX2-1
JAG1
ALB
SNCA
PRSS1
HBB
PRKN
ELN
SMAD4
CTNNB1
ELANE
PTEN
G6PC1
ABL1
AKT1
TSC2
ACVRL1
SLC37A4
ATP7A
TRB
DNM2
JAK2
CBS
NPC2
GDAP1
VCP
TUG1
FLNA
PINK1
PYGM
PTPN11
MMP9
TTR
TRPV4
NRAS
NCF1
KIF1B
EDN1
CARD9
SFTPA1
SMAD9
H19
MTHFR
HFE
PRKAG2
PSAP
FIG4
RPL36A-HNRNPH2
COL1A2
SFTPD
BDNF-AS
PRX
MPO
FAM13A
SBF2
PDGFRB
INF2
MAPT
PRNP
CYP27A1
REN
F2
INS
ABCA4
PMP22
HLA-B
CEP290
CCL2
LOC106627981
CLN3
MEG3
MIR17
SOD1
FBN1
TERC
KCNK3
RYR1
IL4
CDKN2A
MEFV
CFTR-AS1
COL4A1
ABCA1
LOC110806263
CUBN
BCKDHB
CSF2RA
LAMP2
KIT
HLA-DQB1
CTSD
LIPA
STXBP2
CPS1
BCKDHA
HRAS
LRP5
GJB1
G6PD
IL13
DSP
SFTPA2
NOTCH2
BRCA2
VHL
BCL2
GATA3
DBT
AR
IL2RA
UMOD
TSC1
CFH
AGT
GARS1
FOXF1
F5
PARK7
HSPB1
APOA1
MIR146A
BCR
MIR155
TNFRSF1A
CYP2R1
CTRC
PDE3B
PDGFRA
EDNRB
MYH11
EGR2
MUC1
NFKB1
MYC
CHRNB4
MGST3
MIR223
F8
ADA
MBL2
ELP1
CASR
SPINK1
GATA4
NPPB
FGFR1
WT1
CLN6
FAS
ASPA
SMAD3
CLCN1
CARD11
CPA1
FOXP3
IL17A
MYH7
LOC111674472
ICAM1
SURF1
GFAP
PPARG
COL4A4
TNFRSF11B
MIR125A
GLB1
SCN9A
NDRG1
NOTCH3
IL10RA
PSEN2
BDNF
NPPA
IL1A
CYP46A1
VEGFA
IL2
MGST1
FGFR3
NOS2
TTN
SYNJ1
BRCA1
HYKK
MAP2K1
RAF1
PFKM
NKX2-5
ACTA2
LEP
SERPINE1
BMAL2
GUCY2D
SARS2
PLEKHG5
IL18
APOB
PPT1
CXCR4
SLC19A3
BSCL2
CLCN5
PRF1
AGER
TBX5
MIR29A
JAK3
EPO
PLP1
CSF3
MED25
TLR2
PIK3CG
MMACHC
IGF1
IFNA1
MIR126
ERBB2
APC
TGFBR1
EPHX1
HIF1A
COL4A5
LTBP4
AGTR1
MIR140
CDH1
PMS2
CCND1
PLA2G6
GYS1
GANAB
NPHS2
SOS1
CD40LG
NCF4-AS1
IFIH1
MVK
SMAD2
IDUA
MTOR
ABCB1
MT-CO1
ADRB2
ABCB4
GPT
IL10RB
MMP2
MME
ITGA3
TET2
ADIPOQ
SCN5A
RUNX1
ARSA
MTMR2
SPG11
THBD
TGFBR2
FGFR2
TWNK
ADAM17
KDR
NPHP1
TMEM67
B2M
LRSAM1
COMT
HNF1B
C3
F9
MT-ND1
FGF2
TF
SETBP1
NAGA
CALR
TNNT2
FENDRR
TBX1
EDNRA
MKS1
FN1
DKC1
GDNF
CLN5
EDN3
PTGS2
MIR34A
ZAP70
KMT2D
NTRK1
SCGB1A1
SMAD6
PON1
FASLG
IL5
GNE
BMP4
CP
SOX10
ITCH
GATA6
IL12B
LDLR
XIAP
EZH2
WNK1
RRM2B
DMD
SDHA
MORC2
GNAS
MIR143
ESR1
GSTP1
ALPL
INVS
SMN1
FLNC
GATA2
ATP2A2
MIR20A
MPL
BTK
SRC
TGFB2
PGK1
AIRE
PRKCSH
LPL
FCGR2A
ALMS1
PTPN22
HTT
TNNI3
COL3A1
ABCD1
CBL
MET
CD4
PAX2
CCL5
MYBPC3
NPHP3
IL7R
RPGR
CD8A
CAV3
CSF2
CD36
CCL11
HBA1
DES
COL4A3
POMGNT1
PHKA2
CCR5
MIR22
LITAF
EGF
UCHL1
CREBBP
JUP
GDF2
CSF1R
RNASEH2B
LOC126859690
MIR145
COL2A1
TYMP
STAT5B
ACTG2
MT-ATP6
MIF
CST3
SAMHD1
HSPB8
TINF2
YARS1
MMP3
ACTC1
FBLN5
MIR150
IDS
CLN8
IDH1
RAG1
SLC11A1
MYO5B
SLC34A2
GUSB
TNFRSF11A
SOX17
ERCC2
HLA-DQA1
OFD1
MT-CO2
GJB2
BMPR1A
HLA-A
TG
HBA2
PHOX2B
SLC2A1
COPDA1
SPP1
SERPINC1
MT-CYB
CD79A
ASXL1
NFE2L2
MT-ND5
SLC22A5
OCRL
TPP1
RHOA
HLA-DPB1
DNMT3A
MIR221
IL1R1
CD40
MMP12
MYD88
SDHB
TREX1
IKZF1
CASP8
TARDBP
GJA1
HYDIN
OPA1
CC2D2A
POT1
NPHP4
HGF
PTCH1
GSTM1
ABCC8
MT-CO3
PIK3CD
BMP6
MIR199A1
MIR29C
F3
IFT140
TRIM2
SEC63
MYH6
PDCD1
COL4A2
ITGAM
MLH1
TFG
MIR451A
LCAT
FGF23
PRTN3
PYGL
RPGRIP1L
NPHS1
HNF1A
PHKB
FGF10
PNPLA2
CERNA3
CHD7
IDH2
PTPRC
SLC25A4
PAH
CCDC40
HADHA
SCO2
BMP2
LINC02605
SOD2-OT1
HHIP
EP300
DNAH5
TIMP1
BAG3
LTA
PLG
CDKN2B-AS1
ALK
ARSB
ACTA1
LINC-PINT
ERBB3
SNHG5
HSPD1
CSF2RB
ABCB11
JAK1
CASP3
SLC6A4
NEK8
CPT2
NFAT5
ASAH1
ATP2A1
SLC7A7
FLT4
SPG7
TH
MAPK1
NEU1
NFKBIA
CHAT
CXCL10
IFNGR1
INPP5E
ATP13A3
MALAT1
COL5A1
NBN
TPM1
TINCR
SLC12A1
CYBC1
LOC111674475
MIR132
ACTB
TLR3
VCAM1
HPS1
ACADVL
SGSH
BLM
CAT
BCS1L
TREM2
CCR2
PGR-AS1
RAG2
MSH6
PLAT
MYH9
GAS5
ACHE
GRN
MECP2
SLC6A3
ETV6
PHKG2
RUNX2
PLAU
L1CAM
MED12
HMGB1
NR3C1
SP110
MIR141
HSPA1A
LOC106029312
HOTAIR
ADAR
MYLK
TTC7A
TFRC
PLCG2
MIR15A
RAB7A
UNC13D
GALNS
ALOX5
AHI1
BBS1
CD14
ALDOA
RBP4
PHYH
STK11
MIR142
DLD
SELP
HTR2A
DNAJC6
COPA
AIFM1
SOD2
FBN2
MT-TL1
ATP13A2
EPCAM
AFF4
PDGFB
MIR146B
MAP2K2
PEX7
GCDH
NGF
NEAT1
BRIP1
IL23R
WFS1
KCNA5
MALT1
LINC00229
CSF3R
TYR
MSH2
NDUFS4
SH2D1A
STING1
MIR195
IL33
LOC111674477
CYP27B1
PSMB8
SUMF1
PIK3R1
IKBKB
IL17F
SHOC2
MLC1
RELA
PVT1
HNRNPA2B1
CCN2
IKBKG
CXCR3
SHH
APOL1
SYK
GM2A
SMARCA4
ACE2
DICER1
TBK1
FANCA
CDKN1B
SDCCAG8
FKRP
CCL3
NTRK2
SOX9
MIR210
ABCC6
MPV17
ATRX
FLCN
SELE
ENPP1
FLT3
HSPG2
MIRLET7D
CLCNKB
PALB2
DCTN1
EFEMP2
TNFSF11
FGA
HLA-G
AHDC1
ADA2
RNASEH2A
CHEK2
MGP
LIG4
VPS35
MYL2
DOCK8
FMR1
NLRC4
DNMT1
PROM1
MIR16-1
TNFAIP3
CLEC7A
PRKAR1A
DYNC2H1
ERCC4
RB1
HPS4
SLC34A1
MIR34C
POMC
BMPR1B
SCNN1A
NDP
WDR19
PMM2
GNPTAB
NF2
MIR122
SERPINA3
TGFB3
FXN
SETD2
PDHA1
USH2A
INSR
CTC1
LOX
MIR30A
PEX1
IL12RB1
MIR133B
EYA1
FBXO7
PDE4A
FUCA1
IL2RG
SLC2A2
HP
BSND
HNF4A
BAX
RPL5
GGT1
GJA5
HPRT1
MTR
CNGB3
HAMP
MIRLET7B
CYP2C9
MIRLET7C
IRF4
DNAH11
WAS
XDH
BMP7
CDH23
IL6R
RNASEH2C
NR1H4
LYST
MIR204
NOP10
MT-ND2
ITGB2
FCGR3A
JUN
ERBB4
RNASE3
CRB2
SCN4A
NSD1
ADAMTS13
MT-ND4
KCNQ1
RNF213
DCLRE1C
CD274
HNRNPA1
P2RX7
MEN1
CD55
TTC21B
MCOLN1
LAMA2
ASS1
DNAH8
LMX1B
SETX
SACS
ATXN3
HSPA4
SIRT1
PHKA1
HLA-C
KL
LDHA
CHRNA3
MFSD8
SFTA3
CYP17A1
CACNA1C
IRAK4
CDKN1A
GSK3B
PSTPIP1
EIF2AK3
COL11A1
STAT4
SST
IL17RA
LZTR1
OTC
GSTT1
CYP19A1
CD19
POLG2
HGSNAT
MIR214
CXCR2
ABCG8
BBS2
BEST1
CACNA1A
MIAT
NHLRC1
TMEM216
KNG1
SCARB2
SLC12A6
ABCC9
GLI3
ARG1
MUC5AC
SMO
ATP8B1
FLT1
STN1
EPHB4
KCNH2
NLRP12
HSD17B4
FTL
SDHC
RYR2
NDUFAF2
MIR106B
CAPN3
GDF1
MT-ND6
GP1BA
CYP11A1
AQP1
DNM1L
BBS9
FUS
LCN2
MMUT
MIR144
EIF2B5
ENO3
TBX20
TLR9
MYH14
PRPS1
CHI3L1
DYSF
ATXN2
GHRL
TSLP
LCK
CD28
FHL1
GUCY2C
TNFRSF1B
CFI
SDHD
SGCD
SLC4A1
ZIC3
BCL6
GATA1
DNAJC5
MIR483
AGXT
SF3B1
CYP1B1
MIR98
PRKG1
RARB
ANGPT2
IREB2
MIR19A
NLRP1
CDC42
IGF1R
PEX6
IQCB1
MT-ATP8
TRIM32
TRPC6
LMNB1
TK2
PNPLA3
FANCC
PGM3
MAPK3
FANCD2
IFNA2
KITLG
OAS1
FANCI
CDK4
RETN
MAN2B1
PANK2
PCSK9
DHCR7
ACADM
LRPPRC
NRG1
COL7A1
MIR424
RPE65
SGCB
NDUFV1
CTSA
FKTN
IGF2
CETP
GCLC
GJC2
TP63
EPM2A
TFAP2B
POMT1
PCCB
MIR148A
TBX18
SORL1
COX15
PCCA
ACP5
SLPI
CSF1
BBS7
MIR29B1
MIR320A
MIR192
CTNS
SLC25A13
CXCL12
PIEZO1
TCAP
SP140
ITPR1
MIR203A
COL5A2
CYCS
MUSK
LPIN2
FREM2
C4A
SLC34A3
ETFDH
UGT1A1
OPTN
IL3
ABCC2
ABCA7
LOC130068093
SBF1
HTRA2
BBS5
RIGI
AGA
DNAI1
DGUOK
AMACR
CR2
TLR7
RMRP
SCNN1B
WNT5A
VCAN
MIR27A
TAP2
MIR10A
GPHN
HTRA1
SMARCAL1
SLC12A3
BBS10
BBS12
GNB4
CD27
CRYAB
GPC3
FGF20
SLC19A1
CRB1
ALG8
GAPDH
PNP
SLC2A10
BCL11A
DCDC2
ZEB2
BBS4
SLC26A4
FAH
FRAS1
HDAC9
VPS13B
THPO
MIR183
SMARCB1
MKKS
NEB
ITGB3
COQ2
CD59
PTH
MITF
XRCC1
CYP1A1
FBXW7
F11
MIR181A1
HMGCR
MAPK14
LRBA
PPARGC1A
F10
STAT5A
COX10
DVL1
PARP1
PNKP
IFNGR2
NPM1
ADM
RAD21
PEX5
PAX6
MTRR
NDUFAF5
G6PC3
SYP
GSR
BCHE
COL11A2
GYG1
GLE1
LTF
PCNA
RAC1
TTN-AS1
BIRC3
ALDH2
SOCS1
ABCG5
CHIT1
CALCA
FAM111B
GNS
GATA5
TSHR
KRT7
PRKDC
MDM2
RASA1
ANKS6
LEPR
STX3
TSFM
VCL
SALL1
AKT3
FGF7
FBXL4
MIR92A1
MIR125B1
RAD51
DPYD
BGLAP
CDKN1C
PRDM8
KCNJ11
CCDC65
CYP2D6
NR4A2
MAPK8
SELL
NDE1
DNASE1
HK1
RDH12
GCH1
CHGA
A2M
FCGR3B
PLA2G7
KDM6A
PGM1
DNMT3B
ERCC3
MIR30D
DHFR
MTTP
IFNB1
PLEC
F12
TMEM43
LRP2
RIPK1
TMEM231
AKT2
FOXRED1
ACAD9
THBS1
SEC61A1
ASL
LBR
FLNB
TFAM
KCNJ2
CYP2E1
DNAAF3
TPO
MIR486-1
CD46
IL22
DNAJB2
SPRED1
ZFPM2
IL2RB
IL15
EMD
FANCE
LGALS3
CD34
ANGPT1
TNFRSF13B
CREB1
TAP1
MYOT
ODAD2
PECAM1
TLR5
ENO2
CPLANE1
FGB
HSPA1B
PPP1CB
GREM1
FANCB
NAF1
EIF4G1
STX11
NOS1
ECE1
ODAD3
SPTLC1
RAD51C
ARX
NHP2
TNXB
MIR23A
CDKN2B
AFG3L2
HSP90AA1
MIR10B
MIR494
FANCG
WRN
MIR24-1
CLU
PEX10
DNAJB11
LRP1
AGTR2
IL4R
IL12A
SLC9A3
MIR107
VPS33B
IFT172
SREBF1
TP73
NTRK3
RAB27A
MMP13
SOX2
AARS2
VPS13C
PEX2
KCNJ1
AFP
CTSK
LAMC2
CASP1
AVP
PGAM2
ERCC5
MIR181A2
ACTN2
ABCD4
PRL
SMN2
MIR7-3HG
GYS2
CHRM3
GFI1
MYCN
LDB3
MECOM
BICD2
SLC52A3
RAC2
IL7
S100A8
NODAL
KMT2A
KIF5A
CR1
ICOS
FANCL
MUTYH
TMEM237
EIF2B2
PEX26
TEK
BTD
MIR15B
ANO10
IRF5
APOC3
NDUFS7
ATG16L1
MMP8
SERPINF1
CTSF
GDF15
COL18A1
HDAC2
TNFSF13B
LYN
EIF2AK2
WNT9B
CX3CR1
SLC26A2
HAVCR2
BCL10
ERCC6
NEFH
SRSF2
CD86
CCDC39
EIF2B4
F7
TKT
IVD
ACTN4
MYOD1
NIPBL
PDE5A
STIM1
FANCF
SELENON
SERPINH1
MAOA
CCL18
CARD14
SPARC
IGHE
CCNO
ODAD1
KCNN4
CEACAM3
SBDS
CYP3A4
TCTN2
MT-ND3
CYP21A2
CD38
NKX2-6
HFE-AS1
STAT6
PITX2
MIR93
SI
DZIP1L
B9D1
BRD4
RPGRIP1
CD44
ABCB7
MIR31
S100A9
MMP7
KIF1A
CCL4
MTHFD1
SMC1A
LIPC
RIT1
ERCC1
ARHGDIA
TAB2
PEX12
VIP
KRT18
DPP9
MMAB
MYL3
HADHB
LAMA3
CD81
MRE11
CCND2
TYK2
POMT2
MIR33A
ELMOD2
ITGB1
SIGMAR1
LOC126805877
LOC111674463
UBA1
FGF8
FANCM
RASA2
SOS2
LMBRD1
MMADHC
COL9A3
MT-TI
PSENEN
AQP2
RBCK1
SH2B3
PLOD1
CYP7B1
MANBA
ATP1A3
MMAA
POSTN
TIMP2
STX1A
MIR200A
ALDH18A1
MIR23B
DDX3X
PIEZO2
S100B
PAX5
IRF1
PEX3
GIGYF2
COL6A3
TPI1
MYPN
TOLLIP
DDC
MATR3
APOH
ETHE1
MIR335
PKLR
ETFA
PRKACA
AXIN2
GCK
BMP1
TBP
CFB
CHCHD10
WRAP53
EVC2
TOR1A
RSPH4A
OCA2
XPC
RRAS
LOC113664106
MYB
MIR197
ERCC8
FIP1L1
CD80
AAAS
HSD17B10
CALM3
XRCC2
FOXO1
COQ9
ALDOB
DRD2
HCK
BAP1
C5
CORO1A
VAPB
VEGFC
ATP11A
PPARA
ZMPSTE24
LPA
CEBPA
GPI
ELOVL4
CEP164
DNAAF4
PHGDH
C9orf72
SOST
CTSB
NR3C2
TCTN1
FLG
AHR
ETFB
ARL13B
YAP1
AGK
FH
HULC
MIR26A1
PGF
SERPINE2
MIR222
SCNN1G
ATL1
SLC6A8
ZFYVE26
ADRB1
POR
NAT2
NEK1
POLR3B
COX5A
BCL2L1
WWOX
GLDC
GZMB
PEX19
ITK
SLC5A7
PEX16
CXCL9
COQ8A
RAPSN
SUCLA2
LAMB2
MIR423
ISG15
SLC29A3
OPA3
SGCA
KRT5
PKP2
PEX13
GATM
MTRFR
DNAI2
F13A1
BACE1
MIR18A
NDUFS1
GNAQ
TCTN3
PTGS1
MIR130A
MYRF
FADD
DDR2
SAA1
SLC25A20
GSN
ABHD5
NOX4
DNAL1
APBB1
FARSB
PON2
CXCL1
ANO5
DRC1
RPS6KB1
GNA11
NT5E
ANXA5
PEX11B
XPA
MT-TS1
CIITA
NFU1
CHRNE
RSPH1
TAC1
SCO1
CFHR5
MIR134
CITED2
SLC26A3
STUB1
UNC45A
POLR2F
ATR
ALG1
TRAPPC11
ARL6
MT-TK
SLC18A3
RSPH9
TTC8
CSRP3
NDUFAF6
AK2
CRH
ANKRD1
TAFAZZIN
MAGEL2
PEX14
ATP1A1
RECQL4
ATP4A
TUBA1A
COQ8B
NQO1
GAMT
CCR7
MIR30E
COL6A2
LRP6
HCRT
SLC40A1
SGCG
MIR199B
LAMB3
MYO5A
PIK3CB
MIR29B2
IGFBP3
SAG
MIR148B
TUBB3
MIR99A
AICDA
DSTYK
FOXC1
PTH1R
TJP2
GPT2
DNAAF1
TYROBP
KCTD7
TMEM138
IL9
ACVR1
EXOSC3
CD163
CLDN2
FTO
SMC3
NDUFS2
RMND1
CD2AP
HMBS
PDP1
VIM
EPG5
SCN8A
TRIM63
MIR212
TGM2
TRAF3
EIF2B3
GHR
CHMP2B
FCGR2B
CHUK
NME8
FOXO3
ADH1C
PDHX
NPY
GYPA
UCA1
CYP1A2
CCR1
DNAAF2
IL36RN
PLD3
POLR3A
RAD50
COL6A1
DPP4
HLA-DPA1
ITGAL
MAF
STAR
CCK
MIR342
VIPAS39
CYP24A1
CA2
XK
PAX3
PIGA
DHTKD1
KIF7
ADAMTS2
MEF2C
ARID1A
WDR35
NOX1
SNCAIP
VPS33A
HEPACAM
AMT
CDK5
CEACAM6
IRS1
ANXA11
FAT4
BARD1
IGH
AVPR2
MTM1
PRKCD
CDK6
GRHPR
PDE4D
ZMYND10
SCN1A
ITGA4
TCF4
MB
FOS
CXCR1
CPOX
MIR193A
DYM
SOD3
GALK1
AHSG
IRF3
YARS2
HSPA5
DARS2
SKIC2
CD3D
SLC7A9
TGFA
C5AR1
GAS8
MIR26B
TRNT1
TPM3
NDUFA10
CALM2
PTX3
WNT1
XPO1
KIF5B
TIA1
TMEM70
FOXJ1
TRAF3IP2
LMOD1
SLC52A2
XPNPEP3
B9D2
RSPH3
SLC51B
SUFU
NR2F2
MIR27B
NDUFA13
ACD
CNTNAP1
RPS27A
ADAM10
HDAC4
TIMP3
CYP2C8
MYO7A
MIR155HG
RARS2
AGRN
EPAS1
MPI
MIR200B
KAT6B
SUCLG1
DKK1
IHH
DNAAF5
STRA6
DNAAF11
HSD3B2
CACNA1S
PC
ADCY5
IL11
NSD2
NEK9
TPM2
SYNE1
BACH2
KIAA0586
MIR196A2
GH1
MGME1
SIX5
MIR124-1
MOG
HDAC6
MMP14
SGO1
MCCC1
ACTG1
PIK3C2A
PODXL
SP1
EIF2B1
MCCC2
MIR106A
MYH3
MIR154
CFAP298
DNAH1
MT-TF
GSTM3
CCR3
KCNJ10
SLCO1B1
ABCG2
GSS
ITGA8
ROBO1
SKI
BIN1
DOCK6
TULP1
CERS1
TXN
TSPAN1
CCDC88C
ANO1
PROS1
PLCE1
BLK
MIR338
ALDH3A2
TUBB4A
CCL17
REEP1
SPAG1
HBG2
TRAF6
DAG1
ADGRV1
SPAST
CASP9
AXDND1
UBQLN2
FOXN1
YY1
POLD1
TRIP11
SNAI2
ALG9
ITGB4
TCIRG1
ZNF423
GRIN1
FGFR4
MCL1
PF4
PLA2G2A
FOXC2
GLIS2
GRIN2B
WNT4
LRRC37A2
SLC18A2
DNA2
FGF9
KCNJ5
HOGA1
FAN1
AQP5
HCN4
ANKRD26
SEPSECS
NRXN1
RHO
CRELD1
HAVCR1
GALT
CHRNG
PRDX1
GLUD1
DCN
HPS3
EXT2
ATXN7
CYP2C19
PAX8
APTX
MAGT1
MT-ND4L
PCDH15
SLC13A5
EARS2
APOA5
SKIC3
IL37
HLCS
ALAS2
HAX1
C11orf65
LOC126861898
LTBP2
HDAC1
AXL
ANK2
XBP1
MIR182
PDSS2
SLC10A2
PIGL
NCAM1
MYOC
CCL22
OGG1
CLCN7
AIPL1
CHRND
IFNAR2
DHDDS
TTPA
SOCS3
DNAAF6
RPA1
MIR191
LOC113633877
ATF6
PACRG
PLN
TNXA
FOXH1
SCN10A
CEP83
BCOR
CLCN2
LARS2
CHRNA5
B4GALT7
SIX1
DSG2
CYLD
GFRA1
DNAJB6
FOXG1
DBH
EFEMP1
GAN
CASP10
ESR2
CYLD-AS1
CTSG
FKBP5
NRTN
HTR1A
STAT2
CRTAP
ACVR2B
IL6ST
SGPL1
IFNL3
RARS1
TRPV1
UBE3A
POLE
NHEJ1
UCP2
COL17A1
HINT1
NCSTN
VRK1
IDO1
PLAUR
FKBP10
JPH2
MIR200C
FPR1
TWIST1
APOA2
MIR127
TNNC1
PRKCG
ANG
TPMT
BGN
CEP104
MHRT
SLX4
SLC25A15
SLC30A10
DOK7
BICC1
ALS2
SCARB1
P2RY12
FLVCR1
DLAT
KRT20
ATP1A2
MIR9-1
ALG6
KCND3
TIMM8A
MAP3K7
BUB1B
HMGCL
SAR1B
INSL6
PTHLH
LIFR
PLOD2
GMPPB
PMPCA
MIR186
ORAI1
TFR2
ITPR3
SGCE
PDX1
TRMU
OAT
MIR30B
EXT1
[truncated: 3,053 more rows]

## Sheet: OMIM（Approved Symbol，已删除重复项）
AGRN
AHDC1
AK2
AKR7A3
ALDH4A1
ALPL
ASAP3
ATAD3A
ATAD3B
ATAD3C
ATP13A2
ATP5IF1
AZIN2
B3GALT6
C1QA
C1QB
C1QC
CAMTA1
CASZ1
CATSPER4
CCDC28B
CD52
CDC42
CELA2A
CFAP74
CHD5
CIROZ
CLCN6
CLCNKA
CLCNKB
CLIC4
CLSTN1
CNR2
COL8A2
CORT
CSF3R
CSMD2
CTNNBIP1
CTRC
DDOST
DHDDS
DHRS3
DISP3
DVL1
ECE1
EFHD2
EMC1
ENO1
EPHA2
EPHA8
EPHB2
ERRFI1
ESPN
FBLIM1
FBXO42
FCN3
FGR
FHAD1
FNDC5
FUCA1
GALE
GJA4
GJB3
GJB4
GNB1
GPATCH3
GPR3
GRHL3
H6PD
HDAC1
HMGB4
HMGCL
HNRNPR
HPCA
HSPG2
ICMT
ID3
IFNLR1
INTS11
ISG15
KDF1
KDM1A
KHDRBS1
KIF1B
LAPTM5
LCK
LDLRAP1
LRRC47
LYPLA2
MACO1
MAN1C1
MASP2
MATN1
MDS2
MECR
MEGF6
MFAP2
MFN2
MIB2
MIR34A
MTHFR
MTOR
MUL1
MYOM3
NADK
NBL1
NIPAL3
NMNAT1
NPHP4
NPPA
NPPB
NR0B2
PADI1
PADI4
PADI6
PANK4
PARK7
PAX7
PDPN
PEX10
PHF13
PIGV
PIK3CD
PINK1
PLA2G2A
PLA2G2E
PLA2G2F
PLA2G5
PLCH2
PLEKHG5
PLEKHM2
PLOD1
PRDM16
PRKCZ
PTAFR
PUM1
RBP7
RCAN3
RER1
RHCE
RHD
RNU1-4
RPL11
RPL22
RSRP1
RUNX3
S100PBP
SCNN1D
SDC3
SDHB
SELENON
SERINC2
SKI
SLC25A33
SLC30A2
SLC45A1
SLC9A1
SMIM1
SMPDL3B
SPEN
STMN1
STPG1
STX12
SYNC
SZRD1
TARDBP
TEKT2
TINAGL1
TNFRSF14
TNFRSF1B
TNFRSF25
TNFRSF4
TNFRSF8
TNFRSF9
TP73
TRIM62
TXLNA
UBIAD1
UBR4
UBXN11
USP48
VWA1
WASF2
WNT4
WRAP73
XKR8
YARS1
ZCCHC17
