# Supplementary material for: Dual efficacy-toxicity of Chelidonii Herba in chronic obstructive pulmonary disease: Integrated network pharmacology, immune profiling and molecular docking
Source: PLoS One. 2025 Sep 23;20(9):e0332750. doi: 10.1371/journal.pone.0332750 (PMC12456800; doi:10.1371/journal.pone.0332750)
Supplement: S3 Data — (ZIP) [file pone.0332750.s004.zip › 3.Disease_Targets/肝毒性:GeneCards、OMIM(删除重复项后).xlsx]

## Sheet: Drug Induce Liver Injury（＞10）
PKHD1
TP53
TNF
PKD1
IL6
HIF1A
INS
ALB
CYP3A4
ABCB1
EGFR
TGFB1
CTNNB1
IFNG
CASP8
BDNF-AS
STAT3
CASP3
MIR7-3HG
IL10
AKT1
NOS2
IL1B
PPARG
BCL2
VEGFA
APOE
CYP2D6
PKD2
FAS
H19
GPT
CXCL8
MAPK1
F2
PTGS2
PRKCSH
LRP5
SEC63
HNF4A
PIK3CA
TRMU
MARS1
ACE
MET
ICAM1
SLC17A5
CYP2E1
HLA-B
CYP2C19
HMOX1
MIR21
PTEN
SLC2A1
CYP2C9
SOD1
UGT1A1
BAX
SOD2-OT1
POLG
ABCC2
CCL2
TLR4
ABCB11
CYP1A2
MAPK14
TNFSF10
CCND1
MAPK8
CRP
CERNA3
MYC
ATP7B
KRAS
FASLG
JUN
EGF
GANAB
PNPLA3
BRAF
NOS3
HNF1A
SERPINA1
ABCB4
CYCS
IL4
GYS2
NFE2L2
HFE
IGF1
IL2
APC
ATM
ERBB2
SLCO1B1
SRC
TERT
NFKB1
NR1H4
PARP1
PPARA
CDKN2A
MMP9
TSC2
KIT
RAF1
LMNA
NAT2
NBAS
NOTCH1
IL18
LEP
IL1A
ADIPOQ
ESR1
MTOR
HGF
INSR
APOA1
BDNF
CPT1A
MALAT1
CPT2
EPO
ABCG2
JAK2
IFNA1
MAP2K1
GGT1
APP
SERPINE1
CFTR
HLA-DRB1
TNFRSF1A
MIR34A
GAS5
STAT1
FOS
PIK3CG
HMGCR
HADHA
CBS
CYP2B6
LINC02605
CYP2A6
NR1I2
TUG1
AIFM1
TTR
CXCR4
SMAD4
XDH
GFAP
IL21R
MTHFR
MPO
MIR122
CAT
HRAS
PTPN11
CAV1
ABCC8
COMT
CP
CDKN1A
GCK
VWF
XIAP
APOB
GSTM1
PVT1
IL2RA
CTLA4
NLRP3
CYP1A1
NR1H2
CASP9
AFP
ARG1
BCL2L1
MAPK3
F3
ABCC1
PYGL
ALG8
LDLR
FADD
FGF2
TF
NTRK1
EDN1
CYP2C8
TPMT
CD40LG
CYP3A5
VDR
TSC1
SIRT1
SOD2
LPL
NR3C1
CXCL10
AGT
MIR126
MIR155
G6PD
DRD2
MIRLET7C
MMP2
NPC1
HSP90AA1
IL17A
CREBBP
DPYD
PHKA2
PGR-AS1
CES1
RYR1
CD4
FGFR2
MEG3
CDH1
VHL
GSTP1
TYMP
SLC6A3
CD36
MIR27A
G6PC1
GLUL
MIR125A
NAGLU
GBA1
HULC
HMGB1
BCHE
MAPT
TH
KDR
SLC25A13
YAP1
TNFRSF10B
SMPD1
KRT18
CREB1
GNAS
HNF1B
SQSTM1
BMP6
SNCA
ADA
FAH
TLR2
BIRC5
CSF3
EP300
MIR17
CYP27A1
BRCA1
ABCA1
NF1
MCL1
F5
LARS1
PLA2G6
IL13
FGFR1
PPIG
PRKCD
PMM2
GLA
HSPB1
ENG
HAMP
PPARGC1A
MIR22
SERPINC1
CFLAR
HTR2A
PDGFRB
RB1
CDK4
PRKN
AGTR1
CALCA
CCL5
KCNJ11
CALM1
NGF
NRAS
ALK
GFER
CXCL12
BRCA2
IKBKB
DDIT3
SP1
VCAM1
HSPA4
HOTAIR
HLA-A
OTC
GLUD1
REN
ELANE
ASS1
AR
HBB
PCNA
TNFAIP3
CDKN1B
MDM2
UGT1A9
BMP2
MIR30A
CDK2
RET
JAG1
PHKG2
NEU1
NFKBIA
IGF1R
SPP1
LCN2
CCR5
IKBKG
ATP8B1
IL5
IFIH1
SMAD3
SETD2
RRM2B
TNFSF11
GPC3
KNG1
PRKCA
CYP7A1
PTGS1
NR1H3
PDGFRA
GDF15
ALDH2
MMP1
MIR146A
MIR29A
SST
ALPL
UCP2
SLCO1B3
TIMP1
DNMT1
SLC2A2
AHR
THBD
ALPP
CYP1B1
FABP1
RAC1
RELA
CDKN3
GJA1
MPV17
PIK3R1
RYR2
ALDOB
GAA
NEAT1
NOS1
XBP1
NPPA
ABCC3
NQO1
EGR1
SELP
SCN5A
SLC6A4
PSAP
SREBF1
CD40
PLAU
TLR3
IGF2
MIR142
TYMS
MUC1
HLA-DQB1
IRS1
EPHX1
NPC2
FOXM1
TNFRSF10A
MAPK10
NTRK2
NOTCH2
LIPA
SLC22A5
CDK1
VCP
FLT1
AKT2
SMAD2
NRG1
CDC25A
HADH
GUSB
F9
MMUT
CNR1
FOXP3
ACADVL
MIR451A
IRF3
HPRT1
PC
GCH1
ITGB1
BMPR2
FBN1
PINK1
ANXA5
CD44
CAV3
MIF
PRL
CTSD
ARID1A
SEPSECS
CEBPB
GBE1
TAT
ACADM
ABL1
SCARNA5
UGT1A6
BCS1L
MIR23A
CFH
HSPA5
MIR150
GAPDH
LDHA
SLC11A2
STK11
VIM
BID
MIR140
PSEN1
CEBPA
PAH
RHOA
MIR145
UGT1A4
MIR214
PCSK9
FN1
FGFR3
CSF2
ERBB4
HP
MIR15A
GSTT1
CBL
PSMB8
CSF1R
EZH2
IL6R
PARK7
EPAS1
ADRB2
MEFV
SMARCA4
CCN2
MTTP
AGL
MIR223
IL1RN
TGFBR2
IFNB1
CD46
IDH2
SOCS3
DNAH8
IGFBP3
MAOA
CASP1
GSK3B
IGF2R
LEPR
ARSA
FASN
HSPD1
PMS2
RIPK1
NR1I3
AXIN1
DGUOK
IL3
MIR132
SOCS1
CD274
WT1
SLC16A1
PRRT2
CHUK
KCNH2
PFKL
NBN
PLG
AMACR
DMD
KCNQ1
IDH1
UGT1A7
CCL3
HTR1A
SLC37A4
CALR
FLT3
SELE
PTK2
CLU
ITGB3
MIR130A
POMC
TARDBP
MIR494
MECP2
YARS1
FECH
MIR148A
TCF4
RUNX1
MIR200B
PDCD1
ALOX5
TGFB2
FCGR2A
GSR
ABCC4
GDNF
EIF2AK3
FOXO1
IFNA2
SLC25A4
CYP19A1
CYP7B1
TBC1D24
ABCD1
HSPA1A
CALM2
HSPG2
SLC10A1
IL15
PKLR
JAK1
CD14
BMP4
CXCR3
TWNK
C3
ERCC1
KRT8
LAMP2
TXN
PGM1
PDGFB
CASR
THBS1
DHCR7
EGLN1
MIR210
MIR133B
OPA1
MIR107
MIR221
POLG2
EIF2AK2
COX5A
CHEK2
MME
CDK6
FLNA
ELN
THPO
TBK1
SCN1A
PYGM
GRN
FOXO3
MIRLET7B
ADAR
PGK1
IKZF1
CPOX
MIRLET7D
PRNP
HADHB
ACTB
SHH
PRF1
BCL2L11
B2M
TGFA
GALC
IL12RB1
COL4A1
RAD50
FGA
PLAT
RARA
ALAD
FH
PECAM1
AGXT
AXL
ATF4
FUS
MFN2
NDUFS4
MMP3
E2F1
BTK
OPRM1
VKORC1
ITGAM
KRT7
TFRC
PNP
MIR200A
RXRA
GHRL
DHFR
HMBS
AICDA
MIR203A
MIR106B
GJB1
SAMHD1
LYN
SERPINF1
IL1R1
KITLG
ITGB2
BSCL2
MIR16-1
CSF1
GH1
HSD17B4
RBP4
ENO2
ARNT
MLH1
TKT
FOXA2
MIR27B
BECN1
MBL2
GNE
ADAMTS13
NOTCH3
CRH
MIR146B
SYK
PTPRC
UCHL1
CALM3
SLC25A20
SIGMAR1
MIR378A
ASL
SMO
SDHB
DNM1L
NPM1
ATG7
ALG9
RINT1
IDUA
UGT1A8
NPHP3
FBP1
GJB2
NPY
STAT6
MIR34C
PRKDC
BSG
CST3
CYBB
ACOX1
ACHE
TMEM67
MIR212
MYCN
PIK3CD
ACVRL1
KCNJ2
BMP7
PIK3CB
UGT1A
HK1
MIR143
XRCC1
POR
PTK2B
MIR191
LIF
BAK1
TOP2A
GCDH
MIR139
S100B
CPS1
F10
SCN4A
UGT1A10
MSH2
MAP3K5
CEP290
PRKAG2
AKR1A1
NOD2
POU5F1
HDAC9
LIPC
TJP2
MYD88
ITPA
LBR
UGT2B7
PPT1
UCA1
MIR222
KRT19
GADD45A
IRF1
ABCB7
HSD17B10
CDC42
MIR200C
CCL4
DPP4
MKS1
ATP7A
BAP1
ABCC6
VTN
MIR18A
MIR125B1
ERCC2
GLB1
MIR93
ALDOA
HDAC1
CACNA1C
ANGPT1
OXT
RETN
TGFBR1
DYSF
MIR26A1
BCR
PCK1
CXCL9
MIR320A
SCARB1
NPHP1
TNFRSF1B
BGLAP
DNAJB11
TRA-TGC7-1
ODC1
MIR181A1
APOC3
GPT2
PCCA
SCN9A
LRP6
CD79A
TRPV1
HSPA8
RPGRIP1L
ACADS
ADK
MIR31
TIMP2
TGIF1
MVK
NPPB
GCG
PDHA1
TRAF3
MAOB
HMGCL
MBP
STAT5A
FMO3
MIR25
LGALS3
TNNT2
PHKB
CTSB
CISH
MB
SNHG1
STAT2
UGT1A3
EPCAM
HLA-C
PTCH1
AGER
TRAF6
CLCF1
JAK3
MTR
SOX2
PRKACA
STAT5B
ANGPT2
PDX1
PSEN2
BIRC3
MMACHC
CNTNAP2
APEX1
PRKAA1
SCN1B
TRIM32
MIR151A
SOX9
PNPLA2
TRAF2
MIR98
ITK
OFD1
FMR1
TNFRSF11B
LRRK2
KCNJ5
TOP1
DNMT3A
CETP
GZMB
TSPO
COL1A1
CDKN2B-AS1
MAP2K2
CRLF1
ETFDH
ANK2
LIG4
MGMT
MIR183
PIK3C2A
LPIN1
HJV
GATA3
PWAR1
DLD
ASAH1
DPAGT1
SLC22A1
MIR20A
ETFA
RPS6KB1
DES
IFI27
SLC40A1
TREM2
MIR199A1
MIR215
ERBB3
SOS1
NR4A1
CHEK1
CD34
CASQ2
DCDC2
ATP13A2
LMNB1
LCK
HEXA
PRKCB
SCN2A
PCCB
IDS
INPP5E
CCNA2
PON1
PANK2
PPOX
PDYN
C4A
PFKM
GLS
WFS1
UROD
MIR29C
ACTC1
MT-ND1
PKM
KCNQ1OT1
HLA-DQA1
FUCA1
PLAUR
GRIN1
TFAM
SLC30A10
ACAD9
NPHP4
MIR195
DBH
IDO1
RANBP2
HAVCR1
TGFB3
CD8A
SHC1
FKRP
FTH1
AKT3
SLC25A15
TK2
SNORD15A
PPARD
MIR141
NTRK3
MPL
IGFBP1
PSMB9
F2R
IL22
CCL11
ABCG5
MVP
PGR
SHOC2
BAD
CCNB1
IL12B
EIF2S1
MT-TP
GYS1
MIR182
ATR
CHAT
VCL
PCAT1
SLC12A3
INVS
TRPV4
TUBB3
JUP
IL2RB
CFI
GDF2
CACNA1A
MIR10B
ALMS1
CCR2
SMAD7
TNNI3
CAVIN1
PEX6
ACE2
PEX1
CLDN1
PRKAA2
STIM1
MIR199B
CLN3
TET2
PML
CCL20
SCO2
SCN8A
PF4
GRIN2B
TP73
EGLN3
AURKA
HTRA2
NOX4
SCARB2
CDH2
TPP1
SDHA
BIRC2
SNAI1
MIR19A
MECOM
XPC
PTH
LIVAR
ETFB
GSN
ERCC4
BAAT
IRS2
HNF1A-AS1
NAGS
PRKAR1A
MYLK
PEX5
PRKRA
HPD
TSFM
GAMT
TNFRSF9
SPTAN1
HEXB
RIGI
MIRLET7E
SUCLA2
XPA
KEAP1
AKR1D1
MIR26B
ADCY10
LCAT
NDUFS1
CDK5
TTN
EIF4G1
FANCD2
CTSK
CIITA
SMARCB1
TFR2
ESR2
CXCL2
FYN
SEC61A1
CASP7
TREX1
ICOS
ROS1
FARSB
NF2
GATA6
MIR216A
TGFBI
GPI
DNMT3B
C5
DDC
LTF
RAD51
MSR1
LRP1
MIRLET7A1
AAAS
IGFBP2
CRYAB
HBA2
F8
GATA4
ERCC6
CHKA
TUBB
OAT
MYH7
FANCI
NR5A2
LOX
GNMT
FBXL4
PTPN3
DRD1
PRTN3
EPHX2
CASP10
GFM1
MYH9
IL11
DRD4
FBXW7
COQ2
SLCO1A2
CCK
GATA1
HBEGF
MCCC1
DSP
HSD11B1
SURF1
CDKN2B
IL7
HRH1
XIST
GRB2
FGF1
EPOR
ABCG8
SLC22A2
TOR1A
TLR9
CHI3L1
LAMA2
MIR324
AMPD1
MCCC2
SNHG12
OSM
SHBG
DPYS
RECK
PRKD1
GABRG2
SPG11
GAL
AQP1
HTR3A
DIABLO
GATA2
RPS27A
CCN1
PLK1
HAVCR2
DKK3
PROM1
GALNS
MT-CYB
FTL
TRDN
AGK
ATRX
CYP17A1
ONECUT1
HBA1
MIR30E
CD47
F7
TEK
SELL
KMT2A
TWIST1
STING1
MIR9-1
AHCY
MX1
GSTA1
PLP1
PLA2G2A
ACTA2
ECHS1
PSMB4
ELAVL1
PRKCZ
HSD3B7
BTD
SREBF2
GPBAR1
NAMPT
PTPN22
PTGER2
MIR338
RAI1
GRIN2A
ACACA
NPHS1
ERN1
OPA3
WRAP53
SLC46A1
SORL1
MIR30D
PNKD
PCK2
ETS1
PODXL
ITPR1
PRMT7
FANCC
SYP
UMOD
DDR2
SUCLG1
MIR127
HSD17B13
HSF1
VEGFC
PEPD
STUB1
STXBP2
SGSH
UBE3A
ADAM17
SUOX
TAC1
MIR181C
ANXA2
MAPK9
AARS1
NGFR
MIR185
AGPAT2
IL12A
IGHE
DUSP1
RUVBL1
SAA1
MIR23B
ARSB
MIR152
KAT5
HSP90B1
RPS6KA3
APOA5
HTR2C
IL7R
MMP14
TYROBP
SGK1
ACP1
SLC12A1
GALT
DLG4
TJP1
MAP3K7
P2RY12
ITGA2B
FLNC
ALDH9A1
MAT1A
MIR342
IL33
PIM1
PRDX5
EDNRA
GNRH1
PEX2
SLC25A3
FAAH
PTPN1
SLPI
BCKDHB
AVP
MIR137
IFNL3
RBCK1
COL18A1
KCNQ2
SGCB
DNM1
NSD1
COL2A1
SCP2
CCR7
GATM
SPG7
OCLN
HDAC6
CYBA
PDE4A
CDH17
CEP164
ADH1B
TICAM1
AKR1B1
RUNX2
CD55
EPRS1
GNPTAB
FGF7
ACVR1
HLA-G
GLDC
LYST
MYB
MIR181B1
NPHS2
OXA1L
CAMTA1
AOX1
EZR
MIR205
RNASE3
TAFAZZIN
CES2
IFT140
OPTN
LTA
ITGAL
CXCL1
TG
FGF21
MIR181A2
CYP27B1
ENO1
MAT2A
CASP2
NTF3
ALG1
MLXIPL
SULT2A1
ATF3
MIR128-2
MOGS
WRN
OCRL
GP1BA
DCTN1
BAG3
SCYL1
BBC3
CCR1
KRT20
DNM2
ERCC3
PRDX1
PTS
DYNC2H1
ATP1A1
DRD3
COL5A1
PEX13
PEX14
MSH6
DDX3X
ADORA2A
CD80
ADM
MIR204
ASXL1
FOXRED1
VIP
LACTB
MIR193A
ABCC9
MIRLET7G
KMT2D
ITIH4
MIR33A
SLC2A4
GALK1
PEX10
FGFR4
BRD4
BHMT
GNS
SERPINA3
ABCA3
CIDEC
UGT1A5
KARS1
TMEM70
NCAM1
PLCG2
MIR15B
KCNA1
SCD
ERCC5
PRKG1
MIR24-2
PEX16
PTPN6
EGLN2
PRKCI
UMPS
FOLR1
PRKCE
LRPPRC
CD28
SLC10A2
EIF4E
ACTA1
CDC25C
TYR
SMN1
PEMT
CUL3
ANG
SI
PEX19
PTX3
SKIC2
WDR19
QDPR
RARS1
GCLC
TNFSF13B
GABRA1
PHKA1
MIR148B
ANPEP
CYLD
TGM2
NGLY1
CKB
YBX1
YY1
HDAC4
NDUFAF2
PHGDH
BBS1
SOX2-OT
PRPS1
CYP11A1
MEN1
NFATC1
NAGA
WNT5A
TLR7
COL3A1
NEK8
ITCH
WNT1
GLS2
ALDH1A1
ATF6
CD163
WAS
MT-CO1
ADAM10
MAP3K14
ALAS2
ITGA4
S100A8
MPI
RARB
KCNMA1
ATP6AP2
ZAP70
TFAP2A
SLCO2B1
ANXA1
CXCR2
TRE-TTC3-1
NDUFV1
SLC1A2
SOX17
PDP1
HCRT
ATF2
CYP3A7
AQP2
NEUROD1
EPHB4
TTC21B
MICA
IL6ST
CAMK2G
NHLRC1
KLF11
PAX2
ARL13B
ATXN2
HDAC2
ISG15
VDAC1
SULT1A3
ALDH5A1
NONO
CDKN1C
DOCK8
SLC7A7
HNRNPA1
CTH
TPO
APTX
EPHA2
CHRM3
CHD7
FLCN
IRF7
MT-CO3
APOH
TBX1
UNC13D
ACSF3
TXNRD1
DOLK
ADA2
NKX2-5
LIPE
RIPK3
ACAT1
PNKP
SDHD
CX3CR1
XPO1
CTSA
AREG
TYK2
FCGR2B
ALDH7A1
MIR30C1
RASGRP1
NFKB2
PLCG1
PDHB
MKI67
LRP2
AVPR2
TIMP3
KDM1A
BBS4
GHR
ZEB1
SOAT1
TACR1
PEX11B
CD69
FANCA
EPM2A
FOCAD
ATP1A3
CXCL11
PPP1CB
FGB
NRP1
ADH1C
MAN2B1
CAD
MIR125B2
DICER1
GNAQ
FXN
VRK1
LOC126806659
HGSNAT
PNPO
MIR335
MALT1
TRC-GCA24-1
CTC1
MDK
HLCS
TM6SF2
ABAT
APOL1
PRKCG
KLF4
TIAM1
MIR373
TMEM237
MIR144
SLC19A3
DLAT
MIR483
BCKDHA
BLVRB
BLK
IRAK1
MTRR
DGKE
HBG2
GPHN
SCN10A
FGF23
MAF
DPM1
CHGA
BBS9
CD27
ACTN4
MIR424
MIR328
MMAA
HSP90AB1
WNK1
ABCC5
MIR301A
GAST
TCTN3
CD81
MYBPC3
S100A9
A2M
GLI1
ITGAV
TSHR
CLN5
SYNGAP1
BNIP3
PLA2G4A
FTO
TPI1
VPS33B
BCL6
EDNRB
NEFL
AHSG
ADSL
SMAD6
CDH5
RNASEH2A
PDHX
APAF1
AHI1
GRHPR
MIR29B1
KCND3
CDK9
MYO5B
EHHADH
PGM3
IL2RG
SPR
BLM
LITAF
MYL2
SERPINA6
MMP7
IL4R
COL4A5
AMT
ADRA2A
PEX26
UROS
FHL1
IQCB1
MIR224
PAK1
CYTOR
SNHG6
DKC1
NDUFA13
SUMF1
PAX6
PTPA
SLC29A1
CLCN1
CCL17
SLC9A1
DNASE1
ERCC8
USP7
RAG1
ACTG1
OGG1
APOC2
LOC106627981
MIR186
IL1RAPL2
PROC
VPS35
MITF
STAT4
PHYH
LGALS1
MIR136
NCF2
DYNC1H1
TCF7L2
TCF3
GSS
NR3C2
IL9
TBX21
RAG2
LOC110806263
ALDH3A2
ZNF423
TUBA4A
SCO1
IFNGR1
HMGCS2
DLC1
SULT1A1
SCT
GLP1R
KRIT1
FCGR3A
CCN4
ABCA7
STXBP1
COL4A3
PXN
GJA5
CACNA2D1
MAP3K1
RAP1A
PIGA
EMD
ENPP1
SLC19A1
ASPH
PROX1
ALG12
DKK1
CYP24A1
FBXO7
CCAT1
MMAB
RNASEH2B
NDRG1
PRDM16
SIK1
CCND2
H2AX
CTSF
CD86
PRODH
NDUFS7
NR0B2
FOXA1
CLN6
MIAT
MIR429
BBS10
SLC22A12
ATP2A2
MCOLN1
IL23A
KCNJ1
GPX4
PGF
CNTF
MIR211
HAX1
RNASEH2C
MIR96
PPM1D
SLC1A3
EIF2AK4
IRF5
XRCC6
LBP
C1S
OXTR
MIR192
PEX7
ATP6V0A2
CEACAM5
PEX12
STAR
ILK
CA2
TRAPPC11
EBP
HDAC3
MTM1
SOCS2
YARS2
GRM1
AARS2
MIR99A
TAB2
TNFSF12
PPP2CA
RAB27A
CDKL5
LMBRD1
FKTN
CD59
IVD
AMBP
DDB2
MIR486-1
TERC
ABCD3
CHRNA7
BRIP1
CSNK2A1
OPRD1
SLC51B
CHMP2B
CACNA1S
C5AR1
MCU
RACK1
CASK
ZEB2
BCOR
MMP13
DCK
PIN1
GLI2
TRPC6
SLC35C1
ROCK1
MIR149
NKX2-1
SLC5A5
TNFRSF10D
ASGR2
HNRNPA2B1
EFNB2
ITPR3
STARD13
SNAI2
ITGA6
NME1
IGF2-AS
CAPN1
BBS7
SPHK1
TXNIP
MLYCD
UPB1
SPRY4-IT1
CCNE1
TNFRSF10C
ADCYAP1
DDB1
VLDLR
CPLANE1
MYOM1
C1QBP
RTN4
CEL
MAVS
GGCX
PPIA
MTRFR
POLH
GFPT1
FLT4
SPTBN1
NDUFS3
ANKS6
NES
UBC
IL18R1
FKBP5
PPBP
KCNE2
MT-RNR1
SGCE
CR1
UGT2B4
NAT1
PDE5A
SLC51A
RNF216
GMPPB
HTT
ATP6AP1
IMPDH2
F12
AUH
MRE11
SLC19A2
BBS12
CRAT
POLD1
PITX2
POMT1
DAPK1
MED12
SLC4A1
PRKAB1
DANCR
STEAP4
TP63
GREM1
KLK3
MIR1-2
MIR124-1
MYH6
CTNNA1
XPNPEP3
SOX10
ACADSB
TBXA2R
RPL5
TIMM8A
MKKS
SCN11A
STK4
PRDX6
EEF1A1
FKBP1A
FANCL
SH2D1A
PCDH19
CR2
SELENON
GM2A
MT-TL1
HCFC1
COL4A2
MFSD8
DGCR5
RASSF1
SLC6A8
CIRBP
TPM1
SMARCAL1
NR4A2
MICB
TSC22D3
PEX3
FURIN
CTSL
STX11
MYH11
MAN1B1
TRADD
FGF19
CLN8
SLC39A8
BACE1
MAGT1
GSTA2
HRH2
CSTB
MIR128-1
DHPS
KCNB1
TCF7
DDOST
ENO3
PNPLA6
ADORA1
PLIN1
SILC1
SDC1
NORAD
FBLN5
MAPK11
NISCH
HLA-DPB1
LIFR
ABHD5
NDUFS6
GC
VIPAS39
KCNN4
P4HB
PIK3R2
MMP12
KL
NPC1L1
DPM3
SNHG14
THRB
U2AF2
SLC39A4
ATP5F1A
BMAL1
MIR9-2
DBT
SCN3B
CLPB
MST1
ADRB1
CD9
FHIT
TPT1
THAP1
KLHL7
MIR22HG
OPRK1
SLC25A1
CASC15
ACOX2
ITGA2
SLC16A2
HOTTIP
NUP214
SKP2
IARS1
ANKRD1
CRNDE
CHRNA4
L1CAM
AOC3
MIRLET7I
H6PD
MT-TS1
PDPN
MDH2
SRF
SRSF2
FARS2
P2RX7
MIR197
B4GALT1
SNHG15
AP3B1
MYOT
KLRK1
CD63
ETV6
KCNA5
WNT4
KCNH1
PDK1
USP18
HSPB2
CD247
NDUFS2
GADD45G
CA9
TNFSF15
CHD2
ATIC
STOX1
GABRB3
SLC18A2
TNFRSF11A
WDR35
LINC-ROR
LINC00665
SETX
INF2
FANCG
[truncated: 2,774 more rows]

## Sheet: Liver toxic（＞10）
PKHD1
PKD1
PRKCSH
SEC63
TP53
LRP5
MARS1
GANAB
PNPLA3
CTNNB1
TNF
HNF4A
GPT
ALB
NBAS
HFE
MIR7-3HG
UGT1A1
IL6
APC
INS
LOC126859690
SERPINA1
CYP3A4
SLC17A5
ATP7B
NR1H4
PPARG
TGFB1
POLG
MET
MIR122
CYP2E1
ABCC2
HNF1A
PHKA2
ABCB11
KRAS
SLCO1B1
TERT
H19
ABCB4
PIK3CA
LMNA
DPYD
PYGL
EGFR
SLC25A13
HADHA
STAT3
IFNG
AKT1
MIR21
CPT1A
TSC2
GGT1
HLA-B
AFP
ABCB1
F2
MTHFR
PPARA
ARG1
CBS
CYP1A2
CP
LARS1
HNF1B
APOE
CASP8
FAH
INSR
IL10
KIT
ASS1
BRAF
G6PC1
GLUL
HAMP
OTC
SLC11A2
NR1H3
PTEN
CDKN2A
GFER
ATM
CCND1
HULC
ALDOB
MIR27A
LIPA
MALAT1
MEG3
SOD1
MIR34A
FAS
SLCO1B3
MIR17
CYP2D6
UGT1A9
ICAM1
KRT18
CYP2A6
TSC1
SLC2A2
CYP7A1
NR1H2
GAS5
RINT1
FABP1
ATP8B1
IL1B
NOTCH1
APOB
ADIPOQ
CRP
CYP2B6
PC
TPMT
BCS1L
APOA1
SMAD4
TFR2
CFTR
CPT2
CYP2C19
KRT7
GNAS
PFKL
NR1I2
VDR
AXIN1
FASLG
ERBB2
GSTM1
JAG1
UGT1A6
MMUT
MIR126
SLC40A1
GCK
MIR22
HLA-DRB1
MYC
HMOX1
MIRLET7C
MPV17
CAT
PKLR
ACADVL
HGF
ALDH2
HRAS
NPC1
TYMS
TF
GBA1
UGT1A7
MIR30A
TTR
HOTAIR
NRAS
TYMP
NOTCH2
BRCA2
HJV
GPC3
TJP2
ABCC3
SLC37A4
DGUOK
FBP1
ASL
CYP2C9
NF1
GBE1
POLG2
AGL
IL2
SOD2-OT1
IL12RB1
IGF2R
FBN1
MIR29A
DCDC2
SLC2A1
MIR155
TMEM67
ALG9
LDLR
UGT1A4
BAX
PMS2
PVT1
CDC25A
PTPN11
FECH
AGT
PMM2
RAF1
YAP1
MIR200A
MIR15A
SLC10A1
AMACR
YARS1
MTTP
GSTP1
DNAJB11
IFNA1
TNFRSF1A
VEGFA
SRC
ACADM
MIR150
AKR1D1
GAA
BCL2
EGF
STK11
CYP1A1
MAP2K1
MIR140
MIR130A
MIR142
IKZF1
CYP27A1
MIR132
NBN
RET
MIR212
MIR200B
ACE
PPIG
PEX6
G6PD
SEPSECS
FGFR2
FOXM1
SREBF1
HMGCL
GC
IGF1
CCL2
MIR31
UGT1A
JAK2
CXCL8
SOD2
MIR125A
BAAT
FARSB
MIR451A
NOS2
IL2RA
CSF3
ABCG5
FGFR1
ACOX1
OFD1
MFN2
MIR214
SMPD1
HSD3B7
MIR203A
HSD17B13
ALPL
NAT2
UGT1A8
ALAD
XDH
LRP6
AGXT
ABCA1
TLR4
BMP6
MIR378A
CTLA4
CPS1
HMGCR
ARID1A
NAGLU
IDH1
LEP
NEAT1
UGT1A10
ALPP
EPHX1
NPC2
PDGFRA
GNMT
KRT8
WRAP53
HLA-A
HBB
MIRLET7D
SCYL1
EPCAM
CDH1
IDH2
TUG1
CES1
MUC1
INVS
SEC61A1
MAPK8
ESR1
MIR151A
GUSB
CAV1
CYP7B1
NPHP1
MIR27B
HMBS
IL1A
BSCL2
MIR26A1
CASP3
AHR
MIRLET7B
HADHB
FOCAD
NFE2L2
PNPLA2
BRCA1
ACADS
LIG4
KRT19
SERPINC1
MIR33A
MTOR
MIR148A
PSAP
MIR183
MIR107
MIR223
VHL
GNE
CEBPA
SLC22A5
CDKN3
AKT2
JUN
LPL
PFKFB1
DPYS
SLC25A20
CYP3A5
AKR1A1
MSH2
TAT
XBP1
HP
MIRLET7E
SLC25A15
EPO
IL4
NR1I3
FH
STAT1
CERNA3
ENG
UGT1A3
GLA
PCSK9
PIK3CG
CYCS
MLH1
GJB1
CEP290
MAPK1
FOXP3
MIR145
UCA1
GLUD1
ETFDH
SUCLG1
MIR106B
FTH1
MIR30D
BAP1
MIR139
DHCR7
NR5A2
RXRA
HADH
ALK
PCK2
IGF2
CALCA
NAGS
CLDN1
CD40LG
FGFR3
NFKB1
GSTT1
F5
TK2
NOS3
MIR10B
NEK8
MIR20A
RAD50
MIR146A
UROD
SNCA
PRF1
TM6SF2
ABCG8
MIR200C
HIF1A
MIR25
APP
PAH
LIPC
EPHX2
TCF4
GALT
NTRK1
MIR29C
RUVBL1
TWNK
CDKN1A
NR3C1
RBP4
ABCG2
CXCR4
MIR191
LCAT
ADA
NGLY1
BDNF-AS
MYO5B
PCCA
F3
PTGS2
HLA-DQB1
KDR
MT-TP
DKK3
UCP2
MIR181A1
GLS2
MIR23A
KRT20
ATG7
LEPR
REN
CEBPB
MPO
WT1
SLC30A10
CD46
PEX5
MIR16-1
MAT1A
CPOX
PRMT7
CD36
CDKN1B
PRKN
MYOM1
MIR324
FOXA2
TSHR
SERPINE1
BCHE
IL6R
PCCB
FANCI
CALR
MIR93
MIR221
MIR215
UMOD
NRG1
PGM1
IFT172
ETFB
FASN
ERCC1
CFH
HPD
PPARGC1A
NEU1
PYGM
IRS1
SIRT1
PON1
FOS
SULT2A1
ACTB
SQSTM1
CEP164
IDUA
ABCB7
TGFBR2
MMP9
UGT2B7
MIR30E
MIR181B1
PEX1
CDKN2B-AS1
MIF
FMO3
MIR494
KCNQ1OT1
PIK3R1
APOC3
WDR19
ETFA
MME
IFNA2
SMO
FUCA1
SLCO1A2
GPT2
NQO1
B2M
NTRK2
FADD
TLR2
AXL
LDHA
PCAT1
STXBP2
ERBB4
MIR19A
RRM2B
AR
SLC25A4
NDUFS1
MTR
MIR143
GCDH
MIR18A
CDH17
ARSA
SNHG1
DYNC2H1
MSH6
ALDOA
UGT1A5
ALDH9A1
PPOX
PTH
IGF2-AS
ABCC4
NHLRC1
MIR222
SST
CREBBP
SCP2
FTL
PEMT
GAPDH
MECOM
DLD
BBS4
MPI
HNF1A-AS1
PDX1
MDM2
AGTR1
CCAT1
MIR483
PDCD1
ALAS2
MIR125B1
VIM
MIR26B
SUCLA2
IVD
MIR141
IL1RN
BCKDHB
MIR216A
PCNA
PTPRC
MIR154
UMPS
DZIP1L
SCARB1
TIMP1
ADH1B
LIPE
FALEC
DMD
CCL5
ADK
RYR1
UROS
SLC5A5
ABCC1
LYST
CTSD
CD34
IL18
SLC7A7
GAMT
RB1
HMGCS2
GALC
HSP90AA1
ROS1
HSPA4
PEX14
ADAR
UPB1
PEX16
MIR195
TFAM
DNAH8
PNP
TFDP1
GYS1
MSR1
MIR187
LOC110806263
BBS1
IDS
CAVIN1
DLC1
ABCC8
MIR152
ACTA2
GALNS
MGMT
MIRLET7A1
AHCY
CXCL12
LAMP2
SLC51A
TARDBP
USP53
CHEK2
NOD2
SMAD3
EPM2A
CCR5
MIR146B
CYP1B1
MIR182
BHMT
MVK
CES2
MMP2
MMACHC
IGF1R
BAG3
MAN2B1
COX6A1
XIAP
SLC10A2
GLB1
VCP
MIR199B
IKBKG
CDK4
FLNA
TALDO1
PDGFRB
POR
FOXO1
MIR338
IGFBP3
MMAB
OPA1
JAK1
MIRLET7G
MIR224
ADAMTS13
ACTC1
GSTA1
NTRK3
NGF
FN1
MIR127
SLC7A9
PARP1
MOGS
TNPO3
GALK1
ITGB1
COQ2
NR0B2
TH
IL12A
PEX11B
ASAH1
DDIT3
MIR23B
NPM1
LMBRD1
PARK7
VWF
ALMS1
MT-ND1
PLG
PFKM
SOCS3
TRIM32
PRKAG2
BBS10
GATA6
GCH1
AFAP1-AS1
TFRC
CETP
CD14
BTD
SUOX
MIR181A2
UTP4
MAPK14
MIR301A
SMARCA4
SI
GPI
FGF19
TERC
CFI
MBL2
TKT
HK1
RARA
SPP1
ABCD3
HMGB1
MAT2A
HTT
XRCC1
MMAA
DDR2
TNFSF10
GATM
AOX1
RETN
ABHD5
TGFA
MLXIPL
LINC02605
ELN
HPRT1
MIR185
THBD
CASR
HSPA5
IGFBP1
PANDAR
MAPT
ENPP1
SDHB
ABCD1
MIR205
SCD
GFAP
HSPD1
DPM1
CTC1
CD40
RTEL1
CASC2
CBL
ANKS6
PRKCD
ACHE
BMP2
OAT
SGSH
CD274
GNPTAB
ACOX2
SORD
GJA1
LBR
GPBAR1
SDCCAG8
SLC51B
ACVRL1
IQCB1
BCKDHA
FLT3
CD44
IL17A
MIR99A
GALE
VCAM1
SPG7
PEX19
TNFSF15
FGF2
PEX26
MIR196A2
BMP7
PSMB9
CTH
SAMHD1
CYP19A1
TCTN3
AHI1
LBP
CAV3
EIF2AK3
FANCC
ATF4
COL4A1
HBA2
DES
SCARB2
FANCD2
CXCL10
ATP13A2
HGD
TMEM70
SNHG12
SLCO2B1
CYP2C8
MIR125B2
DPM3
NDUFS4
APOL1
MIR96
AARS1
CREB1
CDK2
IRF5
HSPA6
MIR24-2
MIR181C
MTUS1
MIR199A1
ACACA
TINF2
MT-CYB
CD4
IFIH1
MIR133B
GCLC
VPS33B
GSK3B
GRHPR
ATP7A
NFKBIA
EHHADH
MCU
TCF7
MIR186
FGF21
CYP3A7
MTRR
CD79A
DNMT1
MAP3K20
DLAT
ERCC2
MIR137
HAGLR
PHKA1
LYN
BCL2L1
PRNP
IKBKB
COMT
POLR1HASP
MCCC2
STAT5B
HLA-C
GLDC
SKIC2
EP300
KCNJ11
DGCR5
MIR22HG
SLC22A1
SHH
STX11
MYCN
ARSB
PROM1
PEPD
MIR128-2
PALB2
LPIN1
HBA1
CEACAM5
UGT2B15
AURKA
LAMA2
NOTCH3
EDN1
GFOD3P
SMAD2
FGFR4
PAX8
ACSF3
MIR148B
LOC126805688
NAGA
ZNF423
SLC25A27
HIBCH
PPT1
NKX2-1
EZH2
DPAGT1
F9
MIR219A1
CEL
CACNA1S
SREBF2
ZFAS1
MT1DP
HLA-DQA1
FKRP
ADSL
ACADL
FBXL4
ACTA1
MIR26A2
SERPINA3
NLRP3
TTF1
CCN2
VIPAS39
BLVRA
ASGR2
COX5A
SPIB
CIDEC
HHEX
DNMT3A
ECHS1
BIRC5
ACAT1
PKM
SHBG
PLA2G6
KLF1
C3
PCBP2-OT1
HLCS
FLT1
CASP9
RBCK1
LGALS3
PEX7
CEACAM3
SCO1
OPA3
CXCR3
SCO2
TGFB2
ABL1
PIK3CD
GLS
DBT
BANCR
MIR103A2
GOLM1
CD8A
BID
AIRE
GSTA2
GSR
DYNC1H1
MIR500A
ADH1C
POU5F1
AHSG
PTPN3
PDIA3P1
EPAS1
HEXA
RNASEH2C
KITLG
POMC
HGSNAT
GDF2
TREX1
THPO
STAT2
HPX
THADA
MIR374A
MPL
MEN1
URB2
ERCC4
MIR100HG
SUMF1
ALG11
PEX3
MKKS
SLC6A3
HSPB1
CBR3-AS1
TNFSF11
IFNL3
ITCH
SERPINA7
MST1
LSR
LIPT1
MCCC1
TG
PSMB8
SLC22A7
MIRLET7A3
CEP120
SMARCAL1
PPARD
GNS
DPP4
SKIC3
SP1
PDHA1
CLU
MMP1
ITPA
PSEN1
PHYH
CIITA
TPI1
AKR1C4
SURF1
AUH
SLC7A6
ATP6AP2
DICER1
PLAU
UFC1
IRS2
APOA5
ALDH1A1
CYP17A1
ETHE1
TCN2
CCL20
MT-CO1
LCN2
MIRLET7A2
MIR34C
GPD1
SNORD15A
DNM1L
BCR
SLC39A4
HSPA1A
MIR361
DNM2
SLC35C1
HCFC1
CYB5A
MAPK3
RARB
GYG1
FANCG
DKC1
B4GALT1
PGK1
GZMB
MIR9-1
SOCS1
COQ9
SLC25A3
BICC1
VTN
VMA22
TET2
SLPI
PGR-AS1
ATP4A
SLC46A1
AKT3
PRDX1
CYP27B1
NPPA
EDNRA
MCL1
GATA3
FLVCR1
RELA
EYA1
ASGR1
FOXRED1
MIR1-2
APTX
SMAD7
MIR424
IFNAR2
CFLAR
MYH9
PIK3CB
BGLAP
HSD17B10
TNFRSF1B
FANCA
MIR296
AAAS
ABCC6
PTCH1
PECAM1
CD81
GRN
TPP1
CEP83
CDK1
NOS1
FUS
TYR
SDHD
RUNX1
FER1L4
AIFM1
MAN1B1
ABCG1
PTK2
DHFR
DGAT1
BIRC3
ALG2
ANO5
OGDH
SOS1
ATP6AP1
EGFR-AS1
SLC11A1
LTF
LECT2
GDF15
PRKAR1A
PIK3C2A
FOXA1
LTA
CPT1B
SERPINF1
RNF220
WFS1
MTM1
NAF1
EIF2S1
DYSF
ACVR2B
PDHX
IL7R
ANXA5
SLC19A1
RGN
MIR149
LOC106627981
KCTD13
CCL3
GLIS3
CHUK
SHC1
MIR192
CLN3
HEXB
RAG2
QDPR
HBG2
FGL1
TRAPPC11
HFE-AS1
PRDX5
IL1R1
IL15
MIR210
ADAM10
IL2RB
DDOST
MIR197
SULT1A3
GSTM3
PRKACA
ACTG1
GCKR
PDHB
BRIP1
MYD88
TTPA
CSTB
OCLN
HINT1
SCT
PTPN22
IFNGR1
BMP4
MMEL1
CEP41
MOCS2
TPO
IL13
CTSA
SDHC
TGFBR1
THBS1
CTSB
LINC00589
THRB
CDKN2B
PNPLA6
FOXA3
GJB2
CREB3L3
IL18BP
SERAC1
HSD11B1
MT-CO3
FGA
MMADHC
SBDS
AGA
HES1
NEFL
FLNB
TXN
GATA4
UGT2B4
COL4A3
NHP2
TIMP2
RNASEH2B
POU2AF1
NF2
ERBB3
ZMPSTE24
MAOB
ALDH7A1
CDC42
NDUFAF2
VMA12
MYL2
PIGA
AMT
IL3
WRN
SDHA
SNAI2
NDUFV1
GH1
DOLK
MIR328
CCNA2
SELE
SLC39A8
AGK
IL6ST
SULT1A1
PCNA-AS1
DGKE
TMEM165
PDP1
TNFRSF10B
MAOA
TTN
APOC2
MOCS1
SCN4A
COL4A5
ODC1
FOLR1
PLAT
COL4A4
CSF2
VCL
ENO3
CDKN1C
RHOA
SMAD6
RASSF1
FMR1
EGR1
IFNAR1
PDGFB
SETD2
MT-ATP6
BECN1
PLIN2
RPL5
MAP3K5
HSPA8
GPHN
ITIH4
HYAL1
MTRFR
CHKA
PDSS2
DDC
NDUFB9
SLC35A2
BTK
GATA2
G6PC3
ABCB6
TRAP1
BAK1
IARS1
LRRK2
MIR299
RPGRIP1
C4A
MUTYH
SLC16A1
CDR1
MICA
CSF1
FCGR2A
RPS6KB1
MYOT
SERPINA6
ACADSB
CYBB
CSF1R
RAG1
FLCN
SARDH
FANCM
GLRX5
MIR373
SLC4A2
DNMT3B
LTBP4
ATIC
SULT1E1
ADIPOR2
MYB
FLAD1
CTSC
TIMM8A
KCNQ1
LRP1
IL5
COL2A1
NOP10
CLPB
CD80
OGG1
AQP9
EMD
NNMT
WAS
ACTN4
SEC23B
PANK2
CD86
FANCF
BMPR2
POLD1
MECP2
PGM3
MIR193A
GATA1
GCSH
KCNJ10
GSTZ1
MMP7
ATRX
HAVCR2
KMT2D
OSM
NPHS2
RNASEH2A
TAFAZZIN

## Sheet: Liver toxicity（＞10）
PKHD1
PKD1
PRKCSH
SEC63
TP53
LRP5
MARS1
GANAB
PNPLA3
CTNNB1
TNF
HNF4A
GPT
NBAS
HFE
UGT1A1
MIR7-3HG
ALB
DPYD
APC
IL6
CYP3A4
LOC126859690
INS
SERPINA1
RYR1
SLCO1B1
SLC17A5
NR1H4
ATP7B
POLG
PPARG
TGFB1
MET
MIR122
ABCB11
CYP2E1
ABCC2
HNF1A
PHKA2
KRAS
ABCB4
TERT
H19
EGFR
PIK3CA
LMNA
PYGL
SLC25A13
HADHA
STAT3
AKT1
MTHFR
CPT1A
TSC2
IFNG
MIR21
GGT1
ABCB1
HLA-B
AFP
PPARA
F2
ARG1
CBS
CP
LARS1
HNF1B
CYP1A2
CASP8
CYP2A6
FAH
INSR
KIT
APOE
ASS1
BRAF
NR1H3
G6PC1
GLUL
HAMP
OTC
SLC11A2
PTEN
CDKN2A
CYP2B6
GFER
IL10
ATM
CCND1
HULC
ALDOB
UGT1A9
LIPA
MALAT1
MEG3
SOD1
MIR34A
FAS
MIR27A
SLCO1B3
MIR17
CYP7A1
ICAM1
KRT18
CYP2D6
TSC1
SLC2A2
NR1H2
GAS5
RINT1
FABP1
ATP8B1
NOTCH1
APOB
ADIPOQ
PC
TPMT
NR1I2
BCS1L
ALDH2
UGT1A6
VDR
APOA1
AXIN1
SMAD4
TFR2
ERBB2
CFTR
CPT2
CYP2C19
KRT7
UGT1A7
IL1B
GNAS
PFKL
MYC
FASLG
CRP
JAG1
MMUT
SLC40A1
GCK
HLA-DRB1
MIRLET7C
MPV17
CAT
PKLR
ACADVL
MIR126
UGT1A4
HGF
GSTM1
TYMS
MIR22
HRAS
HMOX1
NPC1
TF
GBA1
MIR30A
TTR
CYP2C9
HOTAIR
NRAS
TYMP
NOTCH2
BRCA2
HJV
GPC3
TJP2
SLC37A4
DGUOK
FBP1
ABCC3
ASL
NF1
GBE1
RAF1
POLG2
AGL
SOD2-OT1
IL12RB1
IGF2R
FBN1
DCDC2
SLC2A1
MIR155
TMEM67
ALG9
LDLR
PMS2
PVT1
CDC25A
PTPN11
UGT1A
FECH
AGT
SRC
PMM2
YAP1
IL2
MIR200A
MIR15A
SLC10A1
AMACR
YARS1
MTTP
MIR29A
UGT1A8
MAP2K1
BAX
DNAJB11
IFNA1
VEGFA
ACADM
MIR150
AKR1D1
GAA
EGF
UGT1A10
STK11
CYP1A1
MIR140
MIR130A
IKZF1
CYP27A1
NBN
RET
MIR200B
TNFRSF1A
PPIG
ABCG5
GSTP1
PEX6
G6PD
SEPSECS
FGFR2
FOXM1
SREBF1
BCL2
ABCA1
HMGCL
GC
IGF1
CCL2
MIR31
JAK2
SOD2
MIR125A
MIR142
BAAT
MIR132
FARSB
MIR451A
MIR212
IL2RA
ACE
FGFR1
ACOX1
OFD1
MFN2
MIR214
SMPD1
HSD3B7
MIR203A
HSD17B13
ALPL
NAT2
ALAD
XDH
LRP6
AGXT
BMP6
MIR378A
CTLA4
MAPK8
CXCL8
CPS1
HMGCR
ARID1A
NAGLU
UGT1A3
IDH1
LEP
NEAT1
NOS2
CSF3
ALPP
EPHX1
NPC2
PDGFRA
GNMT
KRT8
WRAP53
HLA-A
HBB
MIRLET7D
MIR33A
SCYL1
EPCAM
CDH1
IDH2
TUG1
CES1
MUC1
INVS
SEC61A1
ESR1
MIR151A
JUN
GUSB
CAV1
CYP7B1
NPHP1
MIR27B
TLR4
HMBS
BSCL2
MIR26A1
AHR
NR1I3
MIRLET7B
HADHB
F5
FOCAD
PNPLA2
BRCA1
ACADS
LIG4
KRT19
MIR148A
PSAP
MIR183
MIR107
MIR223
VHL
GNE
CEBPA
SLC22A5
CDKN3
AKT2
LPL
PFKFB1
DPYS
SLC25A20
CYP3A5
MSH2
TAT
XBP1
HP
IL1A
AKR1A1
MIRLET7E
SLC25A15
EPO
CASP3
MAPK1
FH
NFE2L2
SERPINC1
STAT1
CERNA3
MTOR
ENG
GLA
PCSK9
PIK3CG
MLH1
GJB1
CEP290
FOXP3
MIR145
UCA1
GLUD1
IL4
ETFDH
SUCLG1
CACNA1S
MIR106B
FTH1
MIR30D
BAP1
MIR139
DHCR7
NR5A2
RXRA
HADH
ALK
PCK2
IGF2
CALCA
NAGS
CLDN1
FANCI
CD40LG
FGFR3
CDKN1A
NFKB1
CYCS
TK2
NOS3
MIR10B
NEK8
MIR20A
RAD50
MIR146A
UROD
PRF1
TM6SF2
ABCG8
MIR200C
HIF1A
MIR25
PAH
LIPC
EPHX2
TCF4
GALT
NTRK1
MIR29C
RUVBL1
TWNK
NQO1
NR3C1
RBP4
CDKN1B
CXCR4
MIR191
LCAT
ADA
NGLY1
BDNF-AS
GSTT1
MYO5B
MT-ND1
UGT1A5
PCCA
SNCA
PTGS2
HLA-DQB1
KDR
MT-TP
DKK3
APP
UCP2
MIR181A1
GLS2
MIR23A
KRT20
ATG7
LEPR
REN
CEBPB
MPO
WT1
SLC30A10
CD46
PEX5
MIR16-1
MAT1A
CPOX
PRMT7
CD36
MYOM1
MIR324
FOXA2
SERPINE1
IL6R
F3
ABCG2
CALR
MIR93
MIR221
MIR215
UMOD
NRG1
PGM1
IFT172
ETFB
FASN
ERBB4
ERCC1
CFH
HPD
PPARGC1A
NEU1
PYGM
IRS1
SIRT1
PON1
FOS
ALDH9A1
PRKN
SQSTM1
CEP164
IDUA
ABCB7
TGFBR2
MMP9
UGT2B7
MIR30E
MIR181B1
PEX1
CDKN2B-AS1
FMO3
BCHE
MIR494
KCNQ1OT1
PIK3R1
APOC3
WDR19
ETFA
PCCB
MME
IFNA2
SMO
FUCA1
SLCO1A2
GPT2
B2M
TSHR
NTRK2
FADD
AXL
LDHA
PCAT1
STXBP2
MIR19A
RRM2B
AR
SLC25A4
NDUFS1
MTR
MIR143
GCDH
MIR18A
CDH17
ARSA
SNHG1
DYNC2H1
MSH6
ALDOA
PPOX
PTH
IGF2-AS
ACTB
NHLRC1
MIR222
SST
CREBBP
SCP2
FTL
MIF
PEMT
GAPDH
SULT2A1
MECOM
DLD
BBS4
MPI
HNF1A-AS1
PDX1
MDM2
AGTR1
CCAT1
MIR483
PDCD1
TLR2
ALAS2
MIR125B1
VIM
MIR26B
SUCLA2
IVD
MIR141
BCKDHB
MIR216A
PCNA
PTPRC
MIR154
UMPS
DZIP1L
SCARB1
TIMP1
ADH1B
LIPE
FALEC
DMD
CCL5
ADK
UROS
SLC5A5
ABCC1
LYST
CTSD
CD34
IL18
SLC7A7
GAMT
RB1
HMGCS2
GALC
ABCC4
HSP90AA1
ROS1
HSPA4
FN1
PEX14
ADAR
UPB1
PEX16
MIR195
TFAM
DNAH8
PNP
TFDP1
GYS1
MSR1
MIR187
LOC110806263
BBS1
IDS
CAVIN1
IL1RN
DLC1
ABCC8
MIR152
ACTA2
GALNS
MGMT
MIRLET7A1
AHCY
CXCL12
LAMP2
SLC51A
USP53
CHEK2
SMAD3
EPM2A
CCR5
MIR146B
CYP1B1
MIR182
BHMT
MVK
CES2
MMP2
MMACHC
IGF1R
BAG3
MAN2B1
COX6A1
XIAP
SLC10A2
GLB1
VCP
MIR199B
IKBKG
CDK4
FLNA
TALDO1
PDGFRB
RARA
POR
ABCD3
FOXO1
MIR338
IGFBP3
MMAB
OPA1
JAK1
MIR224
ADAMTS13
ACTC1
GSTA1
NTRK3
TGFA
MIR127
SLC7A9
PARP1
MOGS
TNPO3
GALK1
ITGB1
COQ2
NR0B2
IL12A
PEX11B
CBL
ASAH1
DDIT3
MIR23B
NPM1
LMBRD1
VWF
ALMS1
PLG
TARDBP
PFKM
ITPA
SOCS3
TRIM32
PRKAG2
BBS10
GATA6
NOD2
GCH1
AFAP1-AS1
TFRC
CETP
CD14
BTD
SUOX
MIR181A2
UTP4
MAPK14
MIR301A
SMARCA4
SI
GPI
FGF19
TERC
CFI
MBL2
TKT
HK1
SPP1
MAT2A
XRCC1
MMAA
DDR2
TNFSF10
MIRLET7G
GATM
AOX1
RETN
ABHD5
MLXIPL
LINC02605
ELN
HPRT1
MIR185
EPAS1
NGF
THBD
CASR
HSPA5
IGFBP1
PANDAR
ENPP1
SDHB
ABCD1
MIR205
SCD
HSPD1
DPM1
CTC1
CD40
RTEL1
TH
CASC2
ANKS6
PRKCD
BMP2
OAT
SGSH
CD274
PARK7
GNPTAB
ACOX2
SORD
GJA1
LBR
GPBAR1
SDCCAG8
SLC51B
ACVRL1
IQCB1
BCKDHA
FLT3
CD44
MIR99A
GALE
VCAM1
SPG7
PEX19
TNFSF15
FGF2
PEX26
MIR196A2
BMP7
PSMB9
CTH
SAMHD1
CYP19A1
TCTN3
AHI1
CAV3
EIF2AK3
FANCC
ATF4
COL4A1
HBA2
DES
SCARB2
FANCD2
CXCL10
ATP13A2
HGD
TMEM70
SNHG12
SLCO2B1
CYP2C8
MIR125B2
DPM3
HMGB1
NDUFS4
APOL1
HTT
MIR96
AARS1
CDK2
IRF5
HSPA6
MIR24-2
MTUS1
MIR199A1
ACACA
TINF2
MT-CYB
CD4
IFIH1
MIR133B
MAPT
GCLC
ACTA1
GFAP
VPS33B
GRHPR
GSK3B
ATP7A
NFKBIA
EHHADH
MCU
TCF7
MIR186
FGF21
CYP3A7
MTRR
CD79A
DNMT1
MAP3K20
DLAT
ERCC2
MIR137
HAGLR
PHKA1
LYN
BCL2L1
IKBKB
COMT
IL17A
POLR1HASP
MCCC2
STAT5B
HLA-C
GLDC
SKIC2
EP300
KCNJ11
DGCR5
MIR22HG
SLC22A1
SHH
STX11
MYCN
ARSB
PROM1
PEPD
MIR128-2
PALB2
LPIN1
HBA1
CEACAM5
AURKA
LAMA2
ACHE
NOTCH3
EDN1
GFOD3P
SMAD2
FGFR4
PAX8
ACSF3
MIR148B
LOC126805688
NAGA
ZNF423
SLC25A27
HIBCH
PPT1
NKX2-1
EZH2
DPAGT1
F9
MIR219A1
CEL
SREBF2
CREB1
MIR181C
ZFAS1
MT1DP
HLA-DQA1
FKRP
ADSL
ACADL
LBP
FBXL4
MIR26A2
SERPINA3
NLRP3
TTF1
CCN2
VIPAS39
BLVRA
ASGR2
COX5A
SPIB
CIDEC
HHEX
DNMT3A
ECHS1
BIRC5
ACAT1
PPARD
PKM
SHBG
PLA2G6
KLF1
C3
PCBP2-OT1
HLCS
FLT1
CASP9
RBCK1
LGALS3
PEX7
CEACAM3
SCO1
CXCR3
SCO2
TGFB2
PRNP
ABL1
GLS
DBT
BANCR
MIR103A2
GOLM1
CD8A
BID
AIRE
GSTA2
GSR
DYNC1H1
MIR500A
ADH1C
POU5F1
AHSG
PTPN3
PDIA3P1
HEXA
RNASEH2C
KITLG
RARB
HGSNAT
GDF2
TREX1
THPO
STAT2
HPX
THADA
MIR374A
MPL
MEN1
URB2
ERCC4
MIR100HG
SUMF1
CYP27B1
ALG11
PEX3
MKKS
HSPB1
CBR3-AS1
TNFSF11
UGT2B15
IFNL3
ITCH
MST1
LIPT1
MCCC1
PSMB8
SLC22A7
MIRLET7A3
CEP120
SMARCAL1
NOS1
GNS
DPP4
SKIC3
SP1
PDHA1
ABCG1
CLU
PTK2
MMP1
SOS1
PHYH
AKR1C4
SURF1
AUH
SLC7A6
ATP6AP2
DICER1
PLAU
UFC1
OPA3
IRS2
PIK3CD
APOA5
ALDH1A1
CYP17A1
ETHE1
TCN2
CCL20
MT-CO1
SHC1
LCN2
MIRLET7A2
MIR34C
GPD1
SNORD15A
VKORC1
DNM1L
BCR
SLC39A4
HSPA1A
MIR361
DNM2
SLC35C1
HCFC1
CYB5A
MAPK3
POMC
GYG1
FANCG
DKC1
B4GALT1
PGK1
GZMB
SOCS1
COQ9
SLC25A3
BICC1
VTN
VMA22
TET2
SLPI
PGR-AS1
SLC46A1
AKT3
PRDX1
NPPA
MCL1
GATA3
FLVCR1
RELA
EYA1
SLC6A3
ASGR1
FOXRED1
MIR1-2
APTX
SERPINA7
LSR
SMAD7
MIR424
IFNAR2
CFLAR
MYH9
BGLAP
HSD17B10
TNFRSF1B
FANCA
MIR296
AAAS
ABCC6
TG
PTCH1
PECAM1
CD81
NUDT15
GRN
TPP1
CEP83
CDK1
FUS
TYR
SDHD
RUNX1
FER1L4
AIFM1
MAN1B1
DPYD-AS1
DHFR
DGAT1
BIRC3
ALG2
ANO5
OGDH
ATP6AP1
PSEN1
EGFR-AS1
SLC11A1
LECT2
CIITA
TPI1
GDF15
FOXA1
CPT1B
SERPINF1
RNF220
WFS1
MTM1
NAF1
EIF2S1
DYSF
ACVR2B
PDHX
IL7R
ANXA5
SLC19A1
RGN
MIR149
LOC106627981
KCTD13
CCL3
GLIS3
CHUK
MIR192
PRKAR1A
CLN3
HEXB
RAG2
QDPR
HBG2
FGL1
TRAPPC11
RHOA
HFE-AS1
PRDX5
IL15
MIR210
ADAM10
IL2RB
DDOST
MIR197
GSTM3
PRKACA
ACTG1
GCKR
PDHB
BRIP1
MYD88
TTPA
CSTB
OCLN
HINT1
SCT
PTPN22
IFNGR1
BMP4
MIR9-1
MMEL1
CEP41
MOCS2
IL13
CTSA
SDHC
TGFBR1
THBS1
CTSB
LINC00589
THRB
CDKN2B
ATP4A
FOXA3
GJB2
CREB3L3
SERAC1
EDNRA
HSD11B1
MT-CO3
FGA
MMADHC
SBDS
AGA
HES1
FLNB
TXN
NEFL
GATA4
UGT2B4
COL4A3
NHP2
TIMP2
PIK3CB
RNASEH2B
POU2AF1
NF2
ERBB3
ZMPSTE24
ALDH7A1
NDUFAF2
VMA12
MYL2
PIGA
AMT
IL3
WRN
SDHA
SNAI2
NDUFV1
GH1
DOLK
LTF
MIR328
CCNA2
SELE
LTA
SLC39A8
AGK
IL6ST
PCNA-AS1
DGKE
TMEM165
PDP1
TNFRSF10B
TTN
APOC2
MOCS1
SCN4A
COL4A5
ODC1
FOLR1
PLAT
MT-RNR1
COL4A4
CSF2
VCL
ENO3
CDKN1C
SMAD6
RASSF1
FMR1
EGR1
IFNAR1
PDGFB
IL1R1
SETD2
MT-ATP6
BECN1
PLIN2
RPL5
MAP3K5
MIR33B
HSPA8
GPHN
HYAL1
CYP24A1
MTRFR
CHKA
PDSS2
DDC
NDUFB9
PIK3C2A
SLC35A2
BTK
GATA2
G6PC3
ABCB6
TRAP1
BAK1
IARS1
LRRK2
MIR299
RPGRIP1
C4A
TPO
MUTYH
SLC16A1
CDR1
MICA
CSF1
FCGR2A
RPS6KB1
MYOT
SERPINA6
ACADSB
CYBB
PNPLA6
CSF1R
RAG1
IL18BP
FLCN
SARDH
FANCM
SULT1A3
GLRX5
MIR373
SLC4A2
DNMT3B
LTBP4
ATIC
ADIPOR2
MYB
FLAD1
CTSC
TIMM8A
KCNQ1
LRP1
IL5
COL2A1
NOP10
MAOB
CLPB
CD80
OGG1
AQP9
CDC42
EMD
NNMT
WAS
ACTN4
SEC23B
PANK2
CD86
FANCF
BMPR2
POLD1
MECP2
PGM3
MIR193A
GATA1
GCSH
KCNJ10
GSTZ1
MMP7
ATRX
HAVCR2
KMT2D
OSM
NPHS2
RNASEH2A
TAFAZZIN

## Sheet: Drug Induce Liver Injury（Appro）
A3GALT2
ACOT7
ADPRS
AGMAT
AGRN
AK2
AKR7A2
AKR7A3
ALPL
ALPL
ALPL
ALPL
ARHGEF10L
ARHGEF19
ARID1A
ASAP3
ATAD3A
ATAD3A
ATAD3B
ATP13A2
ATP13A2
ATP5IF1
AZIN2
BMP8A
BMP8B
C1QA
CA6
CASZ1
CCNL2
CDA
CDC20
CDC42
CELA2A
CEP104
CEP104
CFAP57
CFAP74
CIROZ
CITED4
CLIC4
CLSTN1
CNR2
CROCC
CSF3R
CSF3R
CTNNBIP1
CTPS1
CTRC
DDOST
DFFA
DFFB
DHDDS
DHDDS
DHDDS
DHRS3
DVL1
E2F2
ECE1
ECE1
EDN2
EFHD2
ELOVL1
EMC1
EPB41
EPHA2
EPHB2
EPHB2
ERMAP
ERMAP
ERRFI1
FABP3
FBXO2
FBXO42
FBXO44
FBXO6
FHL3
FNDC5
FUCA1
GABRD
GALE
GALE
GJA4
GMEB1
GNB1
GNB1
GNB1
GPR3
GRHL3
H6PD
HDAC1
HMGB4
HMGCL
HMGN2
HPCAL4
HTR6
ID3
IFNLR1
KAZN
KDF1
KDM1A
KDM1A
KHDRBS1
KIF1B
KIF1B
LDLRAP1
LRRC47
MACF1
MACO1
MAD2L2
MAN1C1
MAP3K6
MASP2
MECR
MECR
MFAP2
MFN2
MFN2
MFN2
MFN2
MFSD2A
MIB2
MIR34A
MPL
MPL
MPL
MTF1
MTHFR
MTHFR
MTHFR
MTHFR
MTHFR
MTOR
MTOR
MXRA8
MYCL
NADK
NKAIN1
NMNAT1
NMNAT1
NOL9
NPHP4
NPHP4
NR0B2
OPRD1
P3H1
PADI1
PADI2
PADI6
PAFAH2
PAQR7
PARK7
PAX7
PAX7
PDIK1L
PDPN
PER3
PEX10
PEX10
PGD
PIGV
PIK3CD
PIK3CD
PIK3CD
PINK1
PLA2G2A
PLA2G2F
PLEKHG5
PLEKHG5
PPIH
PPT1
PRDM16
PRDM16
PRDM2
PRKCZ
PTAFR
PTP4A2
PTPRF
RCAN3
RCC1
RHCE
RHD
RHD
RPS6KA1
RRAGC
RSPO1
RSPO1
S100PBP
SCMH1
SDC3
SDHB
SDHB
SDHB
SDHB
SELENON
SERINC2
SESN2
SF3A3
SFN
SKI
SLC25A33
SLC2A1
SLC2A1
SLC2A1
SLC2A1
SLC2A1
SLC2A7
SLC30A2
SLC45A1
SLC66A1
SLC9A1
SPEN
SRSF10
STMN1
STPG1
SVBP
SZT2
TARDBP
TARDBP
TNFRSF14
TNFRSF1B
TNFRSF25
TNFRSF9
TP73
TPRG1L
TRAPPC3
TRIM62
TRIM63
TRNAU1AP
TXLNA
WASF2
WNT4
WNT4
WRAP73
YARS1
YARS1
YRDC
ZBTB17
ZC3H12A
ZCCHC17
ZFP69
ZMYM4
ZMYM6
ZNF683

## Sheet: Liver toxic（Approved Symbol ）
A3GALT2
ACOT11
ACOT7
ADPRS
AGMAT
AK2
AKR1A1
AKR7A2
AKR7A3
ALPL
ALPL
ALPL
ALPL
ARHGEF10L
ARHGEF19
ARID1A
ASAP3
ATAD3A
ATAD3A
ATAD3B
ATP13A2
ATP13A2
ATP5IF1
ATPAF1
AZIN2
BMP8A
BMP8B
C1QA
CA6
CASZ1
CCNL2
CDA
CDC42
CELA2A
CEP104
CEP104
CFAP57
CFAP74
CIROZ
CITED4
CLIC4
CLSTN1
CMPK1
CNR2
CPT2
CPT2
CPT2
CPT2
CTNNBIP1
CTPS1
CTRC
CYP4A11
CYP4A22
CYP4B1
CYP4X1
DDOST
DFFB
DHCR24
DHDDS
DHDDS
DHDDS
DHRS3
DIO1
DPH2
DVL1
ECE1
ECE1
EFHD2
ELOVL1
EMC1
ENO1
EPB41
EPHA2
EPHB2
EPHB2
ERI3
ERMAP
ERMAP
ERRFI1
FAAH
FABP3
FBXO42
FBXO44
FBXO6
FHL3
FUCA1
FYB2
GALE
GALE
GLIS1
GMEB1
GNB1
GNB1
GNB1
GUCA2B
H6PD
HDAC1
HMGB4
HMGCL
ID3
IFNLR1
KHDRBS1
KIF1B
KIF1B
KIF2C
KNCN
LDLRAP1
LRRC41
LRRC47
MACF1
MACO1
MAD2L2
MAN1C1
MASP2
MAST2
MECR
MECR
MFAP2
MFN2
MFN2
MFN2
MFN2
MFSD2A
MIB2
MMACHC
MTF1
MTHFR
MTHFR
MTHFR
MTHFR
MTHFR
MTOR
MTOR
MUTYH
MUTYH
MYCL
NADK
NMNAT1
NMNAT1
NOL9
NPHP4
NPHP4
NPPB
NR0B2
OSBPL9
P3H1
PADI1
PADI2
PADI6
PAFAH2
PAQR7
PARK7
PARS2
PCSK9
PCSK9
PDIK1L
PDPN
PER3
PEX10
PEX10
PGD
PIGV
PIK3R3
PINK1
PLA2G2A
PLA2G2F
PLEKHG5
PLEKHG5
PPT1
PRDM2
PRDX1
PRKAA2
PTAFR
PTP4A2
PTPRF
RAD54L
RAD54L
RAD54L
RCAN3
RHCE
RHD
RHD
RNF220
RPS6KA1
RRAGC
S100PBP
SCMH1
SCP2
SDC3
SDHB
SDHB
SDHB
SDHB
SERINC2
SESN2
SF3A3
SLC25A33
SLC2A1
SLC2A1
SLC2A1
SLC2A1
SLC2A1
SLC2A7
SLC30A2
SLC45A1
SLC5A9
SLC66A1
SLC6A9
SPEN
SRSF10
STIL
STMN1
SZT2
TAL1
TARDBP
TARDBP
TESK2
TMEM59
TNFRSF14
TNFRSF9
TOE1
TPRG1L
TRAPPC3
TRIM62
TRIM63
TRNAU1AP
TXLNA
TXNDC12
UQCRH
UROD
UROD
USP24
WRAP73
YARS1
YARS1
YRDC
ZC3H12A
ZCCHC17
ZFP69
ZMPSTE24
ZMPSTE24
ZMYM4
ZMYM6
ZNF683
ZSWIM5

## Sheet: Liver toxicity（Approved Symbol）
A3GALT2
ACOT11
ACOT7
ADPRS
AGMAT
AK2
AKR1A1
AKR7A2
AKR7A3
ALPL
ALPL
ALPL
ALPL
ARHGEF10L
ARHGEF19
ARID1A
ASAP3
ATAD3A
ATAD3A
ATAD3B
ATP13A2
ATP13A2
ATP5IF1
ATPAF1
AZIN2
BMP8A
BMP8B
C1QA
CA6
CASZ1
CCNL2
CDA
CELA2A
CEP104
CEP104
CFAP57
CFAP74
CIROZ
CITED4
CLIC4
CLSTN1
CMPK1
CNR2
CPT2
CPT2
CPT2
CPT2
CTNNBIP1
CTPS1
CTRC
CYP4A11
CYP4A22
CYP4B1
CYP4X1
DAB1
DDOST
DFFB
DHCR24
DHDDS
DHDDS
DHDDS
DHRS3
DIO1
DVL1
ECE1
ECE1
EFHD2
ELOVL1
EMC1
ENO1
EPB41
EPHA2
EPHB2
EPHB2
ERI3
ERMAP
ERMAP
ERRFI1
FAAH
FABP3
FBXO42
FBXO44
FBXO6
FHL3
FUCA1
FYB2
GALE
GALE
GLIS1
GMEB1
GNB1
GNB1
GNB1
H6PD
HDAC1
HMGB4
HMGCL
ID3
IFNLR1
JUN
KHDRBS1
KIF1B
KIF1B
KIF2C
KNCN
LDLRAP1
LRRC41
LRRC47
MACF1
MACO1
MAD2L2
MAN1C1
MASP2
MAST2
MECR
MECR
MFAP2
MFN2
MFN2
MFN2
MFN2
MFSD2A
MIB2
MMACHC
MTF1
MTHFR
MTHFR
MTHFR
MTHFR
MTHFR
MTOR
MTOR
MUTYH
MUTYH
MYCL
MYSM1
NADK
NMNAT1
NMNAT1
NOL9
NPHP4
NPHP4
NR0B2
OMA1
OSBPL9
P3H1
PADI1
PADI2
PADI6
PAFAH2
PAQR7
PARK7
PARS2
PCSK9
PCSK9
PDIK1L
PDPN
PER3
PEX10
PEX10
PGD
PIGV
PIK3R3
PINK1
PLA2G2A
PLA2G2F
PLEKHG5
PLEKHG5
PPT1
PRDM2
PRDX1
PRKAA2
PTAFR
PTP4A2
PTPRF
RAD54L
RAD54L
RAD54L
RCAN3
RHCE
RHD
RHD
RNF220
RPS6KA1
RRAGC
S100PBP
SCMH1
SCP2
SDC3
SDHB
SDHB
SDHB
SDHB
SERINC2
SESN2
SF3A3
SLC25A33
SLC2A1
SLC2A1
SLC2A1
SLC2A1
SLC2A1
SLC2A7
SLC30A2
SLC45A1
SLC5A9
SLC66A1
SLC6A9
SPEN
SRSF10
STIL
STMN1
SZT2
TAL1
TARDBP
TARDBP
TESK2
TMEM59
TNFRSF14
TNFRSF9
TOE1
TPRG1L
TRAPPC3
TRIM62
TRIM63
TRNAU1AP
TXLNA
TXNDC12
UQCRH
UROD
UROD
USP24
WRAP73
YARS1
YARS1
YRDC
ZC3H12A
ZCCHC17
ZFP69
ZMPSTE24
ZMPSTE24
ZMYM4
ZMYM6
ZNF683
ZSWIM5

## Sheet: 整合去重
PKHD1
TP53
TNF
PKD1
IL6
HIF1A
INS
ALB
CYP3A4
ABCB1
EGFR
TGFB1
CTNNB1
IFNG
CASP8
BDNF-AS
STAT3
CASP3
MIR7-3HG
IL10
AKT1
NOS2
IL1B
PPARG
BCL2
VEGFA
APOE
CYP2D6
PKD2
FAS
H19
GPT
CXCL8
MAPK1
F2
PTGS2
PRKCSH
LRP5
SEC63
HNF4A
PIK3CA
TRMU
MARS1
ACE
MET
ICAM1
SLC17A5
CYP2E1
HLA-B
CYP2C19
HMOX1
MIR21
PTEN
SLC2A1
CYP2C9
SOD1
UGT1A1
BAX
SOD2-OT1
POLG
ABCC2
CCL2
TLR4
ABCB11
CYP1A2
MAPK14
TNFSF10
CCND1
MAPK8
CRP
CERNA3
MYC
ATP7B
KRAS
FASLG
JUN
EGF
GANAB
PNPLA3
BRAF
NOS3
HNF1A
SERPINA1
ABCB4
CYCS
IL4
GYS2
NFE2L2
HFE
IGF1
IL2
APC
ATM
ERBB2
SLCO1B1
SRC
TERT
NFKB1
NR1H4
PARP1
PPARA
CDKN2A
MMP9
TSC2
KIT
RAF1
LMNA
NAT2
NBAS
NOTCH1
IL18
LEP
IL1A
ADIPOQ
ESR1
MTOR
HGF
INSR
APOA1
BDNF
CPT1A
MALAT1
CPT2
EPO
ABCG2
JAK2
IFNA1
MAP2K1
GGT1
APP
SERPINE1
CFTR
HLA-DRB1
TNFRSF1A
MIR34A
GAS5
STAT1
FOS
PIK3CG
HMGCR
HADHA
CBS
CYP2B6
LINC02605
CYP2A6
NR1I2
TUG1
AIFM1
TTR
CXCR4
SMAD4
XDH
GFAP
IL21R
MTHFR
MPO
MIR122
CAT
HRAS
PTPN11
CAV1
ABCC8
COMT
CP
CDKN1A
GCK
VWF
XIAP
APOB
GSTM1
PVT1
IL2RA
CTLA4
NLRP3
CYP1A1
NR1H2
CASP9
AFP
ARG1
BCL2L1
MAPK3
F3
ABCC1
PYGL
ALG8
LDLR
FADD
FGF2
TF
NTRK1
EDN1
CYP2C8
TPMT
CD40LG
CYP3A5
VDR
TSC1
SIRT1
SOD2
LPL
NR3C1
CXCL10
AGT
MIR126
MIR155
G6PD
DRD2
MIRLET7C
MMP2
NPC1
HSP90AA1
IL17A
CREBBP
DPYD
PHKA2
PGR-AS1
CES1
RYR1
CD4
FGFR2
MEG3
CDH1
VHL
GSTP1
TYMP
SLC6A3
CD36
MIR27A
G6PC1
GLUL
MIR125A
NAGLU
GBA1
HULC
HMGB1
BCHE
MAPT
TH
KDR
SLC25A13
YAP1
TNFRSF10B
SMPD1
KRT18
CREB1
GNAS
HNF1B
SQSTM1
BMP6
SNCA
ADA
FAH
TLR2
BIRC5
CSF3
EP300
MIR17
CYP27A1
BRCA1
ABCA1
NF1
MCL1
F5
LARS1
PLA2G6
IL13
FGFR1
PPIG
PRKCD
PMM2
GLA
HSPB1
ENG
HAMP
PPARGC1A
MIR22
SERPINC1
CFLAR
HTR2A
PDGFRB
RB1
CDK4
PRKN
AGTR1
CALCA
CCL5
KCNJ11
CALM1
NGF
NRAS
ALK
GFER
CXCL12
BRCA2
IKBKB
DDIT3
SP1
VCAM1
HSPA4
HOTAIR
HLA-A
OTC
GLUD1
REN
ELANE
ASS1
AR
HBB
PCNA
TNFAIP3
CDKN1B
MDM2
UGT1A9
BMP2
MIR30A
CDK2
RET
JAG1
PHKG2
NEU1
NFKBIA
IGF1R
SPP1
LCN2
CCR5
IKBKG
ATP8B1
IL5
IFIH1
SMAD3
SETD2
RRM2B
TNFSF11
GPC3
KNG1
PRKCA
CYP7A1
PTGS1
NR1H3
PDGFRA
GDF15
ALDH2
MMP1
MIR146A
MIR29A
SST
ALPL
UCP2
SLCO1B3
TIMP1
DNMT1
SLC2A2
AHR
THBD
ALPP
CYP1B1
FABP1
RAC1
RELA
CDKN3
GJA1
MPV17
PIK3R1
RYR2
ALDOB
GAA
NEAT1
NOS1
XBP1
NPPA
ABCC3
NQO1
EGR1
SELP
SCN5A
SLC6A4
PSAP
SREBF1
CD40
PLAU
TLR3
IGF2
MIR142
TYMS
MUC1
HLA-DQB1
IRS1
EPHX1
NPC2
FOXM1
TNFRSF10A
MAPK10
NTRK2
NOTCH2
LIPA
SLC22A5
CDK1
VCP
FLT1
AKT2
SMAD2
NRG1
CDC25A
HADH
GUSB
F9
MMUT
CNR1
FOXP3
ACADVL
MIR451A
IRF3
HPRT1
PC
GCH1
ITGB1
BMPR2
FBN1
PINK1
ANXA5
CD44
CAV3
MIF
PRL
CTSD
ARID1A
SEPSECS
CEBPB
GBE1
TAT
ACADM
ABL1
SCARNA5
UGT1A6
BCS1L
MIR23A
CFH
HSPA5
MIR150
GAPDH
LDHA
SLC11A2
STK11
VIM
BID
MIR140
PSEN1
CEBPA
PAH
RHOA
MIR145
UGT1A4
MIR214
PCSK9
FN1
FGFR3
CSF2
ERBB4
HP
MIR15A
GSTT1
CBL
PSMB8
CSF1R
EZH2
IL6R
PARK7
EPAS1
ADRB2
MEFV
SMARCA4
CCN2
MTTP
AGL
MIR223
IL1RN
TGFBR2
IFNB1
CD46
IDH2
SOCS3
DNAH8
IGFBP3
MAOA
CASP1
GSK3B
IGF2R
LEPR
ARSA
FASN
HSPD1
PMS2
RIPK1
NR1I3
AXIN1
DGUOK
IL3
MIR132
SOCS1
CD274
WT1
SLC16A1
PRRT2
CHUK
KCNH2
PFKL
NBN
PLG
AMACR
DMD
KCNQ1
IDH1
UGT1A7
CCL3
HTR1A
SLC37A4
CALR
FLT3
SELE
PTK2
CLU
ITGB3
MIR130A
POMC
TARDBP
MIR494
MECP2
YARS1
FECH
MIR148A
TCF4
RUNX1
MIR200B
PDCD1
ALOX5
TGFB2
FCGR2A
GSR
ABCC4
GDNF
EIF2AK3
FOXO1
IFNA2
SLC25A4
CYP19A1
CYP7B1
TBC1D24
ABCD1
HSPA1A
CALM2
HSPG2
SLC10A1
IL15
PKLR
JAK1
CD14
BMP4
CXCR3
TWNK
C3
ERCC1
KRT8
LAMP2
TXN
PGM1
PDGFB
CASR
THBS1
DHCR7
EGLN1
MIR210
MIR133B
OPA1
MIR107
MIR221
POLG2
EIF2AK2
COX5A
CHEK2
MME
CDK6
FLNA
ELN
THPO
TBK1
SCN1A
PYGM
GRN
FOXO3
MIRLET7B
ADAR
PGK1
IKZF1
CPOX
MIRLET7D
PRNP
HADHB
ACTB
SHH
PRF1
BCL2L11
B2M
TGFA
GALC
IL12RB1
COL4A1
RAD50
FGA
PLAT
RARA
ALAD
FH
PECAM1
AGXT
AXL
ATF4
FUS
MFN2
NDUFS4
MMP3
E2F1
BTK
OPRM1
VKORC1
ITGAM
KRT7
TFRC
PNP
MIR200A
RXRA
GHRL
DHFR
HMBS
AICDA
MIR203A
MIR106B
GJB1
SAMHD1
LYN
SERPINF1
IL1R1
KITLG
ITGB2
BSCL2
MIR16-1
CSF1
GH1
HSD17B4
RBP4
ENO2
ARNT
MLH1
TKT
FOXA2
MIR27B
BECN1
MBL2
GNE
ADAMTS13
NOTCH3
CRH
MIR146B
SYK
PTPRC
UCHL1
CALM3
SLC25A20
SIGMAR1
MIR378A
ASL
SMO
SDHB
DNM1L
NPM1
ATG7
ALG9
RINT1
IDUA
UGT1A8
NPHP3
FBP1
GJB2
NPY
STAT6
MIR34C
PRKDC
BSG
CST3
CYBB
ACOX1
ACHE
TMEM67
MIR212
MYCN
PIK3CD
ACVRL1
KCNJ2
BMP7
PIK3CB
UGT1A
HK1
MIR143
XRCC1
POR
PTK2B
MIR191
LIF
BAK1
TOP2A
GCDH
MIR139
S100B
CPS1
F10
SCN4A
UGT1A10
MSH2
MAP3K5
CEP290
PRKAG2
AKR1A1
NOD2
POU5F1
HDAC9
LIPC
TJP2
MYD88
ITPA
LBR
UGT2B7
PPT1
UCA1
MIR222
KRT19
GADD45A
IRF1
ABCB7
HSD17B10
CDC42
MIR200C
CCL4
DPP4
MKS1
ATP7A
BAP1
ABCC6
VTN
MIR18A
MIR125B1
ERCC2
GLB1
MIR93
ALDOA
HDAC1
CACNA1C
ANGPT1
OXT
RETN
TGFBR1
DYSF
MIR26A1
BCR
PCK1
CXCL9
MIR320A
SCARB1
NPHP1
TNFRSF1B
BGLAP
DNAJB11
TRA-TGC7-1
ODC1
MIR181A1
APOC3
GPT2
PCCA
SCN9A
LRP6
CD79A
TRPV1
HSPA8
RPGRIP1L
ACADS
ADK
MIR31
TIMP2
TGIF1
MVK
NPPB
GCG
PDHA1
TRAF3
MAOB
HMGCL
MBP
STAT5A
FMO3
MIR25
LGALS3
TNNT2
PHKB
CTSB
CISH
MB
SNHG1
STAT2
UGT1A3
EPCAM
HLA-C
PTCH1
AGER
TRAF6
CLCF1
JAK3
MTR
SOX2
PRKACA
STAT5B
ANGPT2
PDX1
PSEN2
BIRC3
MMACHC
CNTNAP2
APEX1
PRKAA1
SCN1B
TRIM32
MIR151A
SOX9
PNPLA2
TRAF2
MIR98
ITK
OFD1
FMR1
TNFRSF11B
LRRK2
KCNJ5
TOP1
DNMT3A
CETP
GZMB
TSPO
COL1A1
CDKN2B-AS1
MAP2K2
CRLF1
ETFDH
ANK2
LIG4
MGMT
MIR183
PIK3C2A
LPIN1
HJV
GATA3
PWAR1
DLD
ASAH1
DPAGT1
SLC22A1
MIR20A
ETFA
RPS6KB1
DES
IFI27
SLC40A1
TREM2
MIR199A1
MIR215
ERBB3
SOS1
NR4A1
CHEK1
CD34
CASQ2
DCDC2
ATP13A2
LMNB1
LCK
HEXA
PRKCB
SCN2A
PCCB
IDS
INPP5E
CCNA2
PON1
PANK2
PPOX
PDYN
C4A
PFKM
GLS
WFS1
UROD
MIR29C
ACTC1
MT-ND1
PKM
KCNQ1OT1
HLA-DQA1
FUCA1
PLAUR
GRIN1
TFAM
SLC30A10
ACAD9
NPHP4
MIR195
DBH
IDO1
RANBP2
HAVCR1
TGFB3
CD8A
SHC1
FKRP
FTH1
AKT3
SLC25A15
TK2
SNORD15A
PPARD
MIR141
NTRK3
MPL
IGFBP1
PSMB9
F2R
IL22
CCL11
ABCG5
MVP
PGR
SHOC2
BAD
CCNB1
IL12B
EIF2S1
MT-TP
GYS1
MIR182
ATR
CHAT
VCL
PCAT1
SLC12A3
INVS
TRPV4
TUBB3
JUP
IL2RB
CFI
GDF2
CACNA1A
MIR10B
ALMS1
CCR2
SMAD7
TNNI3
CAVIN1
PEX6
ACE2
PEX1
CLDN1
PRKAA2
STIM1
MIR199B
CLN3
TET2
PML
CCL20
SCO2
SCN8A
PF4
GRIN2B
TP73
EGLN3
AURKA
HTRA2
NOX4
SCARB2
CDH2
TPP1
SDHA
BIRC2
SNAI1
MIR19A
MECOM
XPC
PTH
LIVAR
ETFB
GSN
ERCC4
BAAT
IRS2
HNF1A-AS1
NAGS
PRKAR1A
MYLK
PEX5
PRKRA
HPD
TSFM
GAMT
TNFRSF9
SPTAN1
HEXB
RIGI
MIRLET7E
SUCLA2
XPA
KEAP1
AKR1D1
MIR26B
ADCY10
LCAT
NDUFS1
CDK5
TTN
EIF4G1
FANCD2
CTSK
CIITA
SMARCB1
TFR2
ESR2
CXCL2
FYN
SEC61A1
CASP7
TREX1
ICOS
ROS1
FARSB
NF2
GATA6
MIR216A
TGFBI
GPI
DNMT3B
C5
DDC
LTF
RAD51
MSR1
LRP1
MIRLET7A1
AAAS
IGFBP2
CRYAB
HBA2
F8
GATA4
ERCC6
CHKA
TUBB
OAT
MYH7
FANCI
NR5A2
LOX
GNMT
FBXL4
PTPN3
DRD1
PRTN3
EPHX2
CASP10
GFM1
MYH9
IL11
DRD4
FBXW7
COQ2
SLCO1A2
CCK
GATA1
HBEGF
MCCC1
DSP
HSD11B1
SURF1
CDKN2B
IL7
HRH1
XIST
GRB2
FGF1
EPOR
ABCG8
SLC22A2
TOR1A
TLR9
CHI3L1
LAMA2
MIR324
AMPD1
MCCC2
SNHG12
OSM
SHBG
DPYS
RECK
PRKD1
GABRG2
SPG11
GAL
AQP1
HTR3A
DIABLO
GATA2
RPS27A
CCN1
PLK1
HAVCR2
DKK3
PROM1
GALNS
MT-CYB
FTL
TRDN
AGK
ATRX
CYP17A1
ONECUT1
HBA1
MIR30E
CD47
F7
TEK
SELL
KMT2A
TWIST1
STING1
MIR9-1
AHCY
MX1
GSTA1
PLP1
PLA2G2A
ACTA2
ECHS1
PSMB4
ELAVL1
PRKCZ
HSD3B7
BTD
SREBF2
GPBAR1
NAMPT
PTPN22
PTGER2
MIR338
RAI1
GRIN2A
ACACA
NPHS1
ERN1
OPA3
WRAP53
SLC46A1
SORL1
MIR30D
PNKD
PCK2
ETS1
PODXL
ITPR1
PRMT7
FANCC
SYP
UMOD
DDR2
SUCLG1
MIR127
HSD17B13
HSF1
VEGFC
PEPD
STUB1
STXBP2
SGSH
UBE3A
ADAM17
SUOX
TAC1
MIR181C
ANXA2
MAPK9
AARS1
NGFR
MIR185
AGPAT2
IL12A
IGHE
DUSP1
RUVBL1
SAA1
MIR23B
ARSB
MIR152
KAT5
HSP90B1
RPS6KA3
APOA5
HTR2C
IL7R
MMP14
TYROBP
SGK1
ACP1
SLC12A1
GALT
DLG4
TJP1
MAP3K7
P2RY12
ITGA2B
FLNC
ALDH9A1
MAT1A
MIR342
IL33
PIM1
PRDX5
EDNRA
GNRH1
PEX2
SLC25A3
FAAH
PTPN1
SLPI
BCKDHB
AVP
MIR137
IFNL3
RBCK1
COL18A1
KCNQ2
SGCB
DNM1
NSD1
COL2A1
SCP2
CCR7
GATM
SPG7
OCLN
HDAC6
CYBA
PDE4A
CDH17
CEP164
ADH1B
TICAM1
AKR1B1
RUNX2
CD55
EPRS1
GNPTAB
FGF7
ACVR1
HLA-G
GLDC
LYST
MYB
MIR181B1
NPHS2
OXA1L
CAMTA1
AOX1
EZR
MIR205
RNASE3
TAFAZZIN
CES2
IFT140
OPTN
LTA
ITGAL
CXCL1
TG
FGF21
MIR181A2
CYP27B1
ENO1
MAT2A
CASP2
NTF3
ALG1
MLXIPL
SULT2A1
ATF3
MIR128-2
MOGS
WRN
OCRL
GP1BA
DCTN1
BAG3
SCYL1
BBC3
CCR1
KRT20
DNM2
ERCC3
PRDX1
PTS
DYNC2H1
ATP1A1
DRD3
COL5A1
PEX13
PEX14
MSH6
DDX3X
ADORA2A
CD80
ADM
MIR204
ASXL1
FOXRED1
VIP
LACTB
MIR193A
ABCC9
MIRLET7G
KMT2D
ITIH4
MIR33A
SLC2A4
GALK1
PEX10
FGFR4
BRD4
BHMT
GNS
SERPINA3
ABCA3
CIDEC
UGT1A5
KARS1
TMEM70
NCAM1
PLCG2
MIR15B
KCNA1
SCD
ERCC5
PRKG1
MIR24-2
PEX16
PTPN6
EGLN2
PRKCI
UMPS
FOLR1
PRKCE
LRPPRC
CD28
SLC10A2
EIF4E
ACTA1
CDC25C
TYR
SMN1
PEMT
CUL3
ANG
SI
PEX19
PTX3
SKIC2
WDR19
QDPR
RARS1
GCLC
TNFSF13B
GABRA1
PHKA1
MIR148B
ANPEP
CYLD
TGM2
NGLY1
CKB
YBX1
YY1
HDAC4
NDUFAF2
PHGDH
BBS1
SOX2-OT
PRPS1
CYP11A1
MEN1
NFATC1
NAGA
WNT5A
TLR7
COL3A1
NEK8
ITCH
WNT1
GLS2
ALDH1A1
ATF6
CD163
WAS
MT-CO1
ADAM10
MAP3K14
ALAS2
ITGA4
S100A8
MPI
RARB
KCNMA1
ATP6AP2
ZAP70
TFAP2A
SLCO2B1
ANXA1
CXCR2
TRE-TTC3-1
NDUFV1
SLC1A2
SOX17
PDP1
HCRT
ATF2
CYP3A7
AQP2
NEUROD1
EPHB4
TTC21B
MICA
IL6ST
CAMK2G
NHLRC1
KLF11
PAX2
ARL13B
ATXN2
HDAC2
ISG15
VDAC1
SULT1A3
ALDH5A1
NONO
CDKN1C
DOCK8
SLC7A7
HNRNPA1
CTH
TPO
APTX
EPHA2
CHRM3
CHD7
FLCN
IRF7
MT-CO3
APOH
TBX1
UNC13D
ACSF3
TXNRD1
DOLK
ADA2
NKX2-5
LIPE
RIPK3
ACAT1
PNKP
SDHD
CX3CR1
XPO1
CTSA
AREG
TYK2
FCGR2B
ALDH7A1
MIR30C1
RASGRP1
NFKB2
PLCG1
PDHB
MKI67
LRP2
AVPR2
TIMP3
KDM1A
BBS4
GHR
ZEB1
SOAT1
TACR1
PEX11B
CD69
FANCA
EPM2A
FOCAD
ATP1A3
CXCL11
PPP1CB
FGB
NRP1
ADH1C
MAN2B1
CAD
MIR125B2
DICER1
GNAQ
FXN
VRK1
LOC126806659
HGSNAT
PNPO
MIR335
MALT1
TRC-GCA24-1
CTC1
MDK
HLCS
TM6SF2
ABAT
APOL1
PRKCG
KLF4
TIAM1
MIR373
TMEM237
MIR144
SLC19A3
DLAT
MIR483
BCKDHA
BLVRB
BLK
IRAK1
MTRR
DGKE
HBG2
GPHN
SCN10A
FGF23
MAF
DPM1
CHGA
BBS9
CD27
ACTN4
MIR424
MIR328
MMAA
HSP90AB1
WNK1
ABCC5
MIR301A
GAST
TCTN3
CD81
MYBPC3
S100A9
A2M
GLI1
ITGAV
TSHR
CLN5
SYNGAP1
BNIP3
PLA2G4A
FTO
TPI1
VPS33B
BCL6
EDNRB
NEFL
AHSG
ADSL
SMAD6
CDH5
RNASEH2A
PDHX
APAF1
AHI1
GRHPR
MIR29B1
KCND3
CDK9
MYO5B
EHHADH
PGM3
IL2RG
SPR
BLM
LITAF
MYL2
SERPINA6
MMP7
IL4R
COL4A5
AMT
ADRA2A
PEX26
UROS
FHL1
IQCB1
MIR224
PAK1
CYTOR
SNHG6
DKC1
NDUFA13
SUMF1
PAX6
PTPA
SLC29A1
CLCN1
CCL17
SLC9A1
DNASE1
ERCC8
USP7
RAG1
ACTG1
OGG1
APOC2
LOC106627981
MIR186
IL1RAPL2
PROC
VPS35
MITF
STAT4
PHYH
LGALS1
MIR136
NCF2
DYNC1H1
TCF7L2
TCF3
GSS
NR3C2
IL9
TBX21
RAG2
LOC110806263
ALDH3A2
ZNF423
TUBA4A
SCO1
IFNGR1
HMGCS2
DLC1
SULT1A1
SCT
GLP1R
KRIT1
FCGR3A
CCN4
ABCA7
STXBP1
COL4A3
PXN
GJA5
CACNA2D1
MAP3K1
RAP1A
PIGA
EMD
ENPP1
SLC19A1
ASPH
PROX1
ALG12
DKK1
CYP24A1
FBXO7
CCAT1
MMAB
RNASEH2B
NDRG1
PRDM16
SIK1
CCND2
H2AX
CTSF
CD86
PRODH
NDUFS7
NR0B2
FOXA1
CLN6
MIAT
MIR429
BBS10
SLC22A12
ATP2A2
MCOLN1
IL23A
KCNJ1
GPX4
PGF
CNTF
MIR211
HAX1
RNASEH2C
MIR96
PPM1D
SLC1A3
EIF2AK4
IRF5
XRCC6
LBP
C1S
OXTR
MIR192
PEX7
ATP6V0A2
CEACAM5
PEX12
STAR
ILK
CA2
TRAPPC11
EBP
HDAC3
MTM1
SOCS2
YARS2
GRM1
AARS2
MIR99A
TAB2
TNFSF12
PPP2CA
RAB27A
CDKL5
LMBRD1
FKTN
CD59
IVD
AMBP
DDB2
MIR486-1
TERC
ABCD3
CHRNA7
BRIP1
CSNK2A1
OPRD1
SLC51B
CHMP2B
CACNA1S
C5AR1
MCU
RACK1
CASK
ZEB2
BCOR
MMP13
DCK
PIN1
GLI2
TRPC6
SLC35C1
ROCK1
MIR149
NKX2-1
SLC5A5
TNFRSF10D
ASGR2
HNRNPA2B1
EFNB2
ITPR3
STARD13
SNAI2
ITGA6
NME1
IGF2-AS
CAPN1
BBS7
SPHK1
TXNIP
MLYCD
UPB1
SPRY4-IT1
CCNE1
TNFRSF10C
ADCYAP1
DDB1
VLDLR
CPLANE1
MYOM1
C1QBP
RTN4
CEL
MAVS
GGCX
PPIA
MTRFR
POLH
GFPT1
FLT4
SPTBN1
NDUFS3
ANKS6
NES
UBC
IL18R1
FKBP5
PPBP
KCNE2
MT-RNR1
SGCE
CR1
UGT2B4
NAT1
PDE5A
SLC51A
RNF216
GMPPB
HTT
ATP6AP1
IMPDH2
F12
AUH
MRE11
SLC19A2
BBS12
CRAT
POLD1
PITX2
POMT1
DAPK1
MED12
SLC4A1
PRKAB1
DANCR
STEAP4
TP63
GREM1
KLK3
MIR1-2
MIR124-1
MYH6
CTNNA1
XPNPEP3
SOX10
ACADSB
TBXA2R
RPL5
TIMM8A
MKKS
SCN11A
STK4
PRDX6
EEF1A1
FKBP1A
FANCL
SH2D1A
PCDH19
CR2
SELENON
GM2A
MT-TL1
HCFC1
COL4A2
MFSD8
DGCR5
RASSF1
SLC6A8
CIRBP
TPM1
SMARCAL1
NR4A2
MICB
TSC22D3
PEX3
FURIN
CTSL
STX11
MYH11
MAN1B1
TRADD
FGF19
CLN8
SLC39A8
BACE1
MAGT1
GSTA2
HRH2
CSTB
MIR128-1
DHPS
KCNB1
TCF7
DDOST
ENO3
PNPLA6
ADORA1
PLIN1
SILC1
SDC1
NORAD
FBLN5
MAPK11
NISCH
HLA-DPB1
LIFR
ABHD5
NDUFS6
GC
VIPAS39
KCNN4
P4HB
PIK3R2
MMP12
KL
NPC1L1
DPM3
SNHG14
THRB
U2AF2
SLC39A4
ATP5F1A
BMAL1
MIR9-2
DBT
SCN3B
CLPB
MST1
ADRB1
CD9
FHIT
TPT1
THAP1
KLHL7
MIR22HG
OPRK1
SLC25A1
CASC15
ACOX2
ITGA2
SLC16A2
HOTTIP
NUP214
SKP2
IARS1
ANKRD1
CRNDE
CHRNA4
L1CAM
AOC3
MIRLET7I
H6PD
MT-TS1
PDPN
MDH2
SRF
SRSF2
FARS2
P2RX7
MIR197
B4GALT1
SNHG15
AP3B1
MYOT
KLRK1
CD63
ETV6
KCNA5
WNT4
KCNH1
PDK1
USP18
HSPB2
CD247
NDUFS2
GADD45G
CA9
TNFSF15
CHD2
ATIC
STOX1
GABRB3
SLC18A2
TNFRSF11A
WDR35
LINC-ROR
LINC00665
SETX
INF2
FANCG
[truncated: 2,930 more rows]
