# Supplementary material for: Dual efficacy-toxicity of Chelidonii Herba in chronic obstructive pulmonary disease: Integrated network pharmacology, immune profiling and molecular docking
Source: PLoS One. 2025 Sep 23;20(9):e0332750. doi: 10.1371/journal.pone.0332750 (PMC12456800; doi:10.1371/journal.pone.0332750)
Supplement: S4 Data — (ZIP) [file pone.0332750.s005.zip]

Archive with 2 entries (2 files):
- README_Dataset4.txt
- 4.Intersection_Targets.xlsx
