# Supplementary material for: Dual efficacy-toxicity of Chelidonii Herba in chronic obstructive pulmonary disease: Integrated network pharmacology, immune profiling and molecular docking
Source: PLoS One. 2025 Sep 23;20(9):e0332750. doi: 10.1371/journal.pone.0332750 (PMC12456800; doi:10.1371/journal.pone.0332750)
Supplement: S4 Data — (ZIP) [file pone.0332750.s005.zip › README_Dataset4.txt]

Venn analysis results identifying 80 shared targets between Chelidonii Herba and COPD, and 96 shared targets for hepatotoxicity. Generated using the Weishengxin platform. Critical for constructing protein-protein interaction (PPI) networks. Corresponds to Figure 2A (COPD) and 2B (hepatotoxicity).
