# Supplementary material for: Dual efficacy-toxicity of Chelidonii Herba in chronic obstructive pulmonary disease: Integrated network pharmacology, immune profiling and molecular docking
Source: PLoS One. 2025 Sep 23;20(9):e0332750. doi: 10.1371/journal.pone.0332750 (PMC12456800; doi:10.1371/journal.pone.0332750)
Supplement: S4 Data — (ZIP) [file pone.0332750.s005.zip › 4.Intersection_Targets.xlsx]

## Sheet: 黄芪×川芎-COPD
209 common elements in "COPD" and "黄芪×川芎":							COPD数据库为：GeneCards
TNF							黄芪×川芎数据库为：TCMSP、PM、STP
IL6
TGFB1
TP53
IL10
HMOX1
MMP1
IFNG
STAT1
COL1A1
CRP
IL1B
CXCL8
EGFR
CAV1
NOS3
ALB
PRSS1
AKT1
PYGM
MMP9
NCF1
MPO
F2
CCL2
SOD1
IL4
CTSD
BCL2
AR
HSPB1
MYC
ICAM1
PPARG
IL1A
IL2
NOS2
SERPINE1
ERBB2
HIF1A
CCND1
CD40LG
ABCB1
ADRB2
MMP2
SCN5A
THBD
KDR
PTGS2
PON1
ESR1
GSTP1
SRC
COL3A1
MET
EGF
MMP3
SPP1
NFE2L2
CASP8
GJA1
GSTM1
F3
PYGL
ALK
ERBB3
CASP3
SLC6A4
MAPK1
NFKBIA
CXCL10
VCAM1
PLAT
ACHE
SLC6A3
RUNX2
PLAU
NR3C1
ALOX5
HTR2A
TYR
PIK3R1
IKBKB
RELA
SELE
FLT3
CHEK2
RB1
INSR
BAX
XDH
JUN
SIRT1
CDKN1A
GSK3B
CYP19A1
KCNH2
MT-ND6
CYP1B1
IGF1R
IGF2
SLPI
CYP1A1
MAPK14
PARP1
RASA1
MAPK8
HSP90AA1
MMP13
CHRM3
F7
MAOA
CYP3A4
IRF1
CALM3
VEGFC
PPARA
NR3C2
AHR
ADRB1
POR
BCL2L1
BACE1
PTGS1
NOX4
NQO1
IGFBP3
CHUK
ADH1C
CYP1A2
DPP4
CA2
AVPR2
FOS
CXCR1
HSPA5
ABCG2
CASP9
AXL
ESR2
APOA2
BIRC5
DUOX2
PIM1
CHEK1
MAOB
PRKCA
DRD4
CDK2
PGR
DRD1
PTK2
MGAM
CXCL11
OPRM1
ADORA2A
CDK1
ABCC1
PLK1
CXCL2
SLC2A4
ADORA1
CCNA2
NR1I2
LYZ
CA4
RXRA
RASSF1
CHRM2
PPARD
PRKCB
E2F1
CSNK2A1
CHRM1
ODC1
CASP7
TOP2A
HTR3A
TOP2B
OLR1
ACACA
ALOX15
ATP5F1B
CAMK2B
DAPK1
TOP1
PDE3A
GLO1
AKR1A1
AKR1B1
CCNB1
PSMD3
ALOX12
NR1I3
PDPK1
HAS2
GABRA1
CA9
CLDN4
GPR35
AHSA1
HSF1
OPRD1
STS
AURKB
CA5A
RXRB
CD74
PTGER3

## Sheet: 白屈菜-Drug-induced Neurotoxicity
Common elements in Drug-induced Neurotoxicity Chelidonii Herba :										Drug-induced Neurotoxicity数据库为：GeneCards、OMIM
CASP3										白屈菜数据库为：TCMSP、PM、STP
CYP2D6
DRD2
HTR2C
KCNH2
NOS2
NOS3
NR1I2
PAH
TOP2B
SLC6A3
MAOB
ALB
ACHE
BCHE
HTR2A
PTGS2
GSTP1
SLC6A4
F2
MAPK8
BACE1
PPARG
HTR1A
MAPK14
HSP90AA1
DRD3
PTGS1
DRD1
HTR3A
CDK1
NR1H2
ESR1
SLC6A2
TTR
CES1
CDK2
CYP19A1
AR
OPRM1
KDR
ADRB2
ESR2
CHRM1
HTR6
CHRM3
CCNA2
CA2
CHRM2
GC

## Sheet: 白屈菜-COPD
Common elements in COPD Chelidonii Herba :							COPD数据库为：GeneCards、OMIM
GC							白屈菜数据库为：TCMSP、PM、STP
NOS3
ALB
PRSS1
TTR
F2
AR
PPARG
NOS2
ADRB2
SCN5A
ADAM17
KDR
PTGS2
ESR1
GSTP1
MMP3
F3
PAH
BMP2
PLG
CASP3
SLC6A4
ACHE
SLC6A3
HTR2A
CYP19A1
KCNH2
PNP
MAPK14
BCHE
CYP2D6
MAPK8
HSP90AA1
MMP13
CHRM3
F7
SIGMAR1
CFB
CALM3
DRD2
BACE1
PTGS1
TUBA1A
DPP4
CA2
CACNA1S
ESR2
HTR1A
APOA2
MAOB
CDK2
PGR
DRD1
OPRM1
CDK1
NR1H2
CCNA2
NR1I2
ADRA2A
RXRA
CHRM2
CHRM1
CMA1
PDE10A
HTR3A
TOP2B
PPIA
HTR2C
PDE3A
AKR1B1
CCNB1
THRB
ADRA1A
CCL24
GABRA1
CES1
OPRD1
STS
RXRB

## Sheet: 白屈菜-Drug Induce Liver Injury
Common elements in Drug Induce Liver Injury Chelidonii Herba :									Drug Induce Liver Injury数据库为：GeneCards、OMIM
ALB									白屈菜数据库为：TCMSP、PM、STP
CASP3
NOS2
PPARG
CYP2D6
F2
PTGS2
MAPK14
MAPK8
NOS3
ESR1
NR1I2
TTR
NR1H2
F3
DRD2
HSP90AA1
CES1
GSTP1
SLC6A3
BCHE
KDR
HTR2A
AR
BMP2
CDK2
PTGS1
SCN5A
SLC6A4
CDK1
PAH
ADRB2
KCNH2
PLG
HTR1A
CYP19A1
MMP3
OPRM1
PNP
RXRA
CALM3
SIGMAR1
ACHE
DPP4
MAOB
CCNA2
PGR
CCNB1
ESR2
DRD1
HTR3A
F7
ADAM17
HTR2C
AKR1B1
DRD3
PRKCE
GABRA1
CHRM3
ADRA2A
CA2
OPRD1
CACNA1S
MMP13
PPIA
BACE1
GC
THRB
TUBA1A
APOA2
ADRA1A
CFB
CHRM2
SLC6A2
TOP2B
CHRM1
NCOA1
AKR1C2
RXRB
ADRA2B
ADRA1B
NCOA2
HTR6
HTR2B
PDE3A
STS
CMA1
SERPIND1
ESRRG
CHRM4
PRSS1
CA1
PDE10A
ADRA2C
CCL24
ADRA1D
