# Supplementary material for: Dual efficacy-toxicity of Chelidonii Herba in chronic obstructive pulmonary disease: Integrated network pharmacology, immune profiling and molecular docking
Source: PLoS One. 2025 Sep 23;20(9):e0332750. doi: 10.1371/journal.pone.0332750 (PMC12456800; doi:10.1371/journal.pone.0332750)
Supplement: S5 Data — (ZIP) [file pone.0332750.s006.zip]

Archive with 20 entries (13 files):
- README_Dataset5.txt
- 5.Core_Targets/
- 5.Core_Targets/白屈菜-COPD/
- 5.Core_Targets/白屈菜-COPD/filter1/
- 5.Core_Targets/白屈菜-COPD/filter1/score1.txt
- 5.Core_Targets/白屈菜-COPD/filter1/score2.gene11.txt
- 5.Core_Targets/白屈菜-COPD/filter1/score2.txt
- 5.Core_Targets/白屈菜-COPD/filter2/
- 5.Core_Targets/白屈菜-COPD/filter2/score2.txt
- 5.Core_Targets/白屈菜-COPD/filter2/score3.gene11.txt
- 5.Core_Targets/白屈菜-COPD/filter2/score3.txt
- 5.Core_Targets/白屈菜-Drug Induce Liver Injury/
- 5.Core_Targets/白屈菜-Drug Induce Liver Injury/filter1/
- 5.Core_Targets/白屈菜-Drug Induce Liver Injury/filter1/score1.txt
- 5.Core_Targets/白屈菜-Drug Induce Liver Injury/filter1/score2.gene11.txt
- 5.Core_Targets/白屈菜-Drug Induce Liver Injury/filter1/score2.txt
- 5.Core_Targets/白屈菜-Drug Induce Liver Injury/filter2/
- 5.Core_Targets/白屈菜-Drug Induce Liver Injury/filter2/score2.txt
- 5.Core_Targets/白屈菜-Drug Induce Liver Injury/filter2/score3.gene11.txt
- 5.Core_Targets/白屈菜-Drug Induce Liver Injury/filter2/score3.txt
