# Supplementary material for: Dual efficacy-toxicity of Chelidonii Herba in chronic obstructive pulmonary disease: Integrated network pharmacology, immune profiling and molecular docking
Source: PLoS One. 2025 Sep 23;20(9):e0332750. doi: 10.1371/journal.pone.0332750 (PMC12456800; doi:10.1371/journal.pone.0332750)
Supplement: S5 Data — (ZIP) [file pone.0332750.s006.zip › README_Dataset5.txt]

PPI network data (STRING database, confidence >0.400) and CytoNCA-calculated topological parameters (betweenness centrality, closeness centrality, degree centrality) for shared targets. Iterative R filtering identified 7 core targets for COPD (CASP3, PPARG, PTGS2, CDK2, ALB, HSP90AA1, ESR1) and hepatotoxicity (PPARG, ESR1, CASP3, PTGS2, ESR2, CALM3, ALB). Corresponds to Figure 3A (COPD) and 3B (hepatotoxicity).
