# Supplementary material for: Dual efficacy-toxicity of Chelidonii Herba in chronic obstructive pulmonary disease: Integrated network pharmacology, immune profiling and molecular docking
Source: PLoS One. 2025 Sep 23;20(9):e0332750. doi: 10.1371/journal.pone.0332750 (PMC12456800; doi:10.1371/journal.pone.0332750)
Supplement: S5 Data — (ZIP) [file pone.0332750.s006.zip › 5.Core_Targets/白屈菜-COPD/filter1/score1.txt]

name	Betweenness	Closeness	Degree	Eigenvector	LAC	Network
ACHE	79.48093993943034	0.512987012987013	12	0.0994640663266182	5.333333333333333	5.906493506493506
SLC6A3	144.763350812418	0.541095890410959	19	0.09780413657426834	8.631578947368421	12.22606437679967
PPARG	302.7574006322112	0.5895522388059702	29	0.22783225774765015	9.586206896551724	18.57118780977477
ALB	1563.306516157949	0.6991150442477876	49	0.3084851801395416	10.53061224489796	41.616014115917096
CYP2D6	215.84128212542052	0.5524475524475524	19	0.10882838815450668	6.421052631578948	9.543980529274648
DRD2	404.7155833165228	0.5302013422818792	21	0.11264669895172119	7.428571428571429	11.341782971930026
CHRM2	29.168077129570495	0.41798941798941797	11	0.04744058474898338	5.818181818181818	7.021428571428572
HTR1A	45.24996377789419	0.4876543209876543	16	0.08059825748205185	8.25	10.12937062937063
PTGS2	580.2952197624853	0.626984126984127	36	0.2702280879020691	10.777777777777779	25.317039975940123
CASP3	176.99589659689516	0.5895522388059702	30	0.2530685365200043	11.866666666666667	22.77199402431455
CHRM1	21.311870201994722	0.395	8	0.02587117813527584	2.25	2.892857142857143
BACE1	84.39419979124267	0.5337837837837838	15	0.12172504514455795	6	8.083549783549783
MAOB	248.41000964402699	0.5486111111111112	21	0.12185776978731155	8.285714285714286	12.779944402003226
ADAM17	3.5431339597178724	0.4540229885057471	8	0.08020572364330292	5	5.714285714285714
MAPK14	34.05358305730017	0.5302013422818792	19	0.18574552237987518	10.631578947368421	13.427614379084966
MMP13	14.00249950219352	0.4647058823529412	11	0.09466808289289474	6.363636363636363	7.914285714285714
MMP3	27.266569929201637	0.49375	13	0.1187853142619133	6.923076923076923	8.740367965367964
DPP4	7.454840509446294	0.45930232558139533	9	0.08255884796380997	4.666666666666667	5.357142857142858
ADRA1A	3.199156399156399	0.3969849246231156	6	0.023060718551278114	3	3.6000000000000005
SLC6A4	88.10489756034823	0.5	18	0.08196665346622467	8.777777777777779	12.744259906759906
HTR2C	89.00381312763461	0.44886363636363635	16	0.061380237340927124	7.125	10.293939393939393
ADRA2A	52.68686916831803	0.42473118279569894	11	0.04044489189982414	4.363636363636363	5.485714285714286
ADRB2	144.07998015913978	0.5231788079470199	13	0.10061576217412949	4.3076923076923075	5.4
DRD1	101.10494348965834	0.4463276836158192	13	0.05442247539758682	6	7.504545454545454
HTR2A	121.99224628833647	0.4817073170731707	17	0.07127562910318375	7.0588235294117645	10.160010822510824
CHRM3	1.0432900432900432	0.3495575221238938	5	0.013151459395885468	2.8	3.5
HTR3A	10.10565011790219	0.42245989304812837	11	0.04666557163000107	7.090909090909091	7.885714285714285
PTGS1	57.95109210397309	0.512987012987013	11	0.1119200587272644	5.818181818181818	6.477777777777778
OPRM1	72.16410041356677	0.48466257668711654	14	0.08159343153238297	5.428571428571429	6.656293706293707
OPRD1	4.693239140049612	0.43646408839779005	6	0.042237136512994766	2.6666666666666665	3.2
CDK2	115.86069180835439	0.5563380281690141	21	0.193953737616539	10.285714285714286	13.77812261268144
CALM3	336.2132347095029	0.572463768115942	23	0.1798006147146225	7.826086956521739	13.906511544011542
NOS3	41.544921833376414	0.5337837837837838	17	0.1582924872636795	8.705882352941176	10.806800144300144
AKR1B1	16.523801983779023	0.48466257668711654	8	0.07279282808303833	3.5	4.0476190476190474
GSTP1	14.654486800363566	0.4647058823529412	10	0.09205570071935654	4.4	4.962301587301587
PAH	17.596709216709222	0.46745562130177515	7	0.0406985767185688	3.7142857142857144	4.333333333333333
TTR	41.25146350381645	0.4514285714285714	9	0.04894320294260979	3.7777777777777777	4.696428571428571
CMA1	156	0.42245989304812837	4	0.02422185428440571	1.5	2
CCNB1	7.072371139398688	0.4876543209876543	12	0.1299462467432022	9.333333333333334	10.352272727272727
KCNH2	94.92230796608752	0.5096774193548387	11	0.06624092161655426	3.8181818181818183	5.333333333333334
KDR	29.702052569009087	0.5163398692810458	17	0.16728290915489197	9.529411764705882	11.299374236874238
BCHE	88.26295811600859	0.5	11	0.083474300801754	3.8181818181818183	4.25
CA2	1.7461556559382645	0.4463276836158192	5	0.04457441717386246	2.8	3.5
CES1	0	0.4540229885057471	3	0.02639811299741268	2	3
CYP19A1	31.719341042021977	0.5	12	0.12134646624326706	6.666666666666667	7.90909090909091
PRSS1	2.6666666666666665	0.42473118279569894	5	0.035442713648080826	3.2	4.166666666666666
NR1I2	68.96682206432861	0.4876543209876543	10	0.05453493073582649	2.2	3.3412698412698405
PPIA	11.40044855045488	0.46745562130177515	7	0.06597501039505005	3.4285714285714284	4.25
CDK1	10.990317892100647	0.47878787878787876	12	0.12252438813447952	8	8.897727272727273
NOS2	17.738353475841702	0.5	12	0.1256495714187622	7.5	8.227272727272728
MAPK8	10.161790508778086	0.512987012987013	15	0.16289763152599335	10.4	11.495892995892996
AR	35.75989298383534	0.5096774193548387	16	0.15369723737239838	9.5	12.011077811077813
PGR	43.03700093306433	0.512987012987013	18	0.16873079538345337	9.88888888888889	12.414579211638037
CCNA2	32.5935246137254	0.5231788079470199	14	0.14357517659664154	9.142857142857142	10.338286713286715
HSP90AA1	160.7229696968427	0.5486111111111112	24	0.20686312019824982	10.583333333333334	16.69001223272323
F7	0	0.42245989304812837	4	0.029275968670845032	3	4
CFB	0	0.42245989304812837	4	0.024251144379377365	3	4
ESR2	79.6757889003611	0.5231788079470199	15	0.15245673060417175	9.066666666666666	10.405844155844157
ESR1	550.5804957304978	0.6124031007751938	33	0.24852028489112854	10.484848484848484	23.878613770980277
F3	50.70950405675943	0.49375	10	0.07341223210096359	3.8	4.888888888888889
BMP2	2.4440142216458	0.4817073170731707	9	0.10379709303379059	6.888888888888889	7.75
APOA2	21.827511638688108	0.441340782122905	8	0.03798091784119606	3.75	4.976190476190475
PLG	95.38961805570592	0.47305389221556887	16	0.0881577879190445	5.25	10.088095238095237
GC	2.525	0.43169398907103823	7	0.03366125002503395	4.857142857142857	6.166666666666667
F2	30.92975817930792	0.4619883040935672	11	0.05378735065460205	4.545454545454546	7.4642857142857135
RXRA	43.015167322967834	0.46745562130177515	10	0.06779983639717102	3.6	5.420634920634922
STS	2.5333333333333337	0.40512820512820513	5	0.04082067683339119	2.4	3
TOP2B	8.804143622033019	0.4388888888888889	9	0.07036840170621872	4.444444444444445	5.041666666666666
CACNA1S	1.5189587215903007	0.4010152284263959	4	0.021239303052425385	2.5	3.333333333333333
TUBA1A	0	0.38349514563106796	2	0.021609749644994736	1	2
SCN5A	0.788888888888889	0.41578947368421054	3	0.027657348662614822	1.3333333333333333	2
CCL24	0	0.2981132075471698	1	0.0013531990116462111	0	0
GABRA1	82.21383188590342	0.46745562130177515	12	0.058324139565229416	6.333333333333333	7.614935064935065
SIGMAR1	14.520243430534855	0.4647058823529412	11	0.062021393328905106	6.545454545454546	7.199999999999999
PDE10A	156	0.3574660633484163	3	0.009420127607882023	0.6666666666666666	1
RXRB	33.36028644615331	0.4438202247191011	7	0.0383988693356514	1.7142857142857142	2.5
THRB	7.948370826961485	0.4072164948453608	4	0.022559406235814095	1	1.3333333333333333
NR1H2	0.9665861513687599	0.41361256544502617	4	0.03255724906921387	2.5	3.333333333333333
PDE3A	0	0.26421404682274247	1	5.309328553266823E-4	0	0
PNP	0	0.3872549019607843	1	0.01510188914835453	0	0
