# Supplementary material for: Dual efficacy-toxicity of Chelidonii Herba in chronic obstructive pulmonary disease: Integrated network pharmacology, immune profiling and molecular docking
Source: PLoS One. 2025 Sep 23;20(9):e0332750. doi: 10.1371/journal.pone.0332750 (PMC12456800; doi:10.1371/journal.pone.0332750)
Supplement: S5 Data — (ZIP) [file pone.0332750.s006.zip › 5.Core_Targets/白屈菜-COPD/filter1/score2.gene11.txt]

SLC6A3
PPARG
ALB
CYP2D6
DRD2
HTR1A
PTGS2
CASP3
BACE1
MAOB
MAPK14
SLC6A4
OPRM1
CDK2
CALM3
NOS3
AR
PGR
CCNA2
HSP90AA1
ESR2
ESR1
