# Supplementary material for: Dual efficacy-toxicity of Chelidonii Herba in chronic obstructive pulmonary disease: Integrated network pharmacology, immune profiling and molecular docking
Source: PLoS One. 2025 Sep 23;20(9):e0332750. doi: 10.1371/journal.pone.0332750 (PMC12456800; doi:10.1371/journal.pone.0332750)
Supplement: S5 Data — (ZIP) [file pone.0332750.s006.zip › 5.Core_Targets/白屈菜-COPD/filter1/score2.txt]

name	Betweenness	Closeness	Degree	Eigenvector	LAC	Network
SLC6A3	144.763350812418	0.541095890410959	19	0.0978041365742683	8.63157894736842	12.2260643767997
PPARG	302.757400632211	0.58955223880597	29	0.22783225774765	9.58620689655172	18.5711878097748
ALB	1563.30651615795	0.699115044247788	49	0.308485180139542	10.530612244898	41.6160141159171
CYP2D6	215.841282125421	0.552447552447552	19	0.108828388154507	6.42105263157895	9.54398052927465
DRD2	404.715583316523	0.530201342281879	21	0.112646698951721	7.42857142857143	11.34178297193
HTR1A	45.2499637778942	0.487654320987654	16	0.0805982574820518	8.25	10.1293706293706
PTGS2	580.295219762485	0.626984126984127	36	0.270228087902069	10.7777777777778	25.3170399759401
CASP3	176.995896596895	0.58955223880597	30	0.253068536520004	11.8666666666667	22.7719940243146
BACE1	84.3941997912427	0.533783783783784	15	0.121725045144558	6	8.08354978354978
MAOB	248.410009644027	0.548611111111111	21	0.121857769787312	8.28571428571429	12.7799444020032
MAPK14	34.0535830573002	0.530201342281879	19	0.185745522379875	10.6315789473684	13.427614379085
SLC6A4	88.1048975603482	0.5	18	0.0819666534662247	8.77777777777778	12.7442599067599
OPRM1	72.1641004135668	0.484662576687117	14	0.081593431532383	5.42857142857143	6.65629370629371
CDK2	115.860691808354	0.556338028169014	21	0.193953737616539	10.2857142857143	13.7781226126814
CALM3	336.213234709503	0.572463768115942	23	0.179800614714622	7.82608695652174	13.9065115440115
NOS3	41.5449218333764	0.533783783783784	17	0.15829248726368	8.70588235294118	10.8068001443001
AR	35.7598929838353	0.509677419354839	16	0.153697237372398	9.5	12.0110778110778
PGR	43.0370009330643	0.512987012987013	18	0.168730795383453	9.88888888888889	12.414579211638
CCNA2	32.5935246137254	0.52317880794702	14	0.143575176596642	9.14285714285714	10.3382867132867
HSP90AA1	160.722969696843	0.548611111111111	24	0.20686312019825	10.5833333333333	16.6900122327232
ESR2	79.6757889003611	0.52317880794702	15	0.152456730604172	9.06666666666667	10.4058441558442
ESR1	550.580495730498	0.612403100775194	33	0.248520284891129	10.4848484848485	23.8786137709803
