# Supplementary material for: Dual efficacy-toxicity of Chelidonii Herba in chronic obstructive pulmonary disease: Integrated network pharmacology, immune profiling and molecular docking
Source: PLoS One. 2025 Sep 23;20(9):e0332750. doi: 10.1371/journal.pone.0332750 (PMC12456800; doi:10.1371/journal.pone.0332750)
Supplement: S5 Data — (ZIP) [file pone.0332750.s006.zip › 5.Core_Targets/白屈菜-COPD/filter2/score2.txt]

name	Betweenness	Closeness	Degree	Eigenvector	LAC	Network
CASP3	24.909523809523815	0.8076923076923077	16	0.300830215215683	9	13.717748917748919
PPARG	19.76349206349206	0.7241379310344828	13	0.2573404312133789	8.153846153846153	10.243073593073593
PTGS2	13.48095238095238	0.7777777777777778	15	0.2936658263206482	9.466666666666667	13.608225108225108
CCNA2	2.797619047619047	0.6363636363636364	9	0.19439589977264404	6.666666666666667	7.5
SLC6A4	1.4952380952380953	0.6	7	0.07964970171451569	4.857142857142857	5.666666666666666
OPRM1	3.5428571428571427	0.6	7	0.0928117036819458	4	4.666666666666667
NOS3	0.25	0.6176470588235294	8	0.18410654366016388	6.75	7.7142857142857135
HTR1A	4.133333333333333	0.5833333333333334	7	0.07607881724834442	4	4.666666666666667
ESR2	1.4087301587301588	0.65625	10	0.21820710599422455	8	9.079365079365079
MAPK14	2.88015873015873	0.6774193548387096	11	0.23707537353038788	8.363636363636363	9.569841269841271
PGR	1.0158730158730158	0.6363636363636364	10	0.21851304173469543	8.2	9.208333333333334
MAOB	10.654761904761905	0.6363636363636364	9	0.13147211074829102	4.222222222222222	5.333333333333333
CALM3	11.442857142857143	0.7	12	0.23626872897148132	7.333333333333333	8.836363636363636
DRD2	19.876190476190477	0.6774193548387096	11	0.14494474232196808	4.545454545454546	6.841666666666667
AR	1.1111111111111112	0.65625	10	0.22008012235164642	8.2	9.208333333333332
SLC6A3	4.845238095238095	0.6176470588235294	8	0.0984092578291893	4.5	5.476190476190476
BACE1	3.002380952380952	0.6176470588235294	8	0.16053609549999237	5	5.7142857142857135
CYP2D6	3.3404761904761906	0.6176470588235294	8	0.10362277925014496	5	6.095238095238096
CDK2	5.665873015873016	0.7	12	0.2510538101196289	8.5	9.968686868686866
ALB	37.338095238095235	0.84	17	0.3092568814754486	8.941176470588236	14.694967532467532
HSP90AA1	4.280952380952381	0.7241379310344828	13	0.2710622251033783	9.692307692307692	12.24469696969697
ESR1	48.764285714285705	0.84	17	0.30356383323669434	8.705882352941176	14.425919913419913
