# Supplementary material for: Dual efficacy-toxicity of Chelidonii Herba in chronic obstructive pulmonary disease: Integrated network pharmacology, immune profiling and molecular docking
Source: PLoS One. 2025 Sep 23;20(9):e0332750. doi: 10.1371/journal.pone.0332750 (PMC12456800; doi:10.1371/journal.pone.0332750)
Supplement: S5 Data — (ZIP) [file pone.0332750.s006.zip › 5.Core_Targets/白屈菜-COPD/filter2/score3.txt]

name	Betweenness	Closeness	Degree	Eigenvector	LAC	Network
CASP3	24.9095238095238	0.807692307692308	16	0.300830215215683	9	13.7177489177489
PPARG	19.7634920634921	0.724137931034483	13	0.257340431213379	8.15384615384615	10.2430735930736
PTGS2	13.4809523809524	0.777777777777778	15	0.293665826320648	9.46666666666667	13.6082251082251
CDK2	5.66587301587302	0.7	12	0.251053810119629	8.5	9.96868686868687
ALB	37.3380952380952	0.84	17	0.309256881475449	8.94117647058824	14.6949675324675
HSP90AA1	4.28095238095238	0.724137931034483	13	0.271062225103378	9.69230769230769	12.244696969697
ESR1	48.7642857142857	0.84	17	0.303563833236694	8.70588235294118	14.4259199134199
