# Supplementary material for: Dual efficacy-toxicity of Chelidonii Herba in chronic obstructive pulmonary disease: Integrated network pharmacology, immune profiling and molecular docking
Source: PLoS One. 2025 Sep 23;20(9):e0332750. doi: 10.1371/journal.pone.0332750 (PMC12456800; doi:10.1371/journal.pone.0332750)
Supplement: S5 Data — (ZIP) [file pone.0332750.s006.zip › 5.Core_Targets/白屈菜-Drug Induce Liver Injury/filter1/score1.txt]

name	Betweenness	Closeness	Degree	Eigenvector	LAC	Network
ACHE	187.00348797943934	0.5080213903743316	14	0.10077768564224243	5	6.001831501831502
SLC6A3	304.6230518954952	0.536723163841808	24	0.11943335086107254	8.916666666666666	14.350235539426548
PPARG	450.20004564951324	0.572289156626506	32	0.22165566682815552	9.8125	19.971045135013743
ALB	2032.5649870182988	0.6551724137931034	51	0.28785717487335205	10.549019607843137	42.0479147835327
CYP2D6	309.94583877762796	0.5428571428571428	21	0.11926474422216415	6.857142857142857	10.237906031017484
DRD2	642.8207969435631	0.536723163841808	27	0.1358238011598587	8.296296296296296	15.3533266736255
CHRM4	1.6671578086249768	0.3941908713692946	5	0.02467578835785389	2.4	3
CHRM2	43.112473840964576	0.4222222222222222	13	0.06049142777919769	6.153846153846154	7.965367965367965
HTR1A	65.46101491219024	0.48717948717948717	18	0.09687347710132599	9	11.013797966739142
PTGS2	850.9628519961071	0.6089743589743589	39	0.26188403367996216	10.717948717948717	25.7175785657256
CASP3	200.11201858970327	0.5621301775147929	30	0.23081819713115692	11.866666666666667	21.82111665491982
CA1	5.51895353	0.4222222222222222	5	0.031246788799762726	1.6	2
CHRM1	25.959117720185944	0.39748953974895396	8	0.029553135856986046	2.25	2.892857142857143
BACE1	94.89054475778626	0.5163043478260869	15	0.11434561014175415	6	7.687079587079586
MAOB	345.19247626336096	0.5397727272727273	24	0.13753680884838104	9.166666666666666	14.137570669560171
ADAM17	4.172382507846526	0.4377880184331797	8	0.07145670801401138	5	5.714285714285714
MAPK14	91.58391556311939	0.5163043478260869	20	0.17137163877487183	10.1	12.678936122357177
MMP13	15.852162283307791	0.4481132075471698	11	0.0844791978597641	6.363636363636363	7.914285714285714
MMP3	30.720637603216765	0.475	13	0.10636928677558899	6.923076923076923	8.740367965367964
DPP4	7.669044465564179	0.4398148148148148	9	0.07346272468566895	4.666666666666667	5.303571428571429
ADRA1A	8.820541356878497	0.405982905982906	10	0.041127339005470276	5.6	6.34920634920635
SLC6A2	157.53109370971475	0.49222797927461137	20	0.09876806288957596	7.1	10.3389006160678
SLC6A4	325.589191778719	0.510752688172043	25	0.10970257222652435	9.44	17.789761745485933
HTR2C	121.92795630477326	0.4523809523809524	19	0.08151841163635254	8.105263157894736	11.773321449792041
ADRA2A	104.71483692421967	0.4377880184331797	16	0.06428904086351395	6.125	8.198218448218448
ADRB2	201.3802387125379	0.521978021978022	16	0.10901378840208054	4.875	6.1047619047619035
ADRA1B	2.750986292848146	0.3877551020408163	8	0.03240470960736275	4.75	5.428571428571428
ADRA1D	8.004173361441977	0.3958333333333333	11	0.04516112059354782	6.909090909090909	7.934920634920634
DRD1	166.28135147374329	0.45893719806763283	18	0.07773270457983017	7.333333333333333	10.217893217893215
ADRA2B	33.06578825023202	0.4260089686098655	12	0.05119532719254494	6.333333333333333	7.632900432900433
HTR2A	176.2569437805411	0.47738693467336685	20	0.09001924842596054	8.1	11.876452718248386
HTR3A	78.69596803359795	0.4318181818181818	16	0.06665033847093582	7.375	9.901190476190475
ADRA2C	66.58720151304999	0.4567307692307692	13	0.06641513854265213	5.384615384615385	6.865800865800865
CHRM3	1.181742234373813	0.3505535055350554	5	0.01633892022073269	2.8	3.5
PTGS1	137.3762054069763	0.5080213903743316	14	0.115689717233181	5.857142857142857	6.494055944055945
PRKCE	29.68139852039793	0.4318181818181818	6	0.04035986587405205	2	2.4
OPRM1	83.09101345269846	0.48223350253807107	15	0.09167848527431488	5.866666666666666	6.762337662337662
OPRD1	6.888903917808583	0.43577981651376146	7	0.047031451016664505	3.4285714285714284	4
CDK2	140.62632640516188	0.5397727272727273	21	0.1770884096622467	10.285714285714286	13.412021531100482
CALM3	387.026540122537	0.5523255813953488	23	0.1675482839345932	7.826086956521739	13.272103554340399
NOS3	45.013097712631385	0.510752688172043	17	0.14491303265094757	8.705882352941176	10.339568764568766
DRD3	4.682557936148595	0.4166666666666667	9	0.05264795199036598	5.555555555555555	6.25
AKR1B1	30.17614673263374	0.472636815920398	9	0.0688387006521225	3.3333333333333335	3.958333333333333
GSTP1	17.851128053025143	0.4567307692307692	10	0.08457337319850922	4.4	4.944444444444444
PAH	21.403484777361996	0.4481132075471698	7	0.03786592185497284	3.7142857142857144	4.333333333333333
AKR1C2	0	0.3333333333333333	1	0.00800392497330904	0	0
AR	242.52359818040642	0.4973821989528796	19	0.14916272461414337	9.157894736842104	12.307109557109555
SERPIND1	5.840684770524863	0.42035398230088494	8	0.034167446196079254	5	6.464285714285714
TTR	51.3657976131196	0.43577981651376146	10	0.047262150794267654	4.2	5.293650793650794
CMA1	188	0.40425531914893614	4	0.021546918898820877	1.5	2
CCNB1	8.336728891256438	0.475	12	0.11730542033910751	9.333333333333334	10.352272727272727
KCNH2	121.76127454839353	0.4973821989528796	12	0.06889497488737106	4.166666666666667	5.654545454545454
KDR	31.546820094520616	0.4947916666666667	17	0.1514796018600464	9.529411764705882	11.153739316239317
BCHE	119.47965870800691	0.4846938775510204	12	0.08219035714864731	3.6666666666666665	4.19949494949495
CA2	7.846155655938265	0.4260089686098655	6	0.041536103934049606	2.6666666666666665	3.25
CES1	0	0.4398148148148148	3	0.025226393714547157	2	3
CYP19A1	37.351354945065395	0.4846938775510204	12	0.11224372684955597	6.666666666666667	7.85909090909091
PRSS1	2.6666666666666665	0.405982905982906	5	0.031208818778395653	3.2	4.166666666666666
NR1I2	95.01301563127362	0.47738693467336685	12	0.061965346336364746	3.1666666666666665	4.420454545454545
PPIA	13.236915798750772	0.45023696682464454	7	0.05984169989824295	3.4285714285714284	4.1
CDK1	12.964141222317838	0.4634146341463415	12	0.10959553718566895	8	8.897727272727273
NOS2	18.06907081113637	0.48223350253807107	12	0.11361508816480637	7.5	8.227272727272728
MAPK8	31.363798040725456	0.5	16	0.14988158643245697	10	11.376845376845376
PGR	58.28684555802313	0.5026455026455027	20	0.16344000399112701	10.3	13.324672257566993
CCNA2	42.5152170301935	0.510752688172043	14	0.1308870166540146	9.142857142857142	10.338286713286715
HSP90AA1	286.2536768985652	0.536723163841808	27	0.196873739361763	10.222222222222221	17.820090581932682
F7	0	0.40772532188841204	5	0.02815152332186699	4	5
CFB	0.3333333333333333	0.40948275862068967	5	0.024190159514546394	3.6	4.5
ESR2	198.85156109616005	0.536723163841808	19	0.15629716217517853	8.842105263157896	11.531929590017823
ESR1	806.3376065722074	0.6012658227848101	36	0.24201063811779022	10.777777777777779	26.29318206366096
F3	79.48834493182623	0.4797979797979798	11	0.07028094679117203	4.181818181818182	5.371428571428572
BMP2	2.5671148337708027	0.46568627450980393	9	0.09396412968635559	6.888888888888889	7.75
APOA2	59.252253666692404	0.4298642533936652	11	0.04665670543909073	4.545454545454546	6.2031746031746025
PLG	112.69113184989303	0.45454545454545453	17	0.08104071021080017	5.647058823529412	10.909415584415584
GC	2.4677350427350424	0.4148471615720524	7	0.030916890129446983	4.857142857142857	5.916666666666667
F2	33.69801276684292	0.4418604651162791	12	0.050897080451250076	5.333333333333333	8.444444444444443
NCOA1	41.20816908601707	0.4439252336448598	13	0.07383090257644653	6	8.490151515151515
NCOA2	55.707297387738	0.472636815920398	15	0.10127875953912735	7.333333333333333	9.945113220113223
RXRA	36.33118269906676	0.45893719806763283	12	0.07568948715925217	6.166666666666667	7.975
STS	2.2576441102756895	0.39915966386554624	5	0.038747966289520264	2.4	3
TOP2B	10.575432052502052	0.42792792792792794	9	0.06390123814344406	4.444444444444445	5.041666666666666
CACNA1S	2.480890225187352	0.3941908713692946	5	0.025130078196525574	3.2	4
HTR2B	31.522134003015587	0.4318181818181818	11	0.05759360268712044	5.636363636363637	6.65
TUBA1A	0	0.376984126984127	2	0.01957179233431816	1	2
SCN5A	0.7	0.405982905982906	3	0.02571726031601429	1.3333333333333333	2
CCL24	0	0.2887537993920973	1	0.0011564727174118161	0	0
GABRA1	84.18213999913658	0.45893719806763283	12	0.06574814766645432	6.333333333333333	7.542207792207793
SIGMAR1	16.09236905876469	0.46116504854368934	11	0.06850199401378632	6.545454545454546	7.199999999999999
PDE10A	188	0.3584905660377358	3	0.011585086584091187	0.6666666666666666	1
RXRB	46.96810594286663	0.4439252336448598	9	0.04869244247674942	4.222222222222222	5.275
ESRRG	0.45	0.39748953974895396	4	0.03591611981391907	2.5	3.333333333333333
THRB	10.009796550030766	0.4025423728813559	6	0.03160690516233444	3	3.6
NR1H2	0.768546856954298	0.40772532188841204	6	0.04097314178943634	4.666666666666667	5.6
HTR6	0	0.34172661870503596	2	0.009556424804031849	1	2
PDE3A	0	0.2646239554317549	1	6.28005072940141E-4	0	0
PNP	0	0.38	1	0.014067704789340496	0	0
