# Supplementary material for: Dual efficacy-toxicity of Chelidonii Herba in chronic obstructive pulmonary disease: Integrated network pharmacology, immune profiling and molecular docking
Source: PLoS One. 2025 Sep 23;20(9):e0332750. doi: 10.1371/journal.pone.0332750 (PMC12456800; doi:10.1371/journal.pone.0332750)
Supplement: S5 Data — (ZIP) [file pone.0332750.s006.zip › 5.Core_Targets/白屈菜-Drug Induce Liver Injury/filter1/score2.txt]

name	Betweenness	Closeness	Degree	Eigenvector	LAC	Network
SLC6A3	304.623051895495	0.536723163841808	24	0.119433350861073	8.91666666666667	14.3502355394265
PPARG	450.200045649513	0.572289156626506	32	0.221655666828156	9.8125	19.9710451350137
ALB	2032.5649870183	0.655172413793103	51	0.287857174873352	10.5490196078431	42.0479147835327
CYP2D6	309.945838777628	0.542857142857143	21	0.119264744222164	6.85714285714286	10.2379060310175
DRD2	642.820796943563	0.536723163841808	27	0.135823801159859	8.2962962962963	15.3533266736255
HTR1A	65.4610149121902	0.487179487179487	18	0.096873477101326	9	11.0137979667391
PTGS2	850.962851996107	0.608974358974359	39	0.261884033679962	10.7179487179487	25.7175785657256
CASP3	200.112018589703	0.562130177514793	30	0.230818197131157	11.8666666666667	21.8211166549198
BACE1	94.8905447577863	0.516304347826087	15	0.114345610141754	6	7.68707958707959
MAOB	345.192476263361	0.539772727272727	24	0.137536808848381	9.16666666666667	14.1375706695602
MAPK14	91.5839155631194	0.516304347826087	20	0.171371638774872	10.1	12.6789361223572
SLC6A2	157.531093709715	0.492227979274611	20	0.098768062889576	7.1	10.3389006160678
SLC6A4	325.589191778719	0.510752688172043	25	0.109702572226524	9.44	17.7897617454859
DRD1	166.281351473743	0.458937198067633	18	0.0777327045798302	7.33333333333333	10.2178932178932
HTR2A	176.256943780541	0.477386934673367	20	0.0900192484259605	8.1	11.8764527182484
OPRM1	83.0910134526985	0.482233502538071	15	0.0916784852743149	5.86666666666667	6.76233766233766
CDK2	140.626326405162	0.539772727272727	21	0.177088409662247	10.2857142857143	13.4120215311005
CALM3	387.026540122537	0.552325581395349	23	0.167548283934593	7.82608695652174	13.2721035543404
NOS3	45.0130977126314	0.510752688172043	17	0.144913032650948	8.70588235294118	10.3395687645688
AR	242.523598180406	0.49738219895288	19	0.149162724614143	9.1578947368421	12.3071095571096
PGR	58.2868455580231	0.502645502645503	20	0.163440003991127	10.3	13.324672257567
CCNA2	42.5152170301935	0.510752688172043	14	0.130887016654015	9.14285714285714	10.3382867132867
HSP90AA1	286.253676898565	0.536723163841808	27	0.196873739361763	10.2222222222222	17.8200905819327
ESR2	198.85156109616	0.536723163841808	19	0.156297162175179	8.8421052631579	11.5319295900178
ESR1	806.337606572207	0.60126582278481	36	0.24201063811779	10.7777777777778	26.293182063661
PLG	112.691131849893	0.454545454545455	17	0.0810407102108002	5.64705882352941	10.9094155844156
NCOA2	55.707297387738	0.472636815920398	15	0.101278759539127	7.33333333333333	9.94511322011322
