# Supplementary material for: Dual efficacy-toxicity of Chelidonii Herba in chronic obstructive pulmonary disease: Integrated network pharmacology, immune profiling and molecular docking
Source: PLoS One. 2025 Sep 23;20(9):e0332750. doi: 10.1371/journal.pone.0332750 (PMC12456800; doi:10.1371/journal.pone.0332750)
Supplement: S5 Data — (ZIP) [file pone.0332750.s006.zip › 5.Core_Targets/白屈菜-Drug Induce Liver Injury/filter2/score2.txt]

name	Betweenness	Closeness	Degree	Eigenvector	LAC	Network
MAPK14	2.9479615705931494	0.6341463414634146	11	0.21762308478355408	8.363636363636363	9.414285714285716
CCNA2	3.1753191803037	0.6046511627906976	9	0.1795753836631775	6.666666666666667	7.5
PPARG	24.658080808080804	0.6842105263157895	14	0.2486589401960373	8.285714285714286	10.657584082584084
MAOB	22.038774789022465	0.65	12	0.15017962455749512	5.666666666666667	7.794372294372294
CDK2	6.2113759889920885	0.65	12	0.23092257976531982	8.5	9.763636363636364
PGR	2.7650793650793646	0.6046511627906976	11	0.21104495227336884	8.363636363636363	9.708333333333334
BACE1	3.142436974789916	0.5909090909090909	8	0.14976352453231812	5	5.7142857142857135
OPRM1	6.547301587301586	0.5909090909090909	9	0.10806206613779068	4.888888888888889	5.589285714285714
ESR1	59.314758598814315	0.7647058823529411	18	0.29501020908355713	8.88888888888889	14.381548516842633
SLC6A4	3.8472400698716487	0.5909090909090909	9	0.096835196018219	6	6.928571428571429
CASP3	24.687827903091062	0.7222222222222222	16	0.27884653210639954	9	12.716525141525143
NCOA2	0.28	0.5531914893617021	7	0.1403668373823166	5.714285714285714	6.666666666666667
SLC6A2	11.614508150947778	0.6046511627906976	9	0.10596579313278198	4.444444444444445	5.160714285714286
PTGS2	51.04540835153838	0.7647058823529411	18	0.29369884729385376	9	15.425005876476463
ESR2	27.869144831776406	0.6666666666666666	13	0.22598394751548767	7.384615384615385	9.276190476190477
HTR1A	8.633405483405484	0.5909090909090909	10	0.10119866579771042	6	7.311507936507937
HTR2A	2.9238095238095236	0.5416666666666666	8	0.08527611196041107	5.25	6
DRD2	36.0987187666135	0.6666666666666666	14	0.1629084050655365	6	9.562728937728938
SLC6A3	9.001322915130963	0.6046511627906976	10	0.11333207786083221	5.8	6.96031746031746
NOS3	6.001167133520074	0.6046511627906976	9	0.1750098168849945	6.444444444444445	8
CYP2D6	7.860467746907376	0.6190476190476191	10	0.12016697227954865	6	7.107142857142857
HSP90AA1	7.3908908635224435	0.6842105263157895	14	0.25922060012817383	9.857142857142858	12.7513986013986
DRD1	5.245873015873016	0.5777777777777777	8	0.08447106182575226	4.75	5.428571428571429
AR	2.4895238095238095	0.6190476190476191	11	0.21334242820739746	8.545454545454545	9.975000000000001
CALM3	26.440071882022345	0.6666666666666666	13	0.2246360182762146	7.076923076923077	8.67012987012987
ALB	57.76953068946877	0.7647058823529411	18	0.2925814688205719	8.666666666666666	14.495402146872735
PLG	0	0.4727272727272727	3	0.061131756752729416	2	3
