# Supplementary material for: Dual efficacy-toxicity of Chelidonii Herba in chronic obstructive pulmonary disease: Integrated network pharmacology, immune profiling and molecular docking
Source: PLoS One. 2025 Sep 23;20(9):e0332750. doi: 10.1371/journal.pone.0332750 (PMC12456800; doi:10.1371/journal.pone.0332750)
Supplement: S5 Data — (ZIP) [file pone.0332750.s006.zip › 5.Core_Targets/白屈菜-Drug Induce Liver Injury/filter2/score3.txt]

name	Betweenness	Closeness	Degree	Eigenvector	LAC	Network
PPARG	24.6580808080808	0.684210526315789	14	0.248658940196037	8.28571428571429	10.6575840825841
ESR1	59.3147585988143	0.764705882352941	18	0.295010209083557	8.88888888888889	14.3815485168426
CASP3	24.6878279030911	0.722222222222222	16	0.2788465321064	9	12.7165251415251
PTGS2	51.0454083515384	0.764705882352941	18	0.293698847293854	9	15.4250058764765
ESR2	27.8691448317764	0.666666666666667	13	0.225983947515488	7.38461538461539	9.27619047619048
CALM3	26.4400718820223	0.666666666666667	13	0.224636018276215	7.07692307692308	8.67012987012987
ALB	57.7695306894688	0.764705882352941	18	0.292581468820572	8.66666666666667	14.4954021468727
