# Supplementary material for: Dual efficacy-toxicity of Chelidonii Herba in chronic obstructive pulmonary disease: Integrated network pharmacology, immune profiling and molecular docking
Source: PLoS One. 2025 Sep 23;20(9):e0332750. doi: 10.1371/journal.pone.0332750 (PMC12456800; doi:10.1371/journal.pone.0332750)
Supplement: S6 Data — (ZIP) [file pone.0332750.s007.zip]

Archive with 14 entries (11 files):
- README_Dataset6.txt
- 6.Enrichment_Analysis/
- 6.Enrichment_Analysis/白屈菜-COPD/
- 6.Enrichment_Analysis/白屈菜-COPD/BP数据_FDR校正结果.xlsx
- 6.Enrichment_Analysis/白屈菜-COPD/CC数据_FDR校正结果.xlsx
- 6.Enrichment_Analysis/白屈菜-COPD/KEGG数据_FDR校正结果.xlsx
- 6.Enrichment_Analysis/白屈菜-COPD/MF数据_FDR校正结果.xlsx
- 6.Enrichment_Analysis/白屈菜-COPD/富集分析数据.xlsx
- 6.Enrichment_Analysis/白屈菜-Drug Induce Liver Injury/
- 6.Enrichment_Analysis/白屈菜-Drug Induce Liver Injury/BP数据_FDR校正结果.xlsx
- 6.Enrichment_Analysis/白屈菜-Drug Induce Liver Injury/CC数据_FDR校正结果.xlsx
- 6.Enrichment_Analysis/白屈菜-Drug Induce Liver Injury/KEGG数据_FDR校正结果.xlsx
- 6.Enrichment_Analysis/白屈菜-Drug Induce Liver Injury/MF数据_FDR校正结果.xlsx
- 6.Enrichment_Analysis/白屈菜-Drug Induce Liver Injury/富集分析数据.xlsx
