# Supplementary material for: Dual efficacy-toxicity of Chelidonii Herba in chronic obstructive pulmonary disease: Integrated network pharmacology, immune profiling and molecular docking
Source: PLoS One. 2025 Sep 23;20(9):e0332750. doi: 10.1371/journal.pone.0332750 (PMC12456800; doi:10.1371/journal.pone.0332750)
Supplement: S6 Data — (ZIP) [file pone.0332750.s007.zip › README_Dataset6.txt]

Full Gene Ontology (GO) and KEGG pathway enrichment analysis was performed for shared targets using Metascape (initial screening: P<0.01). COPD-associated targets yielded 4,292 GO terms (including 3,328 biological processes) and 216 KEGG pathways; hepatotoxicity-associated targets yielded 4,465 GO terms (including 3,431 biological processes) and 217 KEGG pathways. All results were adjusted for multiple testing via False Discovery Rate (FDR) correction (FDR<0.01, 2025-08-03). Top enriched terms/pathways were visualized as bubble plots for GO (Figure 4) and Sankey diagrams for KEGG (Figure 5). KEGG pathway data were sourced from the KEGG PATHWAY database (2025-05-08).
