# Supplementary material for: Dual efficacy-toxicity of Chelidonii Herba in chronic obstructive pulmonary disease: Integrated network pharmacology, immune profiling and molecular docking
Source: PLoS One. 2025 Sep 23;20(9):e0332750. doi: 10.1371/journal.pone.0332750 (PMC12456800; doi:10.1371/journal.pone.0332750)
Supplement: S6 Data — (ZIP) [file pone.0332750.s007.zip › 6.Enrichment_Analysis/白屈菜-COPD/BP数据_FDR校正结果.xlsx]

## Sheet: FDR校正结果
GO

## Sheet: 显著结果(FDR<0.01)
GO

## Sheet: 使用说明
参数
