# Supplementary material for: Dual efficacy-toxicity of Chelidonii Herba in chronic obstructive pulmonary disease: Integrated network pharmacology, immune profiling and molecular docking
Source: PLoS One. 2025 Sep 23;20(9):e0332750. doi: 10.1371/journal.pone.0332750 (PMC12456800; doi:10.1371/journal.pone.0332750)
Supplement: S6 Data — (ZIP) [file pone.0332750.s007.zip › 6.Enrichment_Analysis/白屈菜-COPD/富集分析数据.xlsx]

## Sheet: GO_BP（条目3328）
GO	Category	Description	Count	%	Log10(P)	Log10(q)	名称	Ratio factor	P值	Count	分类
GO:0071407	GO Biological Processes	cellular response to organic cyclic compound	23	28.75	-22.32	-18.23	cellular response to organic cyclic compound	28.75	4.7863e-23	23	BP
GO:1901699	GO Biological Processes	cellular response to nitrogen compound	25	31.25	-22.11	-18.23	cellular response to nitrogen compound	31.25	7.76247e-23	25	BP
GO:0009410	GO Biological Processes	response to xenobiotic stimulus	21	26.25	-20.2	-16.5	response to xenobiotic stimulus	26.25	6.30957e-21	21	BP
GO:0044057	GO Biological Processes	regulation of system process	21	26.25	-17.62	-14.05	regulation of system process	26.25	2.39883e-18	21	BP
GO:0043279	GO Biological Processes	response to alkaloid	12	15	-16.26	-12.84	response to alkaloid	15	5.49541e-17	12	BP
GO:0008015	GO Biological Processes	blood circulation	18	22.5	-16.23	-12.84	blood circulation	22.5	5.88844e-17	18	BP
GO:0007200	GO Biological Processes	phospholipase C-activating G protein-coupled receptor signaling pathway	12	15	-14.84	-11.52	phospholipase C-activating G protein-coupled receptor signaling pathway	15	1.44544e-15	12	BP
GO:0043269	GO Biological Processes	regulation of monoatomic ion transport	17	21.25	-14.23	-11.06	regulation of monoatomic ion transport	21.25	5.88844e-15	17	BP
GO:0051046	GO Biological Processes	regulation of secretion	18	22.5	-13.39	-10.3	regulation of secretion	22.5	4.0738e-14	18	BP
GO:0050878	GO Biological Processes	regulation of body fluid levels	15	18.75	-13.31	-10.25	regulation of body fluid levels	18.75	4.89779e-14	15	BP
GO:0010817	GO Biological Processes	regulation of hormone levels	16	20	-12.01	-9.09	regulation of hormone levels	20	9.77237e-13	16	BP
GO:0042391	GO Biological Processes	regulation of membrane potential	14	17.5	-10.72	-7.89	regulation of membrane potential	17.5	1.90546e-11	14	BP
GO:0001666	GO Biological Processes	response to hypoxia	12	15	-10.54	-7.75	response to hypoxia	15	2.88403e-11	12	BP
GO:0009636	GO Biological Processes	response to toxic substance	11	13.75	-10.15	-7.46	response to toxic substance	13.75	7.07946e-11	11	BP
GO:0032102	GO Biological Processes	negative regulation of response to external stimulus	13	16.25	-9.79	-7.23	negative regulation of response to external stimulus	16.25	1.62181e-10	13	BP
GO:0099536	GO Biological Processes	synaptic signaling	13	16.25	-9.51	-6.99	synaptic signaling	16.25	3.0903e-10	13	BP
GO:0043085	GO Biological Processes	positive regulation of catalytic activity	14	17.5	-9.4	-6.93	positive regulation of catalytic activity	17.5	3.98107e-10	14	BP
GO:0099171	GO Biological Processes	presynaptic modulation of chemical synaptic transmission	6	7.5	-9.21	-6.77	presynaptic modulation of chemical synaptic transmission	7.5	6.16595e-10	6	BP
GO:1901615	GO Biological Processes	organic hydroxy compound metabolic process	12	15	-8.43	-6.08	organic hydroxy compound metabolic process	15	3.71535e-09	12	BP
GO:0001964	GO Biological Processes	startle response	5	6.25	-7.97	-5.68	startle response	6.25	1.07152e-08	5	BP

## Sheet: GO_CC（条目342）
GO	Category	Description	Count	%	Log10(P)	Log10(q)	名称	Ratio factor	P值	Count	分类
GO:0045211	GO Cellular Components	postsynaptic membrane	14	17.5	-12.86	-9.58	postsynaptic membrane	17.5	1.38038e-13	14	CC
GO:0045121	GO Cellular Components	membrane raft	11	13.75	-9.51	-6.97	membrane raft	13.75	3.0903e-10	11	CC
GO:0072562	GO Cellular Components	blood microparticle	8	10	-8.31	-5.93	blood microparticle	10	4.89779e-09	8	CC
GO:0043235	GO Cellular Components	receptor complex	12	15	-7.72	-5.48	receptor complex	15	1.90546e-08	12	CC
GO:0060205	GO Cellular Components	cytoplasmic vesicle lumen	9	11.25	-6.65	-4.64	cytoplasmic vesicle lumen	11.25	2.23872e-07	9	CC
GO:0031012	GO Cellular Components	extracellular matrix	10	12.5	-5.6	-3.7	extracellular matrix	12.5	2.51189e-06	10	CC
GO:0098691	GO Cellular Components	dopaminergic synapse	3	3.75	-5.1	-3.27	dopaminergic synapse	3.75	7.94328e-06	3	CC
GO:0000307	GO Cellular Components	cyclin-dependent protein kinase holoenzyme complex	4	5	-4.74	-2.93	cyclin-dependent protein kinase holoenzyme complex	5	1.8197e-05	4	CC
GO:0098797	GO Cellular Components	plasma membrane protein complex	10	12.5	-4.62	-2.87	plasma membrane protein complex	12.5	2.39883e-05	10	CC
GO:0031253	GO Cellular Components	cell projection membrane	7	8.75	-4.33	-2.59	cell projection membrane	8.75	4.67735e-05	7	CC
GO:0005667	GO Cellular Components	transcription regulator complex	8	10	-4.15	-2.43	transcription regulator complex	10	7.07946e-05	8	CC
GO:0043209	GO Cellular Components	myelin sheath	3	3.75	-3.58	-1.91	myelin sheath	3.75	0.000263027	3	CC
GO:0030139	GO Cellular Components	endocytic vesicle	6	7.5	-3.42	-1.77	endocytic vesicle	7.5	0.000380189	6	CC
GO:0031968	GO Cellular Components	organelle outer membrane	4	5	-2.32	-0.79	organelle outer membrane	5	0.0047863	4	CC

## Sheet: GO_MF（条目622）
GO	Category	Description	Count	%	Log10(P)	Log10(q)	名称	Ratio factor	P值	Count	分类
GO:0004879	GO Molecular Functions	nuclear receptor activity	11	13.75	-17.27	-13.78	nuclear receptor activity	13.75	5.37032e-18	11	MF
GO:0008227	GO Molecular Functions	G protein-coupled amine receptor activity	9	11.25	-14.89	-11.66	G protein-coupled amine receptor activity	11.25	1.28825e-15	9	MF
GO:0030594	GO Molecular Functions	neurotransmitter receptor activity	10	12.5	-13.02	-9.91	neurotransmitter receptor activity	12.5	9.54993e-14	10	MF
GO:0043176	GO Molecular Functions	amine binding	6	7.5	-12.08	-9.08	amine binding	7.5	8.31764e-13	6	MF
GO:0017171	GO Molecular Functions	serine hydrolase activity	11	13.75	-11.3	-8.38	serine hydrolase activity	13.75	5.01187e-12	11	MF
GO:1901338	GO Molecular Functions	catecholamine binding	5	6.25	-9.84	-7.22	catecholamine binding	6.25	1.44544e-10	5	MF
GO:0042277	GO Molecular Functions	peptide binding	9	11.25	-7.68	-5.18	peptide binding	11.25	2.0893e-08	9	MF
GO:0016705	GO Molecular Functions	oxidoreductase activity, acting on paired donors, with incorporation or reduction of molecular oxygen	7	8.75	-6.27	-3.91	oxidoreductase activity, acting on paired donors, with incorporation or reduction of molecular oxygen	8.75	5.37032e-07	7	MF
GO:0004985	GO Molecular Functions	G protein-coupled opioid receptor activity	3	3.75	-6.21	-3.9	G protein-coupled opioid receptor activity	3.75	6.16595e-07	3	MF
GO:0031406	GO Molecular Functions	carboxylic acid binding	7	8.75	-6.18	-3.89	carboxylic acid binding	8.75	6.60693e-07	7	MF
GO:0019900	GO Molecular Functions	kinase binding	12	15	-6.03	-3.78	kinase binding	15	9.33254e-07	12	MF
GO:0019207	GO Molecular Functions	kinase regulator activity	7	8.75	-4.95	-2.81	kinase regulator activity	8.75	1.12202e-05	7	MF
GO:0097110	GO Molecular Functions	scaffold protein binding	4	5	-4.44	-2.38	scaffold protein binding	5	3.63078e-05	4	MF
GO:0019904	GO Molecular Functions	protein domain specific binding	9	11.25	-4.31	-2.27	protein domain specific binding	11.25	4.89779e-05	9	MF
GO:0140272	GO Molecular Functions	exogenous protein binding	4	5	-4.17	-2.16	exogenous protein binding	5	6.76083e-05	4	MF
GO:0016209	GO Molecular Functions	antioxidant activity	4	5	-4.09	-2.11	antioxidant activity	5	8.12831e-05	4	MF
GO:0042562	GO Molecular Functions	hormone binding	4	5	-3.94	-1.98	hormone binding	5	0.000114815	4	MF
GO:0042803	GO Molecular Functions	protein homodimerization activity	9	11.25	-3.88	-1.94	protein homodimerization activity	11.25	0.000131826	9	MF
GO:0005216	GO Molecular Functions	monoatomic ion channel activity	7	8.75	-3.73	-1.8	monoatomic ion channel activity	8.75	0.000186209	7	MF
GO:0005178	GO Molecular Functions	integrin binding	4	5	-3.05	-1.22	integrin binding	5	0.000891251	4	MF

## Sheet: GO_汇总（P值升序取前10）
分类	名称	Ratio factor	P值	Count
BP	cellular response to organic cyclic compound	28.75	4.7863e-23	23
BP	cellular response to nitrogen compound	31.25	7.76247e-23	25
BP	response to xenobiotic stimulus	26.25	6.30957e-21	21
BP	regulation of system process	26.25	2.39883e-18	21
BP	response to alkaloid	15	5.49541e-17	12
BP	blood circulation	22.5	5.88844e-17	18
BP	phospholipase C-activating G protein-coupled receptor signaling pathway	15	1.44544e-15	12
BP	regulation of monoatomic ion transport	21.25	5.88844e-15	17
BP	regulation of secretion	22.5	4.0738e-14	18
BP	regulation of body fluid levels	18.75	4.89779e-14	15
CC	postsynaptic membrane	17.5	1.38038e-13	14
CC	membrane raft	13.75	3.0903e-10	11
CC	blood microparticle	10	4.89779e-09	8
CC	receptor complex	15	1.90546e-08	12
CC	cytoplasmic vesicle lumen	11.25	2.23872e-07	9
CC	extracellular matrix	12.5	2.51189e-06	10
CC	dopaminergic synapse	3.75	7.94328e-06	3
CC	cyclin-dependent protein kinase holoenzyme complex	5	1.8197e-05	4
CC	plasma membrane protein complex	12.5	2.39883e-05	10
CC	cell projection membrane	8.75	4.67735e-05	7
MF	nuclear receptor activity	13.75	5.37032e-18	11
MF	G protein-coupled amine receptor activity	11.25	1.28825e-15	9
MF	neurotransmitter receptor activity	12.5	9.54993e-14	10
MF	amine binding	7.5	8.31764e-13	6
MF	serine hydrolase activity	13.75	5.01187e-12	11
MF	catecholamine binding	6.25	1.44544e-10	5
MF	peptide binding	11.25	2.0893e-08	9
MF	oxidoreductase activity, acting on paired donors, with incorporation or reduction of molecular oxygen	8.75	5.37032e-07	7
MF	G protein-coupled opioid receptor activity	3.75	6.16595e-07	3
MF	carboxylic acid binding	8.75	6.60693e-07	7

## Sheet: KEGG
GO	Category	Description	Count	%	Log10(P)	Log10(q)	名称	Ratio factor	P值	Count
hsa04080	KEGG Pathway	Neuroactive ligand-receptor interaction	18	22.5	-17.36	-14.8	Neuroactive ligand-receptor interaction	22.5	4.36516e-18	18
hsa04726	KEGG Pathway	Serotonergic synapse	11	13.75	-13.91	-11.66	Serotonergic synapse	13.75	1.23027e-14	11
hsa05200	KEGG Pathway	Pathways in cancer	17	21.25	-13.37	-11.29	Pathways in cancer	21.25	4.2658e-14	17
hsa05417	KEGG Pathway	Lipid and atherosclerosis	10	12.5	-9.53	-7.75	Lipid and atherosclerosis	12.5	2.95121e-10	10
hsa04914	KEGG Pathway	Progesterone-mediated oocyte maturation	8	10	-9.23	-7.52	Progesterone-mediated oocyte maturation	10	5.88844e-10	8
hsa05022	KEGG Pathway	Pathways of neurodegeneration - multiple diseases	12	15	-8.27	-6.65	Pathways of neurodegeneration - multiple diseases	15	5.37032e-09	12
hsa05207	KEGG Pathway	Chemical carcinogenesis - receptor activation	9	11.25	-8.24	-6.65	Chemical carcinogenesis - receptor activation	11.25	5.7544e-09	9
hsa04022	KEGG Pathway	cGMP-PKG signaling pathway	8	10	-7.85	-6.37	cGMP-PKG signaling pathway	10	1.41254e-08	8
hsa04728	KEGG Pathway	Dopaminergic synapse	7	8.75	-7.21	-5.76	Dopaminergic synapse	8.75	6.16595e-08	7
hsa04540	KEGG Pathway	Gap junction	6	7.5	-6.78	-5.45	Gap junction	7.5	1.65959e-07	6
hsa05222	KEGG Pathway	Small cell lung cancer	6	7.5	-6.75	-5.45	Small cell lung cancer	7.5	1.77828e-07	6
hsa04148	KEGG Pathway	Efferocytosis	7	8.75	-6.69	-5.41	Efferocytosis	8.75	2.04174e-07	7
hsa04610	KEGG Pathway	Complement and coagulation cascades	5	6.25	-5.43	-4.25	Complement and coagulation cascades	6.25	3.71535e-06	5
hsa05032	KEGG Pathway	Morphine addiction	5	6.25	-5.36	-4.21	Morphine addiction	6.25	4.36516e-06	5
hsa05215	KEGG Pathway	Prostate cancer	5	6.25	-5.2	-4.08	Prostate cancer	6.25	6.30957e-06	5
hsa04725	KEGG Pathway	Cholinergic synapse	5	6.25	-4.84	-3.8	Cholinergic synapse	6.25	1.44544e-05	5
hsa04370	KEGG Pathway	VEGF signaling pathway	4	5	-4.71	-3.68	VEGF signaling pathway	5	1.94984e-05	4
hsa04151	KEGG Pathway	PI3K-Akt signaling pathway	7	8.75	-4.31	-3.4	PI3K-Akt signaling pathway	8.75	4.89779e-05	7
hsa04742	KEGG Pathway	Taste transduction	4	5	-4.09	-3.21	Taste transduction	5	8.12831e-05	4
hsa00330	KEGG Pathway	Arginine and proline metabolism	3	3.75	-3.5	-2.73	Arginine and proline metabolism	3.75	0.000316228	3

## Sheet: DAVIO
Category Term Count % PValue Genes List Total Pop Hits Pop Total Fold Enrichment Bonferroni Benjamini FDR
KEGG_PATHWAY hsa04080:Neuroactive ligand-receptor interaction 18 22.5 1.3868123150660541E-8 CHRM2, OPRD1, CHRM3, GABRA1, PRSS1, CHRM1, THRB, HTR1A, HTR2C, PLG, ADRB2, HTR2A, OPRM1, F2, ADRA1A, ADRA2A, DRD1, DRD2 76 370 8534 5.462731152204836 3.0093782282802906E-6 3.0093827236933376E-6 2.537866536570879E-6
KEGG_PATHWAY hsa04726:Serotonergic synapse 11 13.750000000000002 5.2898352432872086E-8 MAOB, CYP2D6, CASP3, HTR1A, HTR2C, HTR3A, CACNA1S, HTR2A, PTGS2, SLC6A4, PTGS1 76 115 8534 10.740732265446225 1.1478876908110891E-5 5.739471238966621E-6 4.840199247607796E-6
KEGG_PATHWAY hsa04020:Calcium signaling pathway 13 16.25 1.8394784730406265E-6 CHRM2, CHRM3, CHRM1, NOS2, NOS3, HTR2C, ADRB2, HTR2A, ADRA1A, KDR, CALM3, CACNA1S, DRD1 76 254 8534 5.747099046829673 3.990875391420845E-4 1.3305560954993863E-4 1.1220818685547821E-4
KEGG_PATHWAY hsa05200:Pathways in cancer 17 21.25 1.167214102251723E-5 HSP90AA1, NOS2, GSTP1, F2, PTGS2, ESR1, ESR2, RXRB, CCNA2, AR, BMP2, MAPK8, RXRA, CASP3, CDK2, CALM3, PPARG 76 533 8534 3.581465389552681 0.00252966437678126 6.332136504715597E-4 5.340004517801633E-4
KEGG_PATHWAY hsa04024:cAMP signaling pathway 11 13.750000000000002 2.5526898598763974E-5 CHRM2, MAPK8, CHRM1, PDE10A, PDE3A, HTR1A, CALM3, DRD1, ADRB2, CACNA1S, DRD2 76 226 8534 5.46541686073591 0.005524093469667535 0.0011078673991863565 9.342844887147615E-4
KEGG_PATHWAY hsa04914:Progesterone-mediated oocyte maturation 8 10.0 4.990242418527555E-5 CCNA2, HSP90AA1, CCNB1, MAPK8, CDK2, CDK1, PGR, MAPK14 76 111 8534 8.09293504030346 0.010770672668433345 0.0018048043413674657 0.0015220239376509044
KEGG_PATHWAY hsa05417:Lipid and atherosclerosis 10 12.5 1.0634517254272654E-4 RXRB, HSP90AA1, MAPK8, RXRA, NOS3, CASP3, MMP3, CALM3, PPARG, MAPK14 76 216 8534 5.198586744639376 0.022813866358677104 0.00320525142191975 0.0027030461300060564
KEGG_PATHWAY hsa04081:Hormone signaling 10 12.5 1.1816595103851613E-4 OPRD1, THRB, DRD1, ADRB2, OPRM1, DRD2, ESR1, ADRA1A, ESR2, ADRA2A 76 219 8534 5.127373227589521 0.02531752383933672 0.00320525142191975 0.0027030461300060564
KEGG_PATHWAY hsa04657:IL-17 signaling pathway 7 8.75 1.7612978874261207E-4 HSP90AA1, MAPK8, MMP13, CASP3, MMP3, MAPK14, PTGS2 76 95 8534 8.273961218836565 0.037502230674840376 0.004246684906349646 0.003581305704433112
KEGG_PATHWAY hsa05207:Chemical carcinogenesis - receptor activation 9 11.25 5.635646359512642E-4 RXRB, AR, HSP90AA1, RXRA, PGR, ADRB2, CACNA1S, ESR1, ESR2 76 215 8534 4.700489596083231 0.11514191176350463 0.01196766336235988 0.010092545600515476
KEGG_PATHWAY hsa04022:cGMP-PKG signaling pathway 8 10.0 6.066557464790722E-4 OPRD1, NOS3, PDE3A, CALM3, ADRB2, CACNA1S, ADRA1A, ADRA2A 76 166 8534 5.41154090044388 0.12338225176495299 0.01196766336235988 0.010092545600515476
KEGG_PATHWAY hsa04728:Dopaminergic synapse 7 8.75 0.0010272494852335155 MAPK8, MAOB, CALM3, DRD1, DRD2, MAPK14, SLC6A3 76 132 8534 5.9547448165869215 0.19990732195556082 0.018206372391836808 0.015353761049337033
KEGG_PATHWAY hsa04540:Gap junction 6 7.5 0.0012433831052912293 TUBA1A, CDK1, HTR2C, DRD1, HTR2A, DRD2 76 92 8534 7.323226544622425 0.23660677554124576 0.018206372391836808 0.015353761049337033
KEGG_PATHWAY hsa05222:Small cell lung cancer 6 7.5 0.0013051305418251675 RXRB, RXRA, NOS2, CASP3, CDK2, PTGS2 76 93 8534 7.244482173174872 0.24678028211198522 0.018206372391836808 0.015353761049337033
KEGG_PATHWAY hsa04915:Estrogen signaling pathway 7 8.75 0.0013424053376469537 HSP90AA1, NOS3, CALM3, PGR, OPRM1, ESR1, ESR2 76 139 8534 5.654865581219235 0.25285623515238054 0.018206372391836808 0.015353761049337033
KEGG_PATHWAY hsa04114:Oocyte meiosis 7 8.75 0.0013424053376469537 AR, CCNB1, CDK2, CDK1, CALM3, PGR, MAPK14 76 139 8534 5.654865581219235 0.25285623515238054 0.018206372391836808 0.015353761049337033
KEGG_PATHWAY hsa05418:Fluid shear stress and atherosclerosis 7 8.75 0.0014447630897519018 HSP90AA1, MAPK8, NOS3, GSTP1, KDR, CALM3, MAPK14 76 141 8534 5.574654721911161 0.2692912206570528 0.018441975910362514 0.01555244973085871
KEGG_PATHWAY hsa05010:Alzheimer disease 11 13.750000000000002 0.0020945081088568737 BACE1, CHRM3, ADAM17, MAPK8, TUBA1A, CHRM1, NOS2, CASP3, CALM3, CACNA1S, PTGS2 76 391 8534 3.1590389016018308 0.3655424587450431 0.025250458867885645 0.021294165773378216
KEGG_PATHWAY hsa04148:Efferocytosis 7 8.75 0.002493323403521329 ADAM17, RXRA, NR1H2, CASP3, PPARG, MAPK14, PTGS2 76 157 8534 5.006537043245055 0.4182571745770255 0.028476377819164653 0.02401464120233701
KEGG_PATHWAY hsa05022:Pathways of neurodegeneration - multiple diseases 12 15.0 0.003099292723467114 CHRM3, MAPK8, TUBA1A, CHRM1, NOS2, CASP3, SIGMAR1, CALM3, CACNA1S, MAPK14, PTGS2, SLC6A3 76 483 8534 2.7898005884275907 0.4901256155936444 0.033627326049618184 0.028358528419724093
KEGG_PATHWAY hsa04668:TNF signaling pathway 6 7.5 0.0038449089409303247 ADAM17, MAPK8, CASP3, MMP3, MAPK14, PTGS2 76 119 8534 5.661654135338345 0.5665389575513745 0.03973072572294669 0.03350563505667854
KEGG_PATHWAY hsa05133:Pertussis 5 6.25 0.004805137841666822 MAPK8, NOS2, CASP3, CALM3, MAPK14 76 78 8534 7.1980431848852895 0.6483884135859596 0.04739613234735002 0.03997001022841039
KEGG_PATHWAY hsa04610:Complement and coagulation cascades 5 6.25 0.007355505761974271 F7, PLG, F2, F3, CFB 76 88 8534 6.380083732057416 0.7985157212430185 0.06939759784123552 0.05852424149744746
KEGG_PATHWAY hsa05032:Morphine addiction 5 6.25 0.008266029096456299 GABRA1, PDE10A, PDE3A, DRD1, OPRM1 76 91 8534 6.169751301330248 0.8348965327893868 0.0747386797471257 0.06302847186047927
KEGG_PATHWAY hsa05030:Cocaine addiction 4 5.0 0.008991220905208637 MAOB, DRD1, DRD2, SLC6A3 76 49 8534 9.166487647690655 0.8591302019324808 0.07804379745721096 0.06581573702612722
KEGG_PATHWAY hsa05012:Parkinson disease 8 10.0 0.009492199928311037 MAPK8, TUBA1A, MAOB, CASP3, CALM3, DRD1, DRD2, SLC6A3 76 271 8534 3.314818411342008 0.8737695083242871 0.07922336094013444 0.0668104841108046
KEGG_PATHWAY hsa05215:Prostate cancer 5 6.25 0.010670866713444305 AR, HSP90AA1, GSTP1, CDK2, MMP3 76 98 8534 5.729054779806659 0.9025115420900373 0.08126862426014568 0.0685352914267588
KEGG_PATHWAY hsa04750:Inflammatory mediator regulation of TRP channels 5 6.25 0.011047560122307634 MAPK8, HTR2C, CALM3, HTR2A, MAPK14 76 99 8534 5.671185539606592 0.9102440683638794 0.08126862426014568 0.0685352914267588
KEGG_PATHWAY hsa01522:Endocrine resistance 5 6.25 0.011047560122307634 MAPK8, CYP2D6, MAPK14, ESR1, ESR2 76 99 8534 5.671185539606592 0.9102440683638794 0.08126862426014568 0.0685352914267588
KEGG_PATHWAY hsa04261:Adrenergic signaling in cardiomyocytes 6 7.5 0.011235293676517835 CALM3, ADRB2, CACNA1S, SCN5A, MAPK14, ADRA1A 76 154 8534 4.374914559125085 0.9138666274003258 0.08126862426014568 0.0685352914267588
KEGG_PATHWAY hsa04933:AGE-RAGE signaling pathway in diabetic complications 5 6.25 0.01182652089047408 MAPK8, NOS3, CASP3, MAPK14, F3 76 101 8534 5.558884835852006 0.9243510167837535 0.08233131663568664 0.06943147900613206
KEGG_PATHWAY hsa04218:Cellular senescence 6 7.5 0.012141023651345496 CCNA2, CCNB1, CDK2, CDK1, CALM3, MAPK14 76 157 8534 4.291317465638619 0.9294000721722803 0.08233131663568664 0.06943147900613206
KEGG_PATHWAY hsa04659:Th17 cell differentiation 5 6.25 0.015292928694877863 RXRB, HSP90AA1, MAPK8, RXRA, MAPK14 76 109 8534 5.150893288266538 0.9647116547418122 0.09951872542948538 0.08392592974007293
KEGG_PATHWAY hsa04370:VEGF signaling pathway 4 5.0 0.015592795689412456 NOS3, KDR, MAPK14, PTGS2 76 60 8534 7.485964912280701 0.9669685227753917 0.09951872542948538 0.08392592974007293
KEGG_PATHWAY hsa04725:Cholinergic synapse 5 6.25 0.018803702661508666 CHRM2, ACHE, CHRM3, CHRM1, CACNA1S 76 116 8534 4.840063520871143 0.9837433727993917 0.11658295650135374 0.09831650248731674
KEGG_PATHWAY hsa04924:Renin secretion 4 5.0 0.022575878358053907 PDE3A, CALM3, ADRB2, CACNA1S 76 69 8534 6.509534706331045 0.9929527053034374 0.13240447577561346 0.11165907404118552
KEGG_PATHWAY hsa05031:Amphetamine addiction 4 5.0 0.022575878358053907 MAOB, CALM3, DRD1, SLC6A3 76 69 8534 6.509534706331045 0.9929527053034374 0.13240447577561346 0.11165907404118552
KEGG_PATHWAY hsa05120:Epithelial cell signaling in Helicobacter pylori infection 4 5.0 0.024323897826610746 ADAM17, MAPK8, CASP3, MAPK14 76 71 8534 6.326167531504819 0.9952210786070189 0.13534066226601363 0.11413521287871196
KEGG_PATHWAY hsa04917:Prolactin signaling pathway 4 5.0 0.024323897826610746 MAPK8, MAPK14, ESR1, ESR2 76 71 8534 6.326167531504819 0.9952210786070189 0.13534066226601363 0.11413521287871196
KEGG_PATHWAY hsa04926:Relaxin signaling pathway 5 6.25 0.02723096242599644 MAPK8, MMP13, NOS2, NOS3, MAPK14 76 130 8534 4.3188259109311735 0.9974990019955331 0.14772797116103067 0.12458165309893372
KEGG_PATHWAY hsa04115:p53 signaling pathway 4 5.0 0.02803418895457182 CCNB1, CASP3, CDK2, CDK1 76 75 8534 5.988771929824561 0.9979094306309622 0.14837607324736793 0.12512820923625959
KEGG_PATHWAY hsa03320:PPAR signaling pathway 4 5.0 0.029006312364217832 RXRB, RXRA, APOA2, PPARG 76 76 8534 5.909972299168975 0.9983174800137707 0.14986594721512547 0.12638464672980626
KEGG_PATHWAY hsa05170:Human immunodeficiency virus 1 infection 6 7.5 0.03900296883422342 CCNB1, MAPK8, CASP3, CDK1, CALM3, MAPK14 76 213 8534 3.163083765752409 0.9998218917729896 0.19578844442474244 0.16511191396187958
KEGG_PATHWAY hsa04742:Taste transduction 4 5.0 0.03969903942252842 GABRA1, CHRM3, HTR1A, HTR3A 76 86 8534 5.222766217870257 0.9998478058944796 0.19578844442474244 0.16511191396187958
KEGG_PATHWAY hsa05216:Thyroid cancer 3 3.75 0.04164018578608037 RXRB, RXRA, PPARG 76 37 8534 9.104551920341393 0.9999018918600983 0.19717008858270554 0.16627707931168254
KEGG_PATHWAY hsa04723:Retrograde endocannabinoid signaling 5 6.25 0.04179642430785463 GABRA1, MAPK8, CACNA1S, MAPK14, PTGS2 76 149 8534 3.7681031437654537 0.9999053022163032 0.19717008858270554 0.16627707931168254
KEGG_PATHWAY hsa04912:GnRH signaling pathway 4 5.0 0.04821684889778273 MAPK8, CALM3, CACNA1S, MAPK14 76 93 8534 4.829654782116582 0.9999779834785761 0.22165324539818695 0.18692416547404708
KEGG_PATHWAY hsa04932:Non-alcoholic fatty liver disease 5 6.25 0.049029289304668086 MAPK8, RXRA, CASP3, PPARG, MAPK14 76 157 8534 3.5760978880321823 0.9999817076446985 0.22165324539818695 0.18692416547404708
KEGG_PATHWAY hsa04970:Salivary secretion 4 5.0 0.0534556784547197 CHRM3, CALM3, ADRB2, ADRA1A 76 97 8534 4.63049376017363 0.9999933535902433 0.23673229029947296 0.19964059504517764
KEGG_PATHWAY hsa05161:Hepatitis B 5 6.25 0.05488184716567115 CCNA2, MAPK8, CASP3, CDK2, MAPK14 76 163 8534 3.4444623829512433 0.9999952083540209 0.23818721669901277 0.2008675606263564
KEGG_PATHWAY hsa05171:Coronavirus disease - COVID-19 6 7.5 0.05781589653300219 ADAM17, MAPK8, MMP3, F2, MAPK14, CFB 76 238 8534 2.8308270676691727 0.9999975595908619 0.24600097152277403 0.20745704050077257
KEGG_PATHWAY hsa04625:C-type lectin receptor signaling pathway 4 5.0 0.06471759387444548 MAPK8, CALM3, MAPK14, PTGS2 76 105 8534 4.277694235588973 0.9999995050287691 0.27007149751451287 0.22775614767352928
KEGG_PATHWAY hsa00330:Arginine and proline metabolism 3 3.75 0.071243174172236 MAOB, NOS2, NOS3 76 50 8534 6.737368421052631 0.999999891672671 0.2916937508561361 0.24599058251922995
KEGG_PATHWAY hsa05145:Toxoplasmosis 4 5.0 0.07539617416742933 MAPK8, NOS2, CASP3, MAPK14 76 112 8534 4.010338345864661 0.9999999590377417 0.2990524349847541 0.25219629309774194
KEGG_PATHWAY hsa05152:Tuberculosis 5 6.25 0.07579670011134321 MAPK8, NOS2, CASP3, CALM3, MAPK14 76 182 8534 3.084875650665124 0.999999962713577 0.2990524349847541 0.25219629309774194
KEGG_PATHWAY hsa05034:Alcoholism 5 6.25 0.08313461762812752 MAOB, CALM3, DRD1, DRD2, SLC6A3 76 188 8534 2.9864221724524076 0.9999999933883492 0.3221466433089941 0.27167205403477385
KEGG_PATHWAY hsa04071:Sphingolipid signaling pathway 4 5.0 0.09190622768075911 OPRD1, MAPK8, NOS3, MAPK14 76 122 8534 3.6816220880069026 0.9999999991789656 0.3406543403363073 0.28727992756472
KEGG_PATHWAY hsa04919:Thyroid hormone signaling pathway 4 5.0 0.09190622768075911 RXRB, RXRA, THRB, ESR1 76 122 8534 3.6816220880069026 0.9999999991789656 0.3406543403363073 0.28727992756472
KEGG_PATHWAY hsa05167:Kaposi sarcoma-associated herpesvirus infection 5 6.25 0.09344553186629247 MAPK8, CASP3, CALM3, MAPK14, PTGS2 76 196 8534 2.8645273899033294 0.9999999994318318 0.3406543403363073 0.28727992756472
KEGG_PATHWAY hsa04923:Regulation of lipolysis in adipocytes 3 3.75 0.09468132996520635 ADRB2, PTGS2, PTGS1 76 59 8534 5.709634255129349 0.9999999995774088 0.3406543403363073 0.28727992756472
KEGG_PATHWAY hsa05202:Transcriptional misregulation in cancer 5 6.25 0.09611522418169333 RXRB, CCNA2, RXRA, MMP3, PPARG 76 198 8534 2.835592769803296 0.9999999997004037 0.3406543403363073 0.28727992756472
KEGG_PATHWAY hsa04151:PI3K-Akt signaling pathway 7 8.75 0.09790488050037072 CHRM2, HSP90AA1, RXRA, CHRM1, NOS3, CDK2, KDR 76 362 8534 2.1713434137830765 0.9999999998051249 0.3406543403363073 0.28727992756472
KEGG_PATHWAY hsa04611:Platelet activation 4 5.0 0.0988996471944118 NOS3, F2, MAPK14, PTGS1 76 126 8534 3.5647451963241434 0.9999999998466176 0.3406543403363073 0.28727992756472

## Sheet: 桑基气泡图数据整合
Description	Gene Ratio	pvalue	geneID	Count
Arginine and proline metabolism	3.75	0.000316228	MAOB/NOS2/NOS3	3
Taste transduction	5	8.12831e-05	CHRM3/GABRA1/HTR1A/HTR3A	4
PI3K-Akt signaling pathway	8.75	4.89779e-05	CDK2/CHRM1/CHRM2/HSP90AA1/KDR/NOS3/RXRA	7
VEGF signaling pathway	5	1.94984e-05	MAPK14/KDR/NOS3/PTGS2	4
Cholinergic synapse	6.25	1.44544e-05	ACHE/CACNA1S/CHRM1/CHRM2/CHRM3	5
Prostate cancer	6.25	6.30957e-06	AR/CDK2/GSTP1/HSP90AA1/MMP3	5
Morphine addiction	6.25	4.36516e-06	DRD1/GABRA1/OPRM1/PDE3A/PDE10A	5
Complement and coagulation cascades	6.25	3.71535e-06	CFB/F2/F3/F7/PLG	5
Efferocytosis	8.75	2.04174e-07	CASP3/MAPK14/PPARG/PTGS2/RXRA/ADAM17/NR1H2	7
Small cell lung cancer	7.5	1.77828e-07	CASP3/CDK2/NOS2/PTGS2/RXRA/RXRB	6
Gap junction	7.5	1.65959e-07	CDK1/DRD1/DRD2/HTR2A/HTR2C/TUBA1A	6
Dopaminergic synapse	8.75	6.16595e-08	CALM3/MAPK14/DRD1/DRD2/MAOB/MAPK8/SLC6A3	7
cGMP-PKG signaling pathway	10	1.41254e-08	ADRA1A/ADRA2A/ADRB2/CACNA1S/CALM3/NOS3/OPRD1/PDE3A	8
Chemical carcinogenesis - receptor activation	11.25	5.7544e-09	ADRB2/AR/CACNA1S/ESR1/ESR2/HSP90AA1/PGR/RXRA/RXRB	9
Pathways of neurodegeneration - multiple diseases	15	5.37032e-09	CACNA1S/CALM3/CASP3/CHRM1/CHRM3/MAPK14/NOS2/MAPK8/PTGS2/SLC6A3/TUBA1A/SIGMAR1	12
Progesterone-mediated oocyte maturation	10	5.88844e-10	CCNA2/CCNB1/CDK1/CDK2/MAPK14/HSP90AA1/PGR/MAPK8	8
Lipid and atherosclerosis	12.5	2.95121e-10	CALM3/CASP3/MAPK14/HSP90AA1/MMP3/NOS3/PPARG/MAPK8/RXRA/RXRB	10
Pathways in cancer	21.25	4.2658e-14	AR/BMP2/CALM3/CASP3/CCNA2/CDK2/ESR1/ESR2/F2/GSTP1/HSP90AA1/NOS2/PPARG/MAPK8/PTGS2/RXRA/RXRB	17
Serotonergic synapse	13.75	1.23027e-14	CACNA1S/CASP3/CYP2D6/HTR1A/HTR2A/HTR2C/HTR3A/MAOB/PTGS1/PTGS2/SLC6A4	11
Neuroactive ligand-receptor interaction	22.5	4.36516e-18	ADRA1A/ADRA2A/ADRB2/CHRM1/CHRM2/CHRM3/DRD1/DRD2/F2/GABRA1/HTR1A/HTR2A/HTR2C/OPRD1/OPRM1/PLG/PRSS1/THRB	18
