# Supplementary material for: Dual efficacy-toxicity of Chelidonii Herba in chronic obstructive pulmonary disease: Integrated network pharmacology, immune profiling and molecular docking
Source: PLoS One. 2025 Sep 23;20(9):e0332750. doi: 10.1371/journal.pone.0332750 (PMC12456800; doi:10.1371/journal.pone.0332750)
Supplement: S6 Data — (ZIP) [file pone.0332750.s007.zip › 6.Enrichment_Analysis/白屈菜-Drug Induce Liver Injury/富集分析数据.xlsx]

## Sheet: GO_BP（条目3431）
GO	Category	Description	Count	%	Log10(P)	Log10(q)	名称	Ratio factor	P值	Count
GO:0071407	GO Biological Processes	cellular response to organic cyclic compound	27	28.12	-25.82	-21.65	cellular response to organic cyclic compound	28.12	1.51356e-26	27
GO:0008015	GO Biological Processes	blood circulation	24	25	-22.64	-18.94	blood circulation	25	2.29087e-23	24
GO:0009410	GO Biological Processes	response to xenobiotic stimulus	24	25	-22.45	-18.88	response to xenobiotic stimulus	25	3.54813e-23	24
GO:0007200	GO Biological Processes	phospholipase C-activating G protein-coupled receptor signaling pathway	16	16.67	-20.43	-17.1	phospholipase C-activating G protein-coupled receptor signaling pathway	16.67	3.71535e-21	16
GO:0043279	GO Biological Processes	response to alkaloid	14	14.58	-18.74	-15.47	response to alkaloid	14.58	1.8197e-19	14
GO:0007187	GO Biological Processes	G protein-coupled receptor signaling pathway, coupled to cyclic nucleotide second messenger	12	12.5	-18.6	-15.38	G protein-coupled receptor signaling pathway, coupled to cyclic nucleotide second messenger	12.5	2.51189e-19	12
GO:0050878	GO Biological Processes	regulation of body fluid levels	20	20.83	-18.52	-15.34	regulation of body fluid levels	20.83	3.01995e-19	20
GO:0071396	GO Biological Processes	cellular response to lipid	21	21.88	-16.44	-13.36	cellular response to lipid	21.88	3.63078e-17	21
GO:0051046	GO Biological Processes	regulation of secretion	22	22.92	-16.41	-13.36	regulation of secretion	22.92	3.89045e-17	22
GO:0043269	GO Biological Processes	regulation of monoatomic ion transport	19	19.79	-15.22	-12.35	regulation of monoatomic ion transport	19.79	6.0256e-16	19
GO:0141193	GO Biological Processes	nuclear receptor-mediated signaling pathway	11	11.46	-14.22	-11.47	nuclear receptor-mediated signaling pathway	11.46	6.0256e-15	11
GO:0010817	GO Biological Processes	regulation of hormone levels	19	19.79	-14.05	-11.36	regulation of hormone levels	19.79	8.91251e-15	19
GO:0007610	GO Biological Processes	behavior	19	19.79	-12.92	-10.39	behavior	19.79	1.20226e-13	19
GO:0048511	GO Biological Processes	rhythmic process	14	14.58	-12.64	-10.12	rhythmic process	14.58	2.29087e-13	14
GO:0048545	GO Biological Processes	response to steroid hormone	14	14.58	-12.45	-9.94	response to steroid hormone	14.58	3.54813e-13	14
GO:0008217	GO Biological Processes	regulation of blood pressure	12	12.5	-11.88	-9.41	regulation of blood pressure	12.5	1.31826e-12	12
GO:0050804	GO Biological Processes	modulation of chemical synaptic transmission	16	16.67	-11.1	-8.69	modulation of chemical synaptic transmission	16.67	7.94328e-12	16
GO:0001666	GO Biological Processes	response to hypoxia	13	13.54	-10.79	-8.41	response to hypoxia	13.54	1.62181e-11	13
GO:0009636	GO Biological Processes	response to toxic substance	12	12.5	-10.52	-8.18	response to toxic substance	12.5	3.01995e-11	12
GO:0032102	GO Biological Processes	negative regulation of response to external stimulus	14	14.58	-9.85	-7.56	negative regulation of response to external stimulus	14.58	1.41254e-10	14

## Sheet: GO_CC（条目344）
GO	Category	Description	Count	%	Log10(P)	Log10(q)	名称	Ratio factor	P值	Count
GO:0045211	GO Cellular Components	postsynaptic membrane	15	15.62	-12.98	-9.7	postsynaptic membrane	15.62	1.04713e-13	15
GO:0030425	GO Cellular Components	dendrite	18	18.75	-11.84	-9.13	dendrite	18.75	1.44544e-12	18
GO:0045121	GO Cellular Components	membrane raft	12	12.5	-9.82	-7.28	membrane raft	12.5	1.51356e-10	12
GO:0005788	GO Cellular Components	endoplasmic reticulum lumen	11	11.46	-8.28	-5.9	endoplasmic reticulum lumen	11.46	5.24807e-09	11
GO:0043235	GO Cellular Components	receptor complex	13	13.54	-7.76	-5.52	receptor complex	13.54	1.7378e-08	13
GO:0060205	GO Cellular Components	cytoplasmic vesicle lumen	9	9.38	-5.97	-4.04	cytoplasmic vesicle lumen	9.38	1.07152e-06	9
GO:0005667	GO Cellular Components	transcription regulator complex	10	10.42	-5.2	-3.3	transcription regulator complex	10.42	6.30957e-06	10
GO:0031012	GO Cellular Components	extracellular matrix	10	10.42	-4.88	-3.04	extracellular matrix	10.42	1.31826e-05	10
GO:0000307	GO Cellular Components	cyclin-dependent protein kinase holoenzyme complex	4	4.17	-4.42	-2.64	cyclin-dependent protein kinase holoenzyme complex	4.17	3.80189e-05	4
GO:0098797	GO Cellular Components	plasma membrane protein complex	10	10.42	-3.93	-2.22	plasma membrane protein complex	10.42	0.00011749	10
GO:0031253	GO Cellular Components	cell projection membrane	7	7.29	-3.82	-2.12	cell projection membrane	7.29	0.000151356	7
GO:0043209	GO Cellular Components	myelin sheath	3	3.12	-3.34	-1.69	myelin sheath	3.12	0.000457088	3
GO:0030139	GO Cellular Components	endocytic vesicle	6	6.25	-3	-1.37	endocytic vesicle	6.25	0.001	6
GO:0005635	GO Cellular Components	nuclear envelope	6	6.25	-2.3	-0.75	nuclear envelope	6.25	0.00501187	6

## Sheet: GO_MF（条目690）
GO	Category	Description	Count	%	Log10(P)	Log10(q)	名称	Ratio factor	P值	Count
GO:0008227	GO Molecular Functions	G protein-coupled amine receptor activity	16	16.67	-29.57	-25.87	G protein-coupled amine receptor activity	16.67	2.69153e-30	16
GO:0030594	GO Molecular Functions	neurotransmitter receptor activity	14	14.58	-19.06	-15.66	neurotransmitter receptor activity	14.58	8.70964e-20	14
GO:0004879	GO Molecular Functions	nuclear receptor activity	12	12.5	-18.3	-15.1	nuclear receptor activity	12.5	5.01187e-19	12
GO:0043176	GO Molecular Functions	amine binding	7	7.29	-14.06	-11.26	amine binding	7.29	8.70964e-15	7
GO:0017171	GO Molecular Functions	serine hydrolase activity	11	11.46	-10.42	-7.83	serine hydrolase activity	11.46	3.80189e-11	11
GO:0042277	GO Molecular Functions	peptide binding	9	9.38	-6.99	-4.7	peptide binding	9.38	1.02329e-07	9
GO:0016705	GO Molecular Functions	oxidoreductase activity, acting on paired donors, with incorporation or reduction of molecular oxygen	8	8.33	-6.93	-4.66	oxidoreductase activity, acting on paired donors, with incorporation or reduction of molecular oxygen	8.33	1.1749e-07	8
GO:0030284	GO Molecular Functions	nuclear estrogen receptor activity	3	3.12	-6.91	-4.65	nuclear estrogen receptor activity	3.12	1.23027e-07	3
GO:0031406	GO Molecular Functions	carboxylic acid binding	8	8.33	-6.82	-4.58	carboxylic acid binding	8.33	1.51356e-07	8
GO:0004952	GO Molecular Functions	dopamine neurotransmitter receptor activity	3	3.12	-6.51	-4.31	dopamine neurotransmitter receptor activity	3.12	3.0903e-07	3
GO:0004985	GO Molecular Functions	G protein-coupled opioid receptor activity	3	3.12	-5.97	-3.85	G protein-coupled opioid receptor activity	3.12	1.07152e-06	3
GO:0052689	GO Molecular Functions	carboxylic ester hydrolase activity	7	7.29	-5.45	-3.39	carboxylic ester hydrolase activity	7.29	3.54813e-06	7
GO:0019904	GO Molecular Functions	protein domain specific binding	11	11.46	-5.22	-3.19	protein domain specific binding	11.46	6.0256e-06	11
GO:0019900	GO Molecular Functions	kinase binding	12	12.5	-5.18	-3.17	kinase binding	12.5	6.60693e-06	12
GO:0008504	GO Molecular Functions	monoamine transmembrane transporter activity	3	3.12	-5.18	-3.17	monoamine transmembrane transporter activity	3.12	6.60693e-06	3
GO:0019207	GO Molecular Functions	kinase regulator activity	7	7.29	-4.43	-2.51	kinase regulator activity	7.29	3.71535e-05	7
GO:0097110	GO Molecular Functions	scaffold protein binding	4	4.17	-4.13	-2.24	scaffold protein binding	4.17	7.4131e-05	4
GO:0042803	GO Molecular Functions	protein homodimerization activity	10	10.42	-3.97	-2.08	protein homodimerization activity	10.42	0.000107152	10
GO:0140272	GO Molecular Functions	exogenous protein binding	4	4.17	-3.86	-1.98	exogenous protein binding	4.17	0.000138038	4
GO:0016209	GO Molecular Functions	antioxidant activity	4	4.17	-3.78	-1.95	antioxidant activity	4.17	0.000165959	4

## Sheet: GO_汇总（P值升序取前10）
分类	名称	Ratio factor	P值	Count
BP	cellular response to organic cyclic compound	28.12	1.51356e-26	27
BP	blood circulation	25	2.29087e-23	24
BP	response to xenobiotic stimulus	25	3.54813e-23	24
BP	phospholipase C-activating G protein-coupled receptor signaling pathway	16.67	3.71535e-21	16
BP	response to alkaloid	14.58	1.8197e-19	14
BP	G protein-coupled receptor signaling pathway, coupled to cyclic nucleotide second messenger	12.5	2.51189e-19	12
BP	regulation of body fluid levels	20.83	3.01995e-19	20
BP	cellular response to lipid	21.88	3.63078e-17	21
BP	regulation of secretion	22.92	3.89045e-17	22
BP	regulation of monoatomic ion transport	19.79	6.0256e-16	19
CC	postsynaptic membrane	15.62	1.04713e-13	15
CC	dendrite	18.75	1.44544e-12	18
CC	membrane raft	12.5	1.51356e-10	12
CC	endoplasmic reticulum lumen	11.46	5.24807e-09	11
CC	receptor complex	13.54	1.7378e-08	13
CC	cytoplasmic vesicle lumen	9.38	1.07152e-06	9
CC	transcription regulator complex	10.42	6.30957e-06	10
CC	extracellular matrix	10.42	1.31826e-05	10
CC	cyclin-dependent protein kinase holoenzyme complex	4.17	3.80189e-05	4
CC	plasma membrane protein complex	10.42	0.00011749	10
MF	G protein-coupled amine receptor activity	16.67	2.69153e-30	16
MF	neurotransmitter receptor activity	14.58	8.70964e-20	14
MF	nuclear receptor activity	12.5	5.01187e-19	12
MF	amine binding	7.29	8.70964e-15	7
MF	serine hydrolase activity	11.46	3.80189e-11	11
MF	peptide binding	9.38	1.02329e-07	9
MF	oxidoreductase activity, acting on paired donors, with incorporation or reduction of molecular oxygen	8.33	1.1749e-07	8
MF	nuclear estrogen receptor activity	3.12	1.23027e-07	3
MF	carboxylic acid binding	8.33	1.51356e-07	8
MF	dopamine neurotransmitter receptor activity	3.12	3.0903e-07	3

## Sheet: KEGG
GO	Category	Description	Count	%	Log10(P)	Log10(q)	名称	Ratio factor	P值	Count
hsa04080	KEGG Pathway	Neuroactive ligand-receptor interaction	26	27.08	-27.15	-24.59	Neuroactive ligand-receptor interaction	27.08	7.07946e-28	26
hsa04726	KEGG Pathway	Serotonergic synapse	13	13.54	-16.28	-14.2	Serotonergic synapse	13.54	5.24807e-17	13
hsa04022	KEGG Pathway	cGMP-PKG signaling pathway	13	13.54	-14.17	-12.21	cGMP-PKG signaling pathway	13.54	6.76083e-15	13
hsa05200	KEGG Pathway	Pathways in cancer	18	18.75	-13.12	-11.26	Pathways in cancer	18.75	7.58578e-14	18
hsa04024	KEGG Pathway	cAMP signaling pathway	12	12.5	-11.1	-9.32	cAMP signaling pathway	12.5	7.94328e-12	12
hsa04915	KEGG Pathway	Estrogen signaling pathway	9	9.38	-9.19	-7.48	Estrogen signaling pathway	9.38	6.45654e-10	9
hsa05417	KEGG Pathway	Lipid and atherosclerosis	10	10.42	-8.74	-7.08	Lipid and atherosclerosis	10.42	1.8197e-09	10
hsa04914	KEGG Pathway	Progesterone-mediated oocyte maturation	8	8.33	-8.59	-6.99	Progesterone-mediated oocyte maturation	8.33	2.5704e-09	8
hsa04728	KEGG Pathway	Dopaminergic synapse	8	8.33	-8	-6.44	Dopaminergic synapse	8.33	1e-08	8
hsa04540	KEGG Pathway	Gap junction	7	7.29	-7.74	-6.23	Gap junction	7.29	1.8197e-08	7
hsa05022	KEGG Pathway	Pathways of neurodegeneration - multiple diseases	12	12.5	-7.36	-6	Pathways of neurodegeneration - multiple diseases	12.5	4.36516e-08	12
hsa04610	KEGG Pathway	Complement and coagulation cascades	6	6.25	-6.42	-5.16	Complement and coagulation cascades	6.25	3.80189e-07	6
hsa04725	KEGG Pathway	Cholinergic synapse	6	6.25	-5.71	-4.55	Cholinergic synapse	6.25	1.94984e-06	6
hsa04919	KEGG Pathway	Thyroid hormone signaling pathway	6	6.25	-5.58	-4.47	Thyroid hormone signaling pathway	6.25	2.63027e-06	6
hsa05032	KEGG Pathway	Morphine addiction	5	5.21	-4.97	-3.9	Morphine addiction	5.21	1.07152e-05	5
hsa05215	KEGG Pathway	Prostate cancer	5	5.21	-4.81	-3.77	Prostate cancer	5.21	1.54882e-05	5
hsa04370	KEGG Pathway	VEGF signaling pathway	4	4.17	-4.39	-3.4	VEGF signaling pathway	4.17	4.0738e-05	4
hsa04151	KEGG Pathway	PI3K-Akt signaling pathway	7	7.29	-3.8	-2.94	PI3K-Akt signaling pathway	7.29	0.000158489	7
hsa04742	KEGG Pathway	Taste transduction	4	4.17	-3.78	-2.93	Taste transduction	4.17	0.000165959	4
hsa00330	KEGG Pathway	Arginine and proline metabolism	3	3.12	-3.27	-2.51	Arginine and proline metabolism	3.12	0.000537032	3

## Sheet: DAVIO
Category Term Count % PValue Genes List Total Pop Hits Pop Total Fold Enrichment Bonferroni Benjamini FDR
KEGG_PATHWAY hsa04080:Neuroactive ligand-receptor interaction 26 27.083333333333332 3.3295313828763256E-14 CHRM2, OPRD1, CHRM3, PRSS1, THRB, CHRM1, CHRM4, HTR2B, HTR2C, ADRA1D, PLG, ADRB2, HTR2A, ADRA1B, ADRA1A, HTR6, DRD1, DRD2, DRD3, GABRA1, HTR1A, OPRM1, ADRA2C, F2, ADRA2B, ADRA2A 91 370 8534 6.589961389961389 7.260858581048524E-12 7.258378414670389E-12 6.226223685978729E-12
KEGG_PATHWAY hsa04726:Serotonergic synapse 13 13.541666666666666 2.274407859754543E-9 MAOB, HTR1A, HTR2B, HTR2C, HTR3A, HTR2A, PTGS2, SLC6A4, PTGS1, HTR6, CYP2D6, CASP3, CACNA1S 91 115 8534 10.601242236024845 4.958207964200767E-7 2.4791045671324517E-7 2.1265713488704978E-7
KEGG_PATHWAY hsa04020:Calcium signaling pathway 17 17.708333333333336 7.08827316594049E-9 CHRM2, CHRM3, CHRM1, NOS2, NOS3, HTR2B, HTR2C, ADRA1D, ADRB2, HTR2A, ADRA1B, ADRA1A, HTR6, KDR, CALM3, CACNA1S, DRD1 91 254 8534 6.276628882928096 1.5452423671735716E-6 5.150811833916756E-7 4.4183569401029054E-7
KEGG_PATHWAY hsa04081:Hormone signaling 15 15.625 5.71311875994549E-8 OPRD1, THRB, ADRA1D, ADRB2, OPRM1, ADRA1B, ADRA2C, ESR1, ADRA1A, ADRA2B, ESR2, ADRA2A, DRD1, DRD2, DRD3 91 219 8534 6.423302724672587 1.2454521685301145E-5 3.113649724170292E-6 2.6708830202745165E-6
KEGG_PATHWAY hsa04022:cGMP-PKG signaling pathway 13 13.541666666666666 1.4513014506666292E-7 OPRD1, NOS3, PRKCE, ADRA1D, ADRB2, ADRA1B, ADRA2C, ADRA1A, ADRA2B, ADRA2A, PDE3A, CALM3, CACNA1S 91 166 8534 7.344234079173837 3.163787342053137E-5 6.327674324906504E-6 5.4278674254931935E-6
KEGG_PATHWAY hsa04024:cAMP signaling pathway 12 12.5 2.326766447686492E-5 CHRM2, HTR6, MAPK8, CHRM1, PDE10A, PDE3A, HTR1A, CALM3, DRD1, ADRB2, CACNA1S, DRD2 91 226 8534 4.979480696294855 0.00505956692090026 8.453918093260921E-4 7.2517554286229E-4
KEGG_PATHWAY hsa05200:Pathways in cancer 18 18.75 3.387033547655057E-5 NCOA1, HSP90AA1, NOS2, GSTP1, F2, PTGS2, ESR1, ESR2, RXRB, CCNA2, AR, BMP2, MAPK8, RXRA, CASP3, CDK2, CALM3, PPARG 91 533 8534 3.1670618312269343 0.007356664473302521 0.0010548190191268607 9.048218191592796E-4
KEGG_PATHWAY hsa04915:Estrogen signaling pathway 9 9.375 1.01975156186166E-4 NCOA1, NCOA2, HSP90AA1, NOS3, CALM3, PGR, OPRM1, ESR1, ESR2 91 139 8534 6.0721005613091945 0.021986414177039948 0.0027788230060730233 0.0023836692758516303
KEGG_PATHWAY hsa04914:Progesterone-mediated oocyte maturation 8 8.333333333333332 1.600806183098448E-4 CCNA2, HSP90AA1, CCNB1, MAPK8, CDK2, CDK1, PGR, MAPK14 91 111 8534 6.7589347589347595 0.0342983740428654 0.0038775083101717962 0.0033261195137712202
KEGG_PATHWAY hsa04540:Gap junction 7 7.291666666666667 4.008787493272652E-4 TUBA1A, CDK1, HTR2B, HTR2C, DRD1, HTR2A, DRD2 91 92 8534 7.135451505016723 0.08369782995738118 0.00798932263233262 0.006853226294707339
KEGG_PATHWAY hsa05417:Lipid and atherosclerosis 10 10.416666666666668 4.309185792690611E-4 RXRB, HSP90AA1, MAPK8, RXRA, NOS3, CASP3, MMP3, CALM3, PPARG, MAPK14 91 216 8534 4.341676841676842 0.089681277599861 0.00798932263233262 0.006853226294707339
KEGG_PATHWAY hsa04728:Dopaminergic synapse 8 8.333333333333332 4.6459524240195516E-4 MAPK8, MAOB, CALM3, DRD1, DRD2, MAPK14, DRD3, SLC6A3 91 132 8534 5.683649683649684 0.09634289361914938 0.00798932263233262 0.006853226294707339
KEGG_PATHWAY hsa04657:IL-17 signaling pathway 7 7.291666666666667 4.764274964235048E-4 HSP90AA1, MAPK8, MMP13, CASP3, MMP3, MAPK14, PTGS2 91 95 8534 6.910121457489879 0.09867190588430752 0.00798932263233262 0.006853226294707339
KEGG_PATHWAY hsa04750:Inflammatory mediator regulation of TRP channels 7 7.291666666666667 5.939370893897716E-4 MAPK8, PRKCE, HTR2B, HTR2C, CALM3, HTR2A, MAPK14 91 99 8534 6.630924630924631 0.1214801284054976 0.009248448963355015 0.007933302551134808
KEGG_PATHWAY hsa04261:Adrenergic signaling in cardiomyocytes 8 8.333333333333332 0.0011607244611785909 ADRA1D, CALM3, ADRB2, CACNA1S, SCN5A, ADRA1B, MAPK14, ADRA1A 91 154 8534 4.871699728842587 0.2236756737631962 0.016869195502462186 0.014470364949359767
KEGG_PATHWAY hsa05207:Chemical carcinogenesis - receptor activation 9 9.375 0.00187651995027375 RXRB, AR, HSP90AA1, RXRA, PGR, ADRB2, CACNA1S, ESR1, ESR2 91 215 8534 3.9256836187068744 0.33599503668570485 0.025567584322479842 0.021931826918824452
KEGG_PATHWAY hsa04610:Complement and coagulation cascades 6 6.25 0.0022970773010204185 F7, SERPIND1, PLG, F2, F3, CFB 91 88 8534 6.394105894105895 0.39428086830378106 0.029456638330732428 0.025267850311224603
KEGG_PATHWAY hsa05222:Small cell lung cancer 6 6.25 0.0029245680413024244 RXRB, RXRA, NOS2, CASP3, CDK2, PTGS2 91 93 8534 6.050336760014179 0.4719107325361286 0.03541976850021825 0.0303830124290863
KEGG_PATHWAY hsa04114:Oocyte meiosis 7 7.291666666666667 0.0034032598073999196 AR, CCNB1, CDK2, CDK1, CALM3, PGR, MAPK14 91 139 8534 4.722744881018262 0.5243989787999457 0.03791192974362171 0.03252078377090486
KEGG_PATHWAY hsa04970:Salivary secretion 6 6.25 0.0035092850601186622 CHRM3, ADRA1D, CALM3, ADRB2, ADRA1B, ADRA1A 91 97 8534 5.800838336920812 0.5353029707462387 0.03791192974362171 0.03252078377090486
KEGG_PATHWAY hsa05418:Fluid shear stress and atherosclerosis 7 7.291666666666667 0.0036520666266791554 HSP90AA1, MAPK8, NOS3, GSTP1, KDR, CALM3, MAPK14 91 141 8534 4.655755591925805 0.5495948965516837 0.03791192974362171 0.03252078377090486
KEGG_PATHWAY hsa04933:AGE-RAGE signaling pathway in diabetic complications 6 6.25 0.004173792749288283 MAPK8, NOS3, CASP3, PRKCE, MAPK14, F3 91 101 8534 5.571102165161571 0.5981960351860076 0.04135849178840208 0.035477238368950406
KEGG_PATHWAY hsa04148:Efferocytosis 7 7.291666666666667 0.006157437970352475 ADAM17, RXRA, NR1H2, CASP3, PPARG, MAPK14, PTGS2 91 157 8534 4.181283684468398 0.7398433036310117 0.05836180337116693 0.05006264784590925
KEGG_PATHWAY hsa04725:Cholinergic synapse 6 6.25 0.007473794146695058 CHRM2, ACHE, CHRM3, CHRM1, CHRM4, CACNA1S 91 116 8534 4.850701023114817 0.8051267846083145 0.06788696349914677 0.05823331272633233
KEGG_PATHWAY hsa05010:Alzheimer disease 11 11.458333333333332 0.007880688633742187 BACE1, CHRM3, ADAM17, MAPK8, TUBA1A, CHRM1, NOS2, CASP3, CALM3, CACNA1S, PTGS2 91 391 8534 2.638318203535595 0.8217904852510564 0.06871960488623188 0.05894755098039157
KEGG_PATHWAY hsa04668:TNF signaling pathway 6 6.25 0.008304157862258563 ADAM17, MAPK8, CASP3, MMP3, MAPK14, PTGS2 91 119 8534 4.728414442700157 0.8376279257001475 0.06962716976816795 0.05972605847085966
KEGG_PATHWAY hsa05133:Pertussis 5 5.208333333333334 0.00911571068928307 MAPK8, NOS2, CASP3, CALM3, MAPK14 91 78 8534 6.0115525500140885 0.8641681882293738 0.07160220421204136 0.06142023939289786
KEGG_PATHWAY hsa04919:Thyroid hormone signaling pathway 6 6.25 0.009196613385032835 RXRB, NCOA1, NCOA2, RXRA, THRB, ESR1 91 122 8534 4.612141956404252 0.8665645717851576 0.07160220421204136 0.06142023939289786
KEGG_PATHWAY hsa05022:Pathways of neurodegeneration - multiple diseases 12 12.5 0.012318606906474525 CHRM3, MAPK8, TUBA1A, CHRM1, NOS2, CASP3, SIGMAR1, CALM3, CACNA1S, MAPK14, PTGS2, SLC6A3 91 483 8534 2.3299433485768892 0.9329377476224562 0.0926019415728085 0.07943377556933573
KEGG_PATHWAY hsa04270:Vascular smooth muscle contraction 6 6.25 0.013429978493546262 PRKCE, ADRA1D, CALM3, CACNA1S, ADRA1B, ADRA1A 91 134 8534 4.199114318517304 0.9475331026340352 0.09759117705310283 0.0837135326097717
KEGG_PATHWAY hsa05030:Cocaine addiction 4 4.166666666666666 0.014733946666814685 MAOB, DRD1, DRD2, SLC6A3 91 49 8534 7.655528145324064 0.9606751295252257 0.10361291526985811 0.08887896860304342
KEGG_PATHWAY hsa05032:Morphine addiction 5 5.208333333333334 0.015408596815447704 GABRA1, PDE10A, PDE3A, DRD1, OPRM1 91 91 8534 5.152759328583504 0.9661298901262324 0.10497106580523749 0.09004398764027252
KEGG_PATHWAY hsa05215:Prostate cancer 5 5.208333333333334 0.019705754627171664 AR, HSP90AA1, GSTP1, CDK2, MMP3 91 98 8534 4.78470509082754 0.9869471063831311 0.13017740935525524 0.11166594288730611
KEGG_PATHWAY hsa01522:Endocrine resistance 5 5.208333333333334 0.020374156733423455 MAPK8, CYP2D6, MAPK14, ESR1, ESR2 91 99 8534 4.736374736374736 0.9887505593466492 0.1306342990554798 0.112057862033829
KEGG_PATHWAY hsa05012:Parkinson disease 8 8.333333333333332 0.023992350270318426 MAPK8, TUBA1A, MAOB, CASP3, CALM3, DRD1, DRD2, SLC6A3 91 271 8534 2.768419772109809 0.9949788602946577 0.14846770958083558 0.127355328860625
KEGG_PATHWAY hsa04218:Cellular senescence 6 6.25 0.02486981820510386 CCNA2, CCNB1, CDK2, CDK1, CALM3, MAPK14 91 157 8534 3.5839574438300557 0.9958728854380524 0.14846770958083558 0.127355328860625
KEGG_PATHWAY hsa04370:VEGF signaling pathway 4 4.166666666666666 0.025198647956380348 NOS3, KDR, MAPK14, PTGS2 91 60 8534 6.252014652014652 0.9961654466261387 0.14846770958083558 0.127355328860625
KEGG_PATHWAY hsa04659:Th17 cell differentiation 5 5.208333333333334 0.02783087981493459 RXRB, HSP90AA1, MAPK8, RXRA, MAPK14 91 109 8534 4.301844944046779 0.9978732461968368 0.15966136314883528 0.1369572243524413
KEGG_PATHWAY hsa04924:Renin secretion 4 4.166666666666666 0.03607464629270878 PDE3A, CALM3, ADRB2, CACNA1S 91 69 8534 5.4365344800127415 0.9996677523188974 0.19660682229526288 0.16864897141841356
KEGG_PATHWAY hsa05031:Amphetamine addiction 4 4.166666666666666 0.03607464629270878 MAOB, CALM3, DRD1, SLC6A3 91 69 8534 5.4365344800127415 0.9996677523188974 0.19660682229526288 0.16864897141841356
KEGG_PATHWAY hsa05120:Epithelial cell signaling in Helicobacter pylori infection 4 4.166666666666666 0.038771187105945897 ADAM17, MAPK8, CASP3, MAPK14 91 71 8534 5.283392663674355 0.9998195993440917 0.2011755445825789 0.17256801301349659
KEGG_PATHWAY hsa04917:Prolactin signaling pathway 4 4.166666666666666 0.038771187105945897 MAPK8, MAPK14, ESR1, ESR2 91 71 8534 5.283392663674355 0.9998195993440917 0.2011755445825789 0.17256801301349659
KEGG_PATHWAY hsa04071:Sphingolipid signaling pathway 5 5.208333333333334 0.03968141475711419 OPRD1, MAPK8, NOS3, PRKCE, MAPK14 91 122 8534 3.8434516303368764 0.9998532619315897 0.2011755445825789 0.17256801301349659
KEGG_PATHWAY hsa04115:p53 signaling pathway 4 4.166666666666666 0.04446395345838581 CCNB1, CASP3, CDK2, CDK1 91 75 8534 5.001611721611723 0.9999505845965446 0.22029867849836604 0.1889718021981397
KEGG_PATHWAY hsa03320:PPAR signaling pathway 4 4.166666666666666 0.04594890151494118 RXRB, RXRA, APOA2, PPARG 91 76 8534 4.9358010410642 0.9999647940044613 0.2225969006723817 0.1909432129620889
KEGG_PATHWAY hsa04926:Relaxin signaling pathway 5 5.208333333333334 0.048207476682364275 MAPK8, MMP13, NOS2, NOS3, MAPK14 91 130 8534 3.606931530008453 0.9999790000148683 0.22846151992946548 0.19597387260004606
KEGG_PATHWAY hsa05216:Thyroid cancer 3 3.125 0.05772904197085494 RXRB, RXRA, PPARG 91 37 8534 7.603801603801603 0.9999976540126295 0.2677644925456676 0.22968789039467816
KEGG_PATHWAY hsa04742:Taste transduction 4 4.166666666666666 0.062118553667232165 GABRA1, CHRM3, HTR1A, HTR3A 91 86 8534 4.361870687452083 0.999999152281031 0.28212176457201277 0.24200353199525865
KEGG_PATHWAY hsa04723:Retrograde endocannabinoid signaling 5 5.208333333333334 0.07219823874961692 GABRA1, MAPK8, CACNA1S, MAPK14, PTGS2 91 149 8534 3.1469872409469724 0.9999999196044541 0.3197600750728397 0.2742896056817478
KEGG_PATHWAY hsa05170:Human immunodeficiency virus 1 infection 6 6.25 0.07405980739057463 CCNB1, MAPK8, CASP3, CDK1, CALM3, MAPK14 91 213 8534 2.641696331837177 0.9999999481104308 0.3197600750728397 0.2742896056817478
KEGG_PATHWAY hsa04912:GnRH signaling pathway 4 4.166666666666666 0.07480625609502213 MAPK8, CALM3, CACNA1S, MAPK14 91 93 8534 4.033557840009453 0.9999999564762946 0.3197600750728397 0.2742896056817478
KEGG_PATHWAY hsa04932:Non-alcoholic fatty liver disease 5 5.208333333333334 0.08383130813797798 MAPK8, RXRA, CASP3, PPARG, MAPK14 91 157 8534 2.986631203191713 0.9999999948637358 0.3514466379630616 0.3014702811884978
KEGG_PATHWAY hsa05161:Hepatitis B 5 5.208333333333334 0.09312645074283378 CCNA2, MAPK8, CASP3, CDK2, MAPK14 91 163 8534 2.8766938582889505 0.9999999994438548 0.38304842003656164 0.3285782318662248
KEGG_PATHWAY hsa00330:Arginine and proline metabolism 3 3.125 0.09736346576158166 MAOB, NOS2, NOS3 91 50 8534 5.6268131868131865 0.9999999997996387 0.39226582786289527 0.33648490738697895
KEGG_PATHWAY hsa04625:C-type lectin receptor signaling pathway 4 4.166666666666666 0.09896614923146439 MAPK8, CALM3, MAPK14, PTGS2 91 105 8534 3.5725798011512304 0.999999999863993 0.39226582786289527 0.33648490738697895

## Sheet: 桑基气泡图数据整合
Description	Gene Ratio	pvalue	geneID	Count
Arginine and proline metabolism	3.12	0.000537032	MAOB/NOS2/NOS3	3
Taste transduction	4.17	0.000165959	CHRM3/GABRA1/HTR1A/HTR3A	4
PI3K-Akt signaling pathway	7.29	0.000158489	CDK2/CHRM1/CHRM2/HSP90AA1/KDR/NOS3/RXRA	7
VEGF signaling pathway	4.17	4.0738e-05	MAPK14/KDR/NOS3/PTGS2	4
Prostate cancer	5.21	1.54882e-05	AR/CDK2/GSTP1/HSP90AA1/MMP3	5
Morphine addiction	5.21	1.07152e-05	DRD1/GABRA1/OPRM1/PDE3A/PDE10A	5
Thyroid hormone signaling pathway	6.25	2.63027e-06	ESR1/RXRA/RXRB/THRB/NCOA1/NCOA2	6
Cholinergic synapse	6.25	1.94984e-06	ACHE/CACNA1S/CHRM1/CHRM2/CHRM3/CHRM4	6
Complement and coagulation cascades	6.25	3.80189e-07	CFB/F2/F3/F7/SERPIND1/PLG	6
Pathways of neurodegeneration - multiple diseases	12.5	4.36516e-08	CACNA1S/CALM3/CASP3/CHRM1/CHRM3/MAPK14/NOS2/MAPK8/PTGS2/SLC6A3/TUBA1A/SIGMAR1	12
Gap junction	7.29	1.8197e-08	CDK1/DRD1/DRD2/HTR2A/HTR2B/HTR2C/TUBA1A	7
Dopaminergic synapse	8.33	1e-08	CALM3/MAPK14/DRD1/DRD2/DRD3/MAOB/MAPK8/SLC6A3	8
Progesterone-mediated oocyte maturation	8.33	2.5704e-09	CCNA2/CCNB1/CDK1/CDK2/MAPK14/HSP90AA1/PGR/MAPK8	8
Lipid and atherosclerosis	10.42	1.8197e-09	CALM3/CASP3/MAPK14/HSP90AA1/MMP3/NOS3/PPARG/MAPK8/RXRA/RXRB	10
Estrogen signaling pathway	9.38	6.45654e-10	CALM3/ESR1/ESR2/HSP90AA1/NOS3/OPRM1/PGR/NCOA1/NCOA2	9
cAMP signaling pathway	12.5	7.94328e-12	ADRB2/CACNA1S/CALM3/CHRM1/CHRM2/DRD1/DRD2/HTR1A/HTR6/PDE3A/MAPK8/PDE10A	12
Pathways in cancer	18.75	7.58578e-14	AR/BMP2/CALM3/CASP3/CCNA2/CDK2/ESR1/ESR2/F2/GSTP1/HSP90AA1/NOS2/PPARG/MAPK8/PTGS2/RXRA/RXRB/NCOA1	18
cGMP-PKG signaling pathway	13.54	6.76083e-15	ADRA1D/ADRA1B/ADRA1A/ADRA2A/ADRA2B/ADRA2C/ADRB2/CACNA1S/CALM3/NOS3/OPRD1/PDE3A/PRKCE	13
Serotonergic synapse	13.54	5.24807e-17	CACNA1S/CASP3/CYP2D6/HTR1A/HTR2A/HTR2B/HTR2C/HTR3A/HTR6/MAOB/PTGS1/PTGS2/SLC6A4	13
Neuroactive ligand-receptor interaction	27.08	7.07946e-28	ADRA1D/ADRA1B/ADRA1A/ADRA2A/ADRA2B/ADRA2C/ADRB2/CHRM1/CHRM2/CHRM3/CHRM4/DRD1/DRD2/DRD3/F2/GABRA1/HTR1A/HTR2A/HTR2B/HTR2C/HTR6/OPRD1/OPRM1/PLG/PRSS1/THRB	26
