# Supplementary material for: Dual efficacy-toxicity of Chelidonii Herba in chronic obstructive pulmonary disease: Integrated network pharmacology, immune profiling and molecular docking
Source: PLoS One. 2025 Sep 23;20(9):e0332750. doi: 10.1371/journal.pone.0332750 (PMC12456800; doi:10.1371/journal.pone.0332750)
Supplement: S7 Data — (ZIP) [file pone.0332750.s008.zip]

Archive with 26 entries (23 files):
- README_Dataset7.txt
- 7.Drug_Component_CoreTarget_Pathway/
- 7.Drug_Component_CoreTarget_Pathway/白屈菜-COPD/
- 7.Drug_Component_CoreTarget_Pathway/白屈菜-COPD/drug.txt
- 7.Drug_Component_CoreTarget_Pathway/白屈菜-COPD/gene.txt
- 7.Drug_Component_CoreTarget_Pathway/白屈菜-COPD/metascape_result.tjz4fadvh.xlsx
- 7.Drug_Component_CoreTarget_Pathway/白屈菜-COPD/mol.txt
- 7.Drug_Component_CoreTarget_Pathway/白屈菜-COPD/network.txt
- 7.Drug_Component_CoreTarget_Pathway/白屈菜-COPD/network.txt default node.csv
- 7.Drug_Component_CoreTarget_Pathway/白屈菜-COPD/network.txt.png
- 7.Drug_Component_CoreTarget_Pathway/白屈菜-COPD/network.xlsx
- 7.Drug_Component_CoreTarget_Pathway/白屈菜-COPD/type.txt
- 7.Drug_Component_CoreTarget_Pathway/白屈菜-COPD/type.xlsx
- 7.Drug_Component_CoreTarget_Pathway/白屈菜-COPD/通路.txt
- 7.Drug_Component_CoreTarget_Pathway/白屈菜-Drug Induce Liver Injury/
- 7.Drug_Component_CoreTarget_Pathway/白屈菜-Drug Induce Liver Injury/drug.txt
- 7.Drug_Component_CoreTarget_Pathway/白屈菜-Drug Induce Liver Injury/gene.txt
- 7.Drug_Component_CoreTarget_Pathway/白屈菜-Drug Induce Liver Injury/metascape_result.t039b9zje.xlsx
- 7.Drug_Component_CoreTarget_Pathway/白屈菜-Drug Induce Liver Injury/mol.txt
- 7.Drug_Component_CoreTarget_Pathway/白屈菜-Drug Induce Liver Injury/network.txt
- 7.Drug_Component_CoreTarget_Pathway/白屈菜-Drug Induce Liver Injury/network.txt default node.csv
- 7.Drug_Component_CoreTarget_Pathway/白屈菜-Drug Induce Liver Injury/network.txt.png
- 7.Drug_Component_CoreTarget_Pathway/白屈菜-Drug Induce Liver Injury/network.xlsx
- 7.Drug_Component_CoreTarget_Pathway/白屈菜-Drug Induce Liver Injury/type.txt
- 7.Drug_Component_CoreTarget_Pathway/白屈菜-Drug Induce Liver Injury/type.xlsx
- 7.Drug_Component_CoreTarget_Pathway/白屈菜-Drug Induce Liver Injury/通路.txt
