# Supplementary material for: Dual efficacy-toxicity of Chelidonii Herba in chronic obstructive pulmonary disease: Integrated network pharmacology, immune profiling and molecular docking
Source: PLoS One. 2025 Sep 23;20(9):e0332750. doi: 10.1371/journal.pone.0332750 (PMC12456800; doi:10.1371/journal.pone.0332750)
Supplement: S7 Data — (ZIP) [file pone.0332750.s008.zip › README_Dataset7.txt]

Integrated network data (Cytoscape) connecting Chelidonii Herba, top 10 components, 7 core targets, and top 20 KEGG pathways for COPD treatment (e.g., PI3K-Akt, VEGF) and hepatotoxicity (e.g., VEGF, estrogen signaling). Illustrates multi-target mechanisms underlying dual efficacy-toxicity. Corresponds to Figure 6A (COPD) and 6B (hepatotoxicity).
