# Supplementary material for: Dual efficacy-toxicity of Chelidonii Herba in chronic obstructive pulmonary disease: Integrated network pharmacology, immune profiling and molecular docking
Source: PLoS One. 2025 Sep 23;20(9):e0332750. doi: 10.1371/journal.pone.0332750 (PMC12456800; doi:10.1371/journal.pone.0332750)
Supplement: S7 Data — (ZIP) [file pone.0332750.s008.zip › 7.Drug_Component_CoreTarget_Pathway/白屈菜-COPD/metascape_result.tjz4fadvh.xlsx]

## Sheet: Annotation
MyList	Gene ID	Type	Tax ID	Homologene Gene ID	Homologene Gene Tax ID	hsa04080 Neuroactive ligand-receptor in	hsa04726 Serotonergic synapse	hsa05200 Pathways in cancer	hsa05417 Lipid and atherosclerosis	hsa04914 Progesterone-mediated oocyte m	hsa05022 Pathways of neurodegeneration	hsa05207 Chemical carcinogenesis - rece	hsa04022 cGMP-PKG signaling pathway	hsa04728 Dopaminergic synapse	hsa04540 Gap junction	hsa05222 Small cell lung cancer	hsa04148 Efferocytosis	hsa04610 Complement and coagulation cas	hsa05032 Morphine addiction	hsa05215 Prostate cancer	hsa04725 Cholinergic synapse	hsa04370 VEGF signaling pathway	hsa04151 PI3K-Akt signaling pathway	hsa04742 Taste transduction	hsa00330 Arginine and proline metabolis
GC	2638	symbol	H. sapiens	2638	H. sapiens	0	0	0	0	0	0	0	0	0	0	0	0	0	0	0	0	0	0	0	0
NOS3	4846	symbol	H. sapiens	4846	H. sapiens	1	0	0	1	0	0	1	1	0	0	0	0	0	0	0	0	1	1	0	1
ALB	213	symbol	H. sapiens	213	H. sapiens	0	0	0	0	0	0	0	0	0	0	0	0	0	0	0	0	0	0	0	0
PRSS1	5644	symbol	H. sapiens	5644	H. sapiens	1	0	0	0	0	0	0	0	0	0	0	0	0	0	0	0	0	0	0	0
TTR	7276	symbol	H. sapiens	7276	H. sapiens	0	0	0	0	0	0	0	0	0	0	0	0	0	0	0	0	0	0	0	0
F2	2147	symbol	H. sapiens	2147	H. sapiens	1	0	1	1	0	0	0	0	0	0	0	0	1	0	0	1	1	0	0	0
AR	367	symbol	H. sapiens	367	H. sapiens	0	0	1	0	1	0	1	0	0	0	0	0	0	0	1	0	0	0	0	0
PPARG	5468	symbol	H. sapiens	5468	H. sapiens	0	0	1	1	0	0	0	0	0	0	1	1	0	0	0	0	0	0	0	0
NOS2	4843	symbol	H. sapiens	4843	H. sapiens	1	0	1	1	0	1	0	0	0	0	1	0	0	0	0	0	1	0	0	1
ADRB2	154	symbol	H. sapiens	154	H. sapiens	1	0	0	0	0	0	1	1	0	0	0	0	0	0	0	0	0	0	0	0
SCN5A	6331	symbol	H. sapiens	6331	H. sapiens	0	0	0	0	0	0	0	1	0	0	0	0	0	0	0	0	0	0	0	0
ADAM17	6868	symbol	H. sapiens	6868	H. sapiens	0	0	0	1	0	1	0	0	0	0	0	1	0	0	0	0	0	0	0	0
KDR	3791	symbol	H. sapiens	3791	H. sapiens	1	0	0	1	0	0	0	0	0	0	0	0	0	0	0	0	1	1	0	0
PTGS2	5743	symbol	H. sapiens	5743	H. sapiens	0	1	1	1	0	1	0	1	0	0	1	1	0	0	0	0	1	0	0	0
ESR1	2099	symbol	H. sapiens	2099	H. sapiens	0	0	1	1	0	0	1	0	0	0	1	0	0	0	0	0	0	0	0	0
GSTP1	2950	symbol	H. sapiens	2950	H. sapiens	0	0	1	1	0	0	0	0	0	0	0	0	0	0	1	0	0	0	0	0
MMP3	4314	symbol	H. sapiens	4314	H. sapiens	0	0	0	1	0	0	0	0	0	0	1	0	0	0	1	0	0	0	0	0
F3	2152	symbol	H. sapiens	2152	H. sapiens	0	0	0	1	0	0	0	0	0	0	0	0	1	0	0	0	0	0	0	0
PAH	5053	symbol	H. sapiens	5053	H. sapiens	0	0	0	0	0	0	0	0	0	0	0	0	0	0	0	0	0	0	0	0
BMP2	650	symbol	H. sapiens	650	H. sapiens	0	0	1	0	0	0	0	0	0	0	0	0	0	0	0	0	0	0	0	0
PLG	5340	symbol	H. sapiens	5340	H. sapiens	1	0	0	0	0	0	0	0	0	0	0	0	1	0	0	0	0	0	0	0
CASP3	836	symbol	H. sapiens	836	H. sapiens	0	1	1	1	1	1	0	0	1	0	1	1	0	0	0	0	0	0	0	0
SLC6A4	6532	symbol	H. sapiens	6532	H. sapiens	0	1	0	0	0	0	0	0	0	0	0	0	0	0	0	0	0	0	0	0
ACHE	43	symbol	H. sapiens	43	H. sapiens	0	0	0	0	0	0	0	0	0	0	0	0	0	0	0	1	0	0	0	0
SLC6A3	6531	symbol	H. sapiens	6531	H. sapiens	0	0	0	0	0	1	0	0	1	0	0	0	0	0	0	0	0	0	0	0
HTR2A	3356	symbol	H. sapiens	3356	H. sapiens	1	1	0	1	0	0	0	0	0	1	0	0	0	0	0	0	0	0	0	0
CYP19A1	1588	symbol	H. sapiens	1588	H. sapiens	0	0	0	0	0	0	0	0	0	0	0	0	0	0	0	0	0	0	0	0
KCNH2	3757	symbol	H. sapiens	3757	H. sapiens	0	0	0	0	0	0	0	0	0	0	0	0	0	0	0	0	0	0	0	0
PNP	4860	symbol	H. sapiens	4860	H. sapiens	0	0	0	0	0	0	0	0	0	0	0	0	0	1	0	0	0	0	0	0
MAPK14	1432	symbol	H. sapiens	1432	H. sapiens	0	0	0	1	1	1	0	1	1	0	1	1	0	0	0	0	1	0	0	0
BCHE	590	symbol	H. sapiens	590	H. sapiens	0	0	0	0	0	0	0	0	0	0	0	0	0	0	0	0	0	0	0	0
CYP2D6	1565	symbol	H. sapiens	1565	H. sapiens	0	1	0	1	0	0	0	0	0	0	0	0	0	0	0	0	0	0	0	0
MAPK8	5599	symbol	H. sapiens	5599	H. sapiens	1	0	1	1	1	1	0	0	1	0	1	0	0	0	0	0	0	0	0	0
HSP90AA1	3320	symbol	H. sapiens	3320	H. sapiens	0	0	1	1	1	0	1	0	0	0	1	0	0	0	1	0	0	1	0	0
MMP13	4322	symbol	H. sapiens	4322	H. sapiens	0	0	0	1	0	0	0	0	0	0	1	0	0	0	0	0	0	0	0	0
CHRM3	1131	symbol	H. sapiens	1131	H. sapiens	1	0	0	0	0	1	0	1	0	0	0	0	0	0	0	1	0	0	1	0
F7	2155	symbol	H. sapiens	2155	H. sapiens	0	0	0	0	0	0	0	0	0	0	0	0	1	0	0	0	0	0	0	0
SIGMAR1	10280	symbol	H. sapiens	10280	H. sapiens	0	0	0	1	0	1	0	0	0	0	0	0	0	0	0	0	0	0	0	0
CFB	629	symbol	H. sapiens	629	H. sapiens	0	0	0	1	0	0	0	0	0	0	0	0	1	0	0	0	0	0	0	0
CALM3	808	symbol	H. sapiens	808	H. sapiens	1	0	1	1	1	1	1	1	1	0	0	0	0	0	0	0	0	0	0	1
DRD2	1813	symbol	H. sapiens	1813	H. sapiens	1	0	0	1	0	0	0	0	1	1	0	0	0	0	0	0	0	0	0	0
BACE1	23621	symbol	H. sapiens	23621	H. sapiens	0	0	0	0	0	1	0	0	0	0	0	0	0	0	0	0	0	0	0	0
PTGS1	5742	symbol	H. sapiens	5742	H. sapiens	0	1	0	0	0	0	0	0	0	0	0	0	0	0	0	0	1	0	0	0
TUBA1A	7846	symbol	H. sapiens	7846	H. sapiens	0	0	0	1	0	1	0	0	1	1	0	0	0	0	0	0	0	0	0	0
DPP4	1803	symbol	H. sapiens	1803	H. sapiens	0	0	0	0	0	0	0	0	0	0	0	0	0	0	0	0	0	0	0	0
CA2	760	symbol	H. sapiens	760	H. sapiens	0	0	0	0	0	0	0	0	0	0	0	0	0	0	0	0	0	0	0	0
CACNA1S	779	symbol	H. sapiens	779	H. sapiens	1	1	0	1	0	1	1	1	0	0	0	0	0	0	0	1	0	0	0	0
ESR2	2100	symbol	H. sapiens	2100	H. sapiens	0	0	1	1	0	0	1	0	0	0	0	0	0	0	0	0	0	0	0	0
HTR1A	3350	symbol	H. sapiens	3350	H. sapiens	1	1	0	0	0	0	0	0	0	0	0	0	0	0	0	0	0	0	1	0
APOA2	336	symbol	H. sapiens	336	H. sapiens	0	0	0	0	0	0	0	0	0	0	1	0	0	0	0	0	0	0	0	0
MAOB	4129	symbol	H. sapiens	4129	H. sapiens	0	1	0	0	0	0	0	0	1	0	0	0	0	0	0	0	0	0	0	1
CDK2	1017	symbol	H. sapiens	1017	H. sapiens	0	0	1	1	1	0	0	0	0	0	1	0	0	0	1	0	0	1	0	0
PGR	5241	symbol	H. sapiens	5241	H. sapiens	0	0	0	0	1	0	1	0	0	0	0	0	0	0	0	0	0	0	0	0
DRD1	1812	symbol	H. sapiens	1812	H. sapiens	1	0	0	0	0	0	0	0	1	1	0	0	0	1	0	0	0	0	0	0
OPRM1	4988	symbol	H. sapiens	4988	H. sapiens	1	0	0	0	0	0	1	0	0	0	0	0	0	1	0	0	0	0	0	0
CDK1	983	symbol	H. sapiens	983	H. sapiens	0	0	0	1	1	0	0	0	0	1	0	0	0	0	0	0	0	0	0	0
NR1H2	7376	symbol	H. sapiens	7376	H. sapiens	0	0	0	1	0	0	0	0	0	0	0	1	0	0	0	0	0	0	0	0
CCNA2	890	symbol	H. sapiens	890	H. sapiens	0	0	1	1	1	0	0	0	0	0	1	0	0	0	0	0	0	0	0	0
NR1I2	8856	symbol	H. sapiens	8856	H. sapiens	0	0	0	0	0	0	0	0	0	0	0	0	0	0	0	0	0	0	0	0
ADRA2A	150	symbol	H. sapiens	150	H. sapiens	1	0	0	0	0	0	0	1	0	0	0	0	0	0	0	0	0	0	0	0
RXRA	6256	symbol	H. sapiens	6256	H. sapiens	0	0	1	1	0	0	1	0	0	0	1	1	0	0	0	0	0	1	0	0
CHRM2	1129	symbol	H. sapiens	1129	H. sapiens	1	0	0	0	0	0	0	0	0	0	0	0	0	0	0	1	0	1	0	0
CHRM1	1128	symbol	H. sapiens	1128	H. sapiens	1	0	0	0	0	1	0	0	0	0	0	0	0	0	0	1	0	1	0	0
CMA1	1215	symbol	H. sapiens	1215	H. sapiens	0	0	0	1	0	0	0	0	0	0	0	0	0	0	0	0	0	0	0	0
PDE10A	10846	symbol	H. sapiens	10846	H. sapiens	1	0	0	0	0	0	0	0	0	0	0	0	0	1	0	0	0	0	0	0
HTR3A	3359	symbol	H. sapiens	3359	H. sapiens	0	1	0	0	0	0	0	0	0	0	0	0	0	0	0	0	0	0	1	0
TOP2B	7155	symbol	H. sapiens	7155	H. sapiens	0	0	0	0	0	0	0	0	0	0	0	0	0	0	0	0	0	0	0	0
PPIA	5478	symbol	H. sapiens	5478	H. sapiens	0	0	0	0	0	0	0	0	0	0	0	0	0	0	0	0	0	0	0	0
HTR2C	3358	symbol	H. sapiens	3358	H. sapiens	1	1	0	1	0	0	0	0	0	1	0	0	0	0	0	0	0	0	0	0
PDE3A	5139	symbol	H. sapiens	5139	H. sapiens	1	0	0	0	0	0	0	1	0	0	0	0	0	1	0	0	0	0	0	0
AKR1B1	231	symbol	H. sapiens	231	H. sapiens	0	0	0	0	0	0	0	0	0	0	0	0	0	0	0	0	0	0	0	0
CCNB1	891	symbol	H. sapiens	891	H. sapiens	0	0	0	1	1	0	0	0	0	0	0	0	0	0	0	0	0	0	0	0
THRB	7068	symbol	H. sapiens	7068	H. sapiens	1	0	0	0	0	0	0	0	0	0	1	0	0	0	0	0	0	0	0	0
ADRA1A	148	symbol	H. sapiens	148	H. sapiens	1	0	0	0	0	0	0	1	0	0	0	0	0	0	0	0	0	0	0	0
CCL24	6369	symbol	H. sapiens	6369	H. sapiens	0	0	0	0	0	0	0	0	0	0	0	0	0	0	0	0	0	0	0	0
GABRA1	2554	symbol	H. sapiens	2554	H. sapiens	1	0	0	1	0	0	0	0	0	0	0	0	0	1	0	0	0	0	1	0
CES1	1066	symbol	H. sapiens	1066	H. sapiens	0	0	0	0	0	0	0	0	0	0	0	0	0	0	0	0	0	0	0	0
OPRD1	4985	symbol	H. sapiens	4985	H. sapiens	1	0	0	1	0	0	0	1	0	0	0	0	0	0	0	0	0	0	0	0
STS	412	symbol	H. sapiens	412	H. sapiens	0	0	0	0	0	0	0	0	0	0	0	0	0	0	0	0	0	0	0	0
RXRB	6257	symbol	H. sapiens	6257	H. sapiens	0	0	1	1	0	0	1	0	0	0	1	0	0	0	0	0	0	0	0	0

## Sheet: Enrichment
GroupID	Category	Term	Description	LogP	Log(q-value)	Genes	Symbols	InTerm_InList
1_Summary	KEGG Pathway	hsa04080	Neuroactive ligand-receptor interaction	-17.3623	-14.8048	148,150,154,1128,1129,1131,1812,1813,2147,2554,3350,3356,3358,4985,4988,5340,5644,7068,779,808,3791,4843,4846,5139,5599,10846	ADRA1A,ADRA2A,ADRB2,CHRM1,CHRM2,CHRM3,DRD1,DRD2,F2,GABRA1,HTR1A,HTR2A,HTR2C,OPRD1,OPRM1,PLG,PRSS1,THRB,CACNA1S,CALM3,KDR,NOS2,NOS3,PDE3A,MAPK8,PDE10A	26/-
1_Member	KEGG Pathway	hsa04080	Neuroactive ligand-receptor interaction	-17.3623	-14.8048	148,150,154,1128,1129,1131,1812,1813,2147,2554,3350,3356,3358,4985,4988,5340,5644,7068	ADRA1A,ADRA2A,ADRB2,CHRM1,CHRM2,CHRM3,DRD1,DRD2,F2,GABRA1,HTR1A,HTR2A,HTR2C,OPRD1,OPRM1,PLG,PRSS1,THRB	18/370
1_Member	KEGG Pathway	hsa04020	Calcium signaling pathway	-12.8448	-10.8893	148,154,779,808,1128,1129,1131,1812,3356,3358,3791,4843,4846	ADRA1A,ADRB2,CACNA1S,CALM3,CHRM1,CHRM2,CHRM3,DRD1,HTR2A,HTR2C,KDR,NOS2,NOS3	13/254
1_Member	KEGG Pathway	hsa04024	cAMP signaling pathway	-10.6801	-8.82154	154,779,808,1128,1129,1812,1813,3350,5139,5599,10846	ADRB2,CACNA1S,CALM3,CHRM1,CHRM2,DRD1,DRD2,HTR1A,PDE3A,MAPK8,PDE10A	11/226
2_Summary	KEGG Pathway	hsa04726	Serotonergic synapse	-13.9135	-11.657	779,836,1565,3350,3356,3358,3359,4129,5742,5743,6532	CACNA1S,CASP3,CYP2D6,HTR1A,HTR2A,HTR2C,HTR3A,MAOB,PTGS1,PTGS2,SLC6A4	11/-
2_Member	KEGG Pathway	hsa04726	Serotonergic synapse	-13.9135	-11.657	779,836,1565,3350,3356,3358,3359,4129,5742,5743,6532	CACNA1S,CASP3,CYP2D6,HTR1A,HTR2A,HTR2C,HTR3A,MAOB,PTGS1,PTGS2,SLC6A4	11/115
3_Summary	KEGG Pathway	hsa05200	Pathways in cancer	-13.3737	-11.2933	367,650,808,836,890,1017,2099,2100,2147,2950,3320,4843,5468,5599,5743,6256,6257	AR,BMP2,CALM3,CASP3,CCNA2,CDK2,ESR1,ESR2,F2,GSTP1,HSP90AA1,NOS2,PPARG,MAPK8,PTGS2,RXRA,RXRB	17/-
3_Member	KEGG Pathway	hsa05200	Pathways in cancer	-13.3737	-11.2933	367,650,808,836,890,1017,2099,2100,2147,2950,3320,4843,5468,5599,5743,6256,6257	AR,BMP2,CALM3,CASP3,CCNA2,CDK2,ESR1,ESR2,F2,GSTP1,HSP90AA1,NOS2,PPARG,MAPK8,PTGS2,RXRA,RXRB	17/533
4_Summary	KEGG Pathway	hsa05417	Lipid and atherosclerosis	-9.53072	-7.75136	808,836,1432,3320,4314,4846,5468,5599,6256,6257,4322,5743,2950,3791,6868,4843,1565,2099,2100,3356,3358,2152,891,983,629,2147,779,2554,890,1017,7846,4985,1215,1813,10280,7376	CALM3,CASP3,MAPK14,HSP90AA1,MMP3,NOS3,PPARG,MAPK8,RXRA,RXRB,MMP13,PTGS2,GSTP1,KDR,ADAM17,NOS2,CYP2D6,ESR1,ESR2,HTR2A,HTR2C,F3,CCNB1,CDK1,CFB,F2,CACNA1S,GABRA1,CCNA2,CDK2,TUBA1A,OPRD1,CMA1,DRD2,SIGMAR1,NR1H2	36/-
4_Member	KEGG Pathway	hsa05417	Lipid and atherosclerosis	-9.53072	-7.75136	808,836,1432,3320,4314,4846,5468,5599,6256,6257	CALM3,CASP3,MAPK14,HSP90AA1,MMP3,NOS3,PPARG,MAPK8,RXRA,RXRB	10/216
4_Member	KEGG Pathway	hsa04657	IL-17 signaling pathway	-8.20111	-6.65004	836,1432,3320,4314,4322,5599,5743	CASP3,MAPK14,HSP90AA1,MMP3,MMP13,MAPK8,PTGS2	7/95
4_Member	KEGG Pathway	hsa05418	Fluid shear stress and atherosclerosis	-7.01024	-5.65686	808,1432,2950,3320,3791,4846,5599	CALM3,MAPK14,GSTP1,HSP90AA1,KDR,NOS3,MAPK8	7/141
4_Member	KEGG Pathway	hsa04668	TNF signaling pathway	-6.11437	-4.87908	836,1432,4314,5599,5743,6868	CASP3,MAPK14,MMP3,MAPK8,PTGS2,ADAM17	6/119
4_Member	KEGG Pathway	hsa05133	Pertussis	-5.68673	-4.47165	808,836,1432,4843,5599	CALM3,CASP3,MAPK14,NOS2,MAPK8	5/78
4_Member	KEGG Pathway	hsa01522	Endocrine resistance	-5.17559	-4.08048	1432,1565,2099,2100,5599	MAPK14,CYP2D6,ESR1,ESR2,MAPK8	5/99
4_Member	KEGG Pathway	hsa04750	Inflammatory mediator regulation of TRP channels	-5.17559	-4.08048	808,1432,3356,3358,5599	CALM3,MAPK14,HTR2A,HTR2C,MAPK8	5/99
4_Member	KEGG Pathway	hsa04933	AGE-RAGE signaling pathway in diabetic complications	-5.13305	-4.05266	836,1432,2152,4846,5599	CASP3,MAPK14,F3,NOS3,MAPK8	5/101
4_Member	KEGG Pathway	hsa05170	Human immunodeficiency virus 1 infection	-4.658	-3.64456	808,836,891,983,1432,5599	CALM3,CASP3,CCNB1,CDK1,MAPK14,MAPK8	6/213
4_Member	KEGG Pathway	hsa04926	Relaxin signaling pathway	-4.60102	-3.59981	1432,4322,4843,4846,5599	MAPK14,MMP13,NOS2,NOS3,MAPK8	5/130
4_Member	KEGG Pathway	hsa04917	Prolactin signaling pathway	-4.41634	-3.46089	1432,2099,2100,5599	MAPK14,ESR1,ESR2,MAPK8	4/71
4_Member	KEGG Pathway	hsa05120	Epithelial cell signaling in Helicobacter pylori infection	-4.41634	-3.46089	836,1432,5599,6868	CASP3,MAPK14,MAPK8,ADAM17	4/71
4_Member	KEGG Pathway	hsa05171	Coronavirus disease - COVID-19	-4.38823	-3.44351	629,1432,2147,4314,5599,6868	CFB,MAPK14,F2,MMP3,MAPK8,ADAM17	6/238
4_Member	KEGG Pathway	hsa04723	Retrograde endocannabinoid signaling	-4.31742	-3.39567	779,1432,2554,5599,5743	CACNA1S,MAPK14,GABRA1,MAPK8,PTGS2	5/149
4_Member	KEGG Pathway	hsa04932	Non-alcoholic fatty liver disease	-4.20949	-3.31474	836,1432,5468,5599,6256	CASP3,MAPK14,PPARG,MAPK8,RXRA	5/157
4_Member	KEGG Pathway	hsa05161	Hepatitis B	-4.13237	-3.24696	836,890,1017,1432,5599	CASP3,CCNA2,CDK2,MAPK14,MAPK8	5/163
4_Member	KEGG Pathway	hsa04912	GnRH signaling pathway	-3.95761	-3.0903	779,808,1432,5599	CACNA1S,CALM3,MAPK14,MAPK8	4/93
4_Member	KEGG Pathway	hsa05152	Tuberculosis	-3.90707	-3.04853	808,836,1432,4843,5599	CALM3,CASP3,MAPK14,NOS2,MAPK8	5/182
4_Member	KEGG Pathway	hsa05167	Kaposi sarcoma-associated herpesvirus infection	-3.7569	-2.93678	808,836,1432,5599,5743	CALM3,CASP3,MAPK14,MAPK8,PTGS2	5/196
4_Member	KEGG Pathway	hsa04625	C-type lectin receptor signaling pathway	-3.75392	-2.93678	808,1432,5599,5743	CALM3,MAPK14,MAPK8,PTGS2	4/105
4_Member	KEGG Pathway	hsa05130	Pathogenic Escherichia coli infection	-3.68616	-2.88453	836,1432,2147,5599,7846	CASP3,MAPK14,F2,MAPK8,TUBA1A	5/203
4_Member	KEGG Pathway	hsa05169	Epstein-Barr virus infection	-3.67628	-2.8822	836,890,1017,1432,5599	CASP3,CCNA2,CDK2,MAPK14,MAPK8	5/204
4_Member	KEGG Pathway	hsa05145	Toxoplasmosis	-3.6463	-2.85964	836,1432,4843,5599	CASP3,MAPK14,NOS2,MAPK8	4/112
4_Member	KEGG Pathway	hsa04071	Sphingolipid signaling pathway	-3.50445	-2.73229	1432,4846,4985,5599	MAPK14,NOS3,OPRD1,MAPK8	4/122
4_Member	KEGG Pathway	hsa04068	FoxO signaling pathway	-3.36222	-2.61089	891,1017,1432,5599	CCNB1,CDK2,MAPK14,MAPK8	4/133
4_Member	KEGG Pathway	hsa05132	Salmonella infection	-3.26387	-2.52591	836,1432,3320,5599,7846	CASP3,MAPK14,HSP90AA1,MAPK8,TUBA1A	5/251
4_Member	KEGG Pathway	hsa05020	Prion disease	-3.06433	-2.35192	779,836,1432,5599,7846	CACNA1S,CASP3,MAPK14,MAPK8,TUBA1A	5/278
4_Member	KEGG Pathway	hsa04010	MAPK signaling pathway	-2.91733	-2.23304	779,836,1432,3791,5599	CACNA1S,CASP3,MAPK14,KDR,MAPK8	5/300
4_Member	KEGG Pathway	hsa05205	Proteoglycans in cancer	-2.67355	-2.00044	836,1432,2099,3791	CASP3,MAPK14,ESR1,KDR	4/204
4_Member	KEGG Pathway	hsa05415	Diabetic cardiomyopathy	-2.66585	-2.00044	1215,1432,4846,5599	CMA1,MAPK14,NOS3,MAPK8	4/205
4_Member	KEGG Pathway	hsa04015	Rap1 signaling pathway	-2.61314	-1.95326	808,1432,1813,3791	CALM3,MAPK14,DRD2,KDR	4/212
4_Member	KEGG Pathway	hsa05142	Chagas disease	-2.58566	-1.93124	1432,4843,5599	MAPK14,NOS2,MAPK8	3/103
4_Member	KEGG Pathway	hsa05014	Amyotrophic lateral sclerosis	-2.51622	-1.88011	836,1432,4843,7846,10280	CASP3,MAPK14,NOS2,TUBA1A,SIGMAR1	5/371
4_Member	KEGG Pathway	hsa04931	Insulin resistance	-2.5161	-1.88011	4846,5599,7376	NOS3,MAPK8,NR1H2	3/109
4_Member	KEGG Pathway	hsa05163	Human cytomegalovirus infection	-2.51334	-1.88011	808,836,1432,5743	CALM3,CASP3,MAPK14,PTGS2	4/226
4_Member	KEGG Pathway	hsa04722	Neurotrophin signaling pathway	-2.39874	-1.78075	808,1432,5599	CALM3,MAPK14,MAPK8	3/120
4_Member	KEGG Pathway	hsa04935	Growth hormone synthesis, secretion and action	-2.37866	-1.77055	779,1432,5599	CACNA1S,MAPK14,MAPK8	3/122
4_Member	KEGG Pathway	hsa04210	Apoptosis	-2.25633	-1.66261	836,5599,7846	CASP3,MAPK8,TUBA1A	3/135
4_Member	KEGG Pathway	hsa05162	Measles	-2.22128	-1.63226	836,1017,5599	CASP3,CDK2,MAPK8	3/139
4_Member	KEGG Pathway	hsa04380	Osteoclast differentiation	-2.18732	-1.60753	1432,5468,5599	MAPK14,PPARG,MAPK8	3/143
4_Member	KEGG Pathway	hsa04936	Alcoholic liver disease	-2.17899	-1.60376	836,1432,5599	CASP3,MAPK14,MAPK8	3/144
4_Member	KEGG Pathway	hsa05016	Huntington disease	-2.02852	-1.47533	836,5468,5599,7846	CASP3,PPARG,MAPK8,TUBA1A	4/311
5_Summary	KEGG Pathway	hsa04914	Progesterone-mediated oocyte maturation	-9.23129	-7.51888	890,891,983,1017,1432,3320,5241,5599,367,808,836	CCNA2,CCNB1,CDK1,CDK2,MAPK14,HSP90AA1,PGR,MAPK8,AR,CALM3,CASP3	11/-
5_Member	KEGG Pathway	hsa04914	Progesterone-mediated oocyte maturation	-9.23129	-7.51888	890,891,983,1017,1432,3320,5241,5599	CCNA2,CCNB1,CDK1,CDK2,MAPK14,HSP90AA1,PGR,MAPK8	8/111
5_Member	KEGG Pathway	hsa04114	Oocyte meiosis	-7.0528	-5.67138	367,808,891,983,1017,1432,5241	AR,CALM3,CCNB1,CDK1,CDK2,MAPK14,PGR	7/139
5_Member	KEGG Pathway	hsa04218	Cellular senescence	-5.41317	-4.2536	808,890,891,983,1017,1432	CALM3,CCNA2,CCNB1,CDK1,CDK2,MAPK14	6/157
5_Member	KEGG Pathway	hsa04115	p53 signaling pathway	-4.32258	-3.39567	836,891,983,1017	CASP3,CCNB1,CDK1,CDK2	4/75
5_Member	KEGG Pathway	hsa04110	Cell cycle	-3.08149	-2.35649	890,891,983,1017	CCNA2,CCNB1,CDK1,CDK2	4/158
5_Member	KEGG Pathway	hsa05203	Viral carcinogenesis	-2.66585	-2.00044	836,890,983,1017	CASP3,CCNA2,CDK1,CDK2	4/205
6_Summary	KEGG Pathway	hsa05022	Pathways of neurodegeneration - multiple diseases	-8.27249	-6.65004	779,808,836,1128,1131,1432,4843,5599,5743,6531,7846,10280,6868,23621	CACNA1S,CALM3,CASP3,CHRM1,CHRM3,MAPK14,NOS2,MAPK8,PTGS2,SLC6A3,TUBA1A,SIGMAR1,ADAM17,BACE1	14/-
6_Member	KEGG Pathway	hsa05022	Pathways of neurodegeneration - multiple diseases	-8.27249	-6.65004	779,808,836,1128,1131,1432,4843,5599,5743,6531,7846,10280	CACNA1S,CALM3,CASP3,CHRM1,CHRM3,MAPK14,NOS2,MAPK8,PTGS2,SLC6A3,TUBA1A,SIGMAR1	12/483
6_Member	KEGG Pathway	hsa05010	Alzheimer disease	-8.16615	-6.65004	779,808,836,1128,1131,4843,5599,5743,6868,7846,23621	CACNA1S,CALM3,CASP3,CHRM1,CHRM3,NOS2,MAPK8,PTGS2,ADAM17,TUBA1A,BACE1	11/391
7_Summary	KEGG Pathway	hsa05207	Chemical carcinogenesis - receptor activation	-8.23604	-6.65004	154,367,779,2099,2100,3320,5241,6256,6257,808,4846,4988	ADRB2,AR,CACNA1S,ESR1,ESR2,HSP90AA1,PGR,RXRA,RXRB,CALM3,NOS3,OPRM1	12/-
7_Member	KEGG Pathway	hsa05207	Chemical carcinogenesis - receptor activation	-8.23604	-6.65004	154,367,779,2099,2100,3320,5241,6256,6257	ADRB2,AR,CACNA1S,ESR1,ESR2,HSP90AA1,PGR,RXRA,RXRB	9/215
7_Member	KEGG Pathway	hsa04915	Estrogen signaling pathway	-7.0528	-5.67138	808,2099,2100,3320,4846,4988,5241	CALM3,ESR1,ESR2,HSP90AA1,NOS3,OPRM1,PGR	7/139
7_Member	KEGG Pathway	hsa05224	Breast cancer	-2.14631	-1.57558	2099,2100,5241	ESR1,ESR2,PGR	3/148
8_Summary	KEGG Pathway	hsa04022	cGMP-PKG signaling pathway	-7.84585	-6.36752	148,150,154,779,808,4846,4985,5139,1432,6331,1131,5743	ADRA1A,ADRA2A,ADRB2,CACNA1S,CALM3,NOS3,OPRD1,PDE3A,MAPK14,SCN5A,CHRM3,PTGS2	12/-
8_Member	KEGG Pathway	hsa04022	cGMP-PKG signaling pathway	-7.84585	-6.36752	148,150,154,779,808,4846,4985,5139	ADRA1A,ADRA2A,ADRB2,CACNA1S,CALM3,NOS3,OPRD1,PDE3A	8/166
8_Member	KEGG Pathway	hsa04261	Adrenergic signaling in cardiomyocytes	-5.46154	-4.26576	148,154,779,808,1432,6331	ADRA1A,ADRB2,CACNA1S,CALM3,MAPK14,SCN5A	6/154
8_Member	KEGG Pathway	hsa04924	Renin secretion	-4.46533	-3.48761	154,779,808,5139	ADRB2,CACNA1S,CALM3,PDE3A	4/69
8_Member	KEGG Pathway	hsa04970	Salivary secretion	-3.88675	-3.04524	148,154,808,1131	ADRA1A,ADRB2,CALM3,CHRM3	4/97
8_Member	KEGG Pathway	hsa04921	Oxytocin signaling pathway	-3.11252	-2.38108	779,808,4846,5743	CACNA1S,CALM3,NOS3,PTGS2	4/155
8_Member	KEGG Pathway	hsa04270	Vascular smooth muscle contraction	-2.26528	-1.66681	148,779,808	ADRA1A,CACNA1S,CALM3	3/134
9_Summary	KEGG Pathway	hsa04728	Dopaminergic synapse	-7.20707	-5.7635	808,1432,1812,1813,4129,5599,6531,836,7846	CALM3,MAPK14,DRD1,DRD2,MAOB,MAPK8,SLC6A3,CASP3,TUBA1A	9/-
9_Member	KEGG Pathway	hsa04728	Dopaminergic synapse	-7.20707	-5.7635	808,1432,1812,1813,4129,5599,6531	CALM3,MAPK14,DRD1,DRD2,MAOB,MAPK8,SLC6A3	7/132
9_Member	KEGG Pathway	hsa05012	Parkinson disease	-6.2104	-4.95393	808,836,1812,1813,4129,5599,6531,7846	CALM3,CASP3,DRD1,DRD2,MAOB,MAPK8,SLC6A3,TUBA1A	8/271
9_Member	KEGG Pathway	hsa05030	Cocaine addiction	-5.05861	-3.99247	1812,1813,4129,6531	DRD1,DRD2,MAOB,SLC6A3	4/49
9_Member	KEGG Pathway	hsa05031	Amphetamine addiction	-4.46533	-3.48761	808,1812,4129,6531	CALM3,DRD1,MAOB,SLC6A3	4/69
9_Member	KEGG Pathway	hsa05034	Alcoholism	-3.84121	-3.00798	808,1812,1813,4129,6531	CALM3,DRD1,DRD2,MAOB,SLC6A3	5/188
10_Summary	KEGG Pathway	hsa04540	Gap junction	-6.77703	-5.44997	983,1812,1813,3356,3358,7846	CDK1,DRD1,DRD2,HTR2A,HTR2C,TUBA1A	6/-
10_Member	KEGG Pathway	hsa04540	Gap junction	-6.77703	-5.44997	983,1812,1813,3356,3358,7846	CDK1,DRD1,DRD2,HTR2A,HTR2C,TUBA1A	6/92
11_Summary	KEGG Pathway	hsa05222	Small cell lung cancer	-6.74897	-5.44674	836,1017,4843,5743,6256,6257,1432,3320,5599,336,5468,890,4314,2099,7068,4322	CASP3,CDK2,NOS2,PTGS2,RXRA,RXRB,MAPK14,HSP90AA1,MAPK8,APOA2,PPARG,CCNA2,MMP3,ESR1,THRB,MMP13	16/-
11_Member	KEGG Pathway	hsa05222	Small cell lung cancer	-6.74897	-5.44674	836,1017,4843,5743,6256,6257	CASP3,CDK2,NOS2,PTGS2,RXRA,RXRB	6/93
11_Member	KEGG Pathway	hsa04659	Th17 cell differentiation	-4.97143	-3.91907	1432,3320,5599,6256,6257	MAPK14,HSP90AA1,MAPK8,RXRA,RXRB	5/109
11_Member	KEGG Pathway	hsa03320	PPAR signaling pathway	-4.29997	-3.39567	336,5468,6256,6257	APOA2,PPARG,RXRA,RXRB	4/76
11_Member	KEGG Pathway	hsa05216	Thyroid cancer	-3.8885	-3.04524	5468,6256,6257	PPARG,RXRA,RXRB	3/37
11_Member	KEGG Pathway	hsa05202	Transcriptional misregulation in cancer	-3.73641	-2.92709	890,4314,5468,6256,6257	CCNA2,MMP3,PPARG,RXRA,RXRB	5/198
11_Member	KEGG Pathway	hsa04919	Thyroid hormone signaling pathway	-3.50445	-2.73229	2099,6256,6257,7068	ESR1,RXRA,RXRB,THRB	4/122
11_Member	KEGG Pathway	hsa04920	Adipocytokine signaling pathway	-3.06784	-2.35192	5599,6256,6257	MAPK8,RXRA,RXRB	3/70
11_Member	KEGG Pathway	hsa04928	Parathyroid hormone synthesis, secretion and action	-2.45057	-1.82757	4322,6256,6257	MMP13,RXRA,RXRB	3/115
11_Member	KEGG Pathway	hsa05226	Gastric cancer	-2.13034	-1.56406	1017,6256,6257	CDK2,RXRA,RXRB	3/150
11_Member	KEGG Pathway	hsa05160	Hepatitis C	-2.06126	-1.50376	836,1017,6256	CASP3,CDK2,RXRA	3/159
12_Summary	KEGG Pathway	hsa04148	Efferocytosis	-6.69135	-5.4126	836,1432,5468,5743,6256,6868,7376	CASP3,MAPK14,PPARG,PTGS2,RXRA,ADAM17,NR1H2	7/-
12_Member	KEGG Pathway	hsa04148	Efferocytosis	-6.69135	-5.4126	836,1432,5468,5743,6256,6868,7376	CASP3,MAPK14,PPARG,PTGS2,RXRA,ADAM17,NR1H2	7/157
13_Summary	KEGG Pathway	hsa04610	Complement and coagulation cascades	-5.42717	-4.2536	629,2147,2152,2155,5340	CFB,F2,F3,F7,PLG	5/-
13_Member	KEGG Pathway	hsa04610	Complement and coagulation cascades	-5.42717	-4.2536	629,2147,2152,2155,5340	CFB,F2,F3,F7,PLG	5/88
14_Summary	KEGG Pathway	hsa05032	Morphine addiction	-5.35538	-4.21285	1812,2554,4988,5139,10846,4860	DRD1,GABRA1,OPRM1,PDE3A,PDE10A,PNP	6/-
14_Member	KEGG Pathway	hsa05032	Morphine addiction	-5.35538	-4.21285	1812,2554,4988,5139,10846	DRD1,GABRA1,OPRM1,PDE3A,PDE10A	5/91
14_Member	KEGG Pathway	hsa00230	Purine metabolism	-2.32052	-1.71725	4860,5139,10846	PNP,PDE3A,PDE10A	3/128
15_Summary	KEGG Pathway	hsa05215	Prostate cancer	-5.1972	-4.08048	367,1017,2950,3320,4314	AR,CDK2,GSTP1,HSP90AA1,MMP3	5/-
15_Member	KEGG Pathway	hsa05215	Prostate cancer	-5.1972	-4.08048	367,1017,2950,3320,4314	AR,CDK2,GSTP1,HSP90AA1,MMP3	5/98
16_Summary	KEGG Pathway	hsa04725	Cholinergic synapse	-4.84006	-3.80107	43,779,1128,1129,1131,2147	ACHE,CACNA1S,CHRM1,CHRM2,CHRM3,F2	6/-
16_Member	KEGG Pathway	hsa04725	Cholinergic synapse	-4.84006	-3.80107	43,779,1128,1129,1131	ACHE,CACNA1S,CHRM1,CHRM2,CHRM3	5/116
16_Member	KEGG Pathway	hsa04810	Regulation of actin cytoskeleton	-2.47268	-1.84459	1128,1129,1131,2147	CHRM1,CHRM2,CHRM3,F2	4/232
17_Summary	KEGG Pathway	hsa04370	VEGF signaling pathway	-4.70618	-3.68015	1432,3791,4846,5743,2147,5742,4843	MAPK14,KDR,NOS3,PTGS2,F2,PTGS1,NOS2	7/-
17_Member	KEGG Pathway	hsa04370	VEGF signaling pathway	-4.70618	-3.68015	1432,3791,4846,5743	MAPK14,KDR,NOS3,PTGS2	4/60
17_Member	KEGG Pathway	hsa04611	Platelet activation	-3.45119	-2.69302	1432,2147,4846,5742	MAPK14,F2,NOS3,PTGS1	4/126
17_Member	KEGG Pathway	hsa05140	Leishmaniasis	-2.91549	-2.23304	1432,4843,5743	MAPK14,NOS2,PTGS2	3/79
18_Summary	KEGG Pathway	hsa04151	PI3K-Akt signaling pathway	-4.30585	-3.39567	1017,1128,1129,3320,3791,4846,6256	CDK2,CHRM1,CHRM2,HSP90AA1,KDR,NOS3,RXRA	7/-
18_Member	KEGG Pathway	hsa04151	PI3K-Akt signaling pathway	-4.30585	-3.39567	1017,1128,1129,3320,3791,4846,6256	CDK2,CHRM1,CHRM2,HSP90AA1,KDR,NOS3,RXRA	7/362
19_Summary	KEGG Pathway	hsa04742	Taste transduction	-4.08981	-3.21355	1131,2554,3350,3359	CHRM3,GABRA1,HTR1A,HTR3A	4/-
19_Member	KEGG Pathway	hsa04742	Taste transduction	-4.08981	-3.21355	1131,2554,3350,3359	CHRM3,GABRA1,HTR1A,HTR3A	4/86
20_Summary	KEGG Pathway	hsa00330	Arginine and proline metabolism	-3.4974	-2.73229	4129,4843,4846,808	MAOB,NOS2,NOS3,CALM3	4/-
20_Member	KEGG Pathway	hsa00330	Arginine and proline metabolism	-3.4974	-2.73229	4129,4843,4846	MAOB,NOS2,NOS3	3/50
20_Member	KEGG Pathway	hsa04371	Apelin signaling pathway	-2.21269	-1.62831	808,4843,4846	CALM3,NOS2,NOS3	3/140
