# Supplementary material for: Dual efficacy-toxicity of Chelidonii Herba in chronic obstructive pulmonary disease: Integrated network pharmacology, immune profiling and molecular docking
Source: PLoS One. 2025 Sep 23;20(9):e0332750. doi: 10.1371/journal.pone.0332750 (PMC12456800; doi:10.1371/journal.pone.0332750)
Supplement: S7 Data — (ZIP) [file pone.0332750.s008.zip › 7.Drug_Component_CoreTarget_Pathway/白屈菜-COPD/network.txt]

node1	node2	net
MOL000217	PTGS2	target
MOL000217	ALB	target
MOL000217	HSP90AA1	target
MOL000217	ESR1	target
MOL001455	PTGS2	target
MOL001455	ALB	target
MOL001455	HSP90AA1	target
MOL001455	ESR1	target
MOL001467	PTGS2	target
MOL001467	CDK2	target
MOL001467	HSP90AA1	target
MOL001454	PTGS2	target
MOL001454	HSP90AA1	target
MOL001454	ESR1	target
MOL001481	PTGS2	target
MOL001481	ALB	target
MOL001481	ESR1	target
MOL001460	PTGS2	target
MOL001460	HSP90AA1	target
MOL001460	ESR1	target
MOL001461	PPARG	target
MOL001461	PTGS2	target
MOL001461	CDK2	target
MOL001461	ALB	target
MOL001461	HSP90AA1	target
MOL001461	ESR1	target
MOL001476	PTGS2	target
MOL001476	ALB	target
MOL001476	ESR1	target
MOL001458	PTGS2	target
MOL001458	ESR1	target
MOL000729	CASP3	target
MOL000729	PTGS2	target
MOL000729	ALB	target
MOL000729	ESR1	target
hsa04726	CASP3	target
hsa05200	CASP3	target
hsa05417	CASP3	target
hsa04914	CASP3	target
hsa05022	CASP3	target
hsa04728	CASP3	target
hsa05222	CASP3	target
hsa04148	CASP3	target
hsa05200	PPARG	target
hsa05417	PPARG	target
hsa05222	PPARG	target
hsa04148	PPARG	target
hsa04726	PTGS2	target
hsa05200	PTGS2	target
hsa05417	PTGS2	target
hsa05022	PTGS2	target
hsa04022	PTGS2	target
hsa05222	PTGS2	target
hsa04148	PTGS2	target
hsa04370	PTGS2	target
hsa05200	CDK2	target
hsa05417	CDK2	target
hsa04914	CDK2	target
hsa05222	CDK2	target
hsa05215	CDK2	target
hsa04151	CDK2	target
hsa05200	HSP90AA1	target
hsa05417	HSP90AA1	target
hsa04914	HSP90AA1	target
hsa05207	HSP90AA1	target
hsa05222	HSP90AA1	target
hsa05215	HSP90AA1	target
hsa04151	HSP90AA1	target
hsa05200	ESR1	target
hsa05417	ESR1	target
hsa05207	ESR1	target
hsa05222	ESR1	target
Chelidonii Herba	MOL000217	mol
Chelidonii Herba	MOL001455	mol
Chelidonii Herba	MOL001467	mol
Chelidonii Herba	MOL001454	mol
Chelidonii Herba	MOL001481	mol
Chelidonii Herba	MOL001460	mol
Chelidonii Herba	MOL001461	mol
Chelidonii Herba	MOL001476	mol
Chelidonii Herba	MOL001458	mol
Chelidonii Herba	MOL000729	mol
