# Supplementary material for: Dual efficacy-toxicity of Chelidonii Herba in chronic obstructive pulmonary disease: Integrated network pharmacology, immune profiling and molecular docking
Source: PLoS One. 2025 Sep 23;20(9):e0332750. doi: 10.1371/journal.pone.0332750 (PMC12456800; doi:10.1371/journal.pone.0332750)
Supplement: S7 Data — (ZIP) [file pone.0332750.s008.zip › 7.Drug_Component_CoreTarget_Pathway/白屈菜-COPD/network.txt default node.csv]

AverageShortestPathLength	BetweennessCentrality	ClosenessCentrality	ClusteringCoefficient	Degree	degree.layout	Eccentricity	IsSingleNode	name	NeighborhoodConnectivity	NumberOfDirectedEdges	NumberOfUndirectedEdges	PartnerOfMultiEdgedNodePairs	Radiality	selected	SelfLoops	shared name	Stress	TopologicalCoefficient	type
2.1	0.04850487323019202	0.47619047619047616	0.0	10	10	3	false	Chelidonii Herba	4.5	0	10	0	0.9388888888888888	false	0	Chelidonii Herba	472	0.5	drug
2.533333333333333	0.0017544589649064887	0.39473684210526316	0.0	2	2	4	false	hsa05207	13.0	0	2	0	0.914814814814815	false	0	hsa05207	40	0.75	通路
2.8	9.50796531558782E-4	0.35714285714285715	0.0	2	2	4	false	hsa04151	10.5	0	2	0	0.8999999999999999	false	0	hsa04151	12	0.7916666666666666	通路
2.8	9.50796531558782E-4	0.35714285714285715	0.0	2	2	4	false	hsa05215	10.5	0	2	0	0.8999999999999999	false	0	hsa05215	12	0.7916666666666666	通路
2.533333333333333	0.0	0.39473684210526316	0.0	1	1	4	false	hsa04370	18.0	0	1	0	0.914814814814815	false	0	hsa04370	0	0.0	通路
2.533333333333333	0.0	0.39473684210526316	0.0	1	1	4	false	hsa04022	18.0	0	1	0	0.914814814814815	false	0	hsa04022	0	0.0	通路
2.2666666666666666	0.01079296452128872	0.4411764705882353	0.0	3	3	4	false	hsa04148	10.666666666666666	0	3	0	0.9296296296296297	false	0	hsa04148	104	0.5087719298245614	通路
1.8666666666666667	0.050900149353410265	0.5357142857142857	0.0	6	6	3	false	hsa05222	11.0	0	6	0	0.9518518518518518	false	0	hsa05222	638	0.45454545454545453	通路
3.1333333333333333	0.0	0.3191489361702128	0.0	1	1	4	false	hsa04728	9.0	0	1	0	0.8814814814814815	false	0	hsa04728	0	0.0	通路
2.3333333333333335	0.005113543048763798	0.42857142857142855	0.0	2	2	4	false	hsa05022	13.5	0	2	0	0.925925925925926	false	0	hsa05022	60	0.6578947368421053	通路
2.4	0.011134556965543224	0.4166666666666667	0.0	3	3	4	false	hsa04914	10.0	0	3	0	0.9222222222222223	false	0	hsa04914	126	0.5294117647058824	通路
1.8666666666666667	0.050900149353410265	0.5357142857142857	0.0	6	6	3	false	hsa05417	11.0	0	6	0	0.9518518518518518	false	0	hsa05417	638	0.45454545454545453	通路
1.8666666666666667	0.050900149353410265	0.5357142857142857	0.0	6	6	3	false	hsa05200	11.0	0	6	0	0.9518518518518518	false	0	hsa05200	638	0.45454545454545453	通路
2.3333333333333335	0.005113543048763798	0.42857142857142855	0.0	2	2	4	false	hsa04726	13.5	0	2	0	0.925925925925926	false	0	hsa04726	60	0.6578947368421053	通路
2.1666666666666665	0.12289455372780711	0.46153846153846156	0.0	9	9	3	false	CASP3	3.7777777777777777	0	9	0	0.9351851851851851	false	0	CASP3	938	0.3968253968253968	gene
2.066666666666667	0.03559747505215458	0.48387096774193544	0.0	5	5	4	false	MOL000729	11.2	0	5	0	0.9407407407407408	false	0	MOL000729	330	0.51	Chelidonii Herba
2.3333333333333335	0.0038448254280247013	0.42857142857142855	0.0	3	3	4	false	MOL001458	13.666666666666666	0	3	0	0.925925925925926	false	0	MOL001458	56	0.7037037037037037	Chelidonii Herba
2.2666666666666666	0.009053728912790255	0.4411764705882353	0.0	4	4	4	false	MOL001476	11.75	0	4	0	0.9296296296296297	false	0	MOL001476	108	0.5972222222222222	Chelidonii Herba
2.433333333333333	0.011243641955749388	0.4109589041095891	0.0	5	5	3	false	PPARG	5.6	0	5	0	0.9203703703703704	false	0	PPARG	124	0.6571428571428571	gene
1.8666666666666667	0.06027068540863151	0.5357142857142857	0.0	7	7	4	false	MOL001461	10.428571428571429	0	7	0	0.9518518518518518	false	0	MOL001461	702	0.4489795918367347	Chelidonii Herba
2.066666666666667	0.0127777970946681	0.48387096774193544	0.0	4	4	4	false	MOL001460	13.5	0	4	0	0.9407407407407408	false	0	MOL001460	226	0.5952380952380952	Chelidonii Herba
2.2666666666666666	0.009053728912790255	0.4411764705882353	0.0	4	4	4	false	MOL001481	11.75	0	4	0	0.9296296296296297	false	0	MOL001481	108	0.5972222222222222	Chelidonii Herba
2.066666666666667	0.0127777970946681	0.48387096774193544	0.0	4	4	4	false	MOL001454	13.5	0	4	0	0.9407407407407408	false	0	MOL001454	226	0.5952380952380952	Chelidonii Herba
2.2333333333333334	0.0614059879300906	0.44776119402985076	0.0	8	8	3	false	CDK2	4.5	0	8	0	0.9314814814814815	false	0	CDK2	710	0.5	gene
2.066666666666667	0.019455498425919957	0.48387096774193544	0.0	4	4	4	false	MOL001467	12.25	0	4	0	0.9407407407407408	false	0	MOL001467	292	0.5357142857142857	Chelidonii Herba
2.0	0.022029827424156434	0.5	0.0	5	5	4	false	MOL001455	12.0	0	5	0	0.9444444444444444	false	0	MOL001455	322	0.5238095238095238	Chelidonii Herba
1.9	0.11872718714448885	0.5263157894736842	0.0	13	13	3	false	ESR1	4.6923076923076925	0	13	0	0.9500000000000001	false	0	ESR1	1158	0.5274725274725275	gene
1.9	0.17675905437337583	0.5263157894736842	0.0	13	13	3	false	HSP90AA1	4.3076923076923075	0	13	0	0.9500000000000001	false	0	HSP90AA1	1734	0.4725274725274725	gene
2.3666666666666667	0.013852286340497412	0.4225352112676056	0.0	6	6	3	false	ALB	5.0	0	6	0	0.924074074074074	false	0	ALB	156	0.5714285714285714	gene
1.5666666666666667	0.3592560934587182	0.6382978723404256	0.0	18	18	3	false	PTGS2	4.0	0	18	0	0.9685185185185186	false	0	PTGS2	2408	0.42857142857142855	gene
2.0	0.022029827424156434	0.5	0.0	5	5	4	false	MOL000217	12.0	0	5	0	0.9444444444444444	false	0	MOL000217	322	0.5238095238095238	Chelidonii Herba
