# Supplementary material for: Dual efficacy-toxicity of Chelidonii Herba in chronic obstructive pulmonary disease: Integrated network pharmacology, immune profiling and molecular docking
Source: PLoS One. 2025 Sep 23;20(9):e0332750. doi: 10.1371/journal.pone.0332750 (PMC12456800; doi:10.1371/journal.pone.0332750)
Supplement: S7 Data — (ZIP) [file pone.0332750.s008.zip › 7.Drug_Component_CoreTarget_Pathway/白屈菜-COPD/通路.txt]

hsa04080
hsa04726
hsa05200
hsa05417
hsa04914
hsa05022
hsa05207
hsa04022
hsa04728
hsa04540
hsa05222
hsa04148
hsa04610
hsa05032
hsa05215
hsa04725
hsa04370
hsa04151
hsa04742
hsa00330
