# Supplementary material for: Dual efficacy-toxicity of Chelidonii Herba in chronic obstructive pulmonary disease: Integrated network pharmacology, immune profiling and molecular docking
Source: PLoS One. 2025 Sep 23;20(9):e0332750. doi: 10.1371/journal.pone.0332750 (PMC12456800; doi:10.1371/journal.pone.0332750)
Supplement: S7 Data — (ZIP) [file pone.0332750.s008.zip › 7.Drug_Component_CoreTarget_Pathway/白屈菜-Drug Induce Liver Injury/metascape_result.t039b9zje.xlsx]

## Sheet: Annotation
MyList	Gene ID	Type	Tax ID	Homologene Gene ID	Homologene Gene Tax ID	hsa04080 Neuroactive ligand-receptor in	hsa04726 Serotonergic synapse	hsa04022 cGMP-PKG signaling pathway	hsa05200 Pathways in cancer	hsa04024 cAMP signaling pathway	hsa04915 Estrogen signaling pathway	hsa05417 Lipid and atherosclerosis	hsa04914 Progesterone-mediated oocyte m	hsa04728 Dopaminergic synapse	hsa04540 Gap junction	hsa05022 Pathways of neurodegeneration	hsa04610 Complement and coagulation cas	hsa04725 Cholinergic synapse	hsa04919 Thyroid hormone signaling path	hsa05032 Morphine addiction	hsa05215 Prostate cancer	hsa04370 VEGF signaling pathway	hsa04151 PI3K-Akt signaling pathway	hsa04742 Taste transduction	hsa00330 Arginine and proline metabolis
ALB	213	symbol	H. sapiens	213	H. sapiens	0	0	0	0	0	0	0	0	0	0	0	0	0	0	0	0	0	0	0	0
CASP3	836	symbol	H. sapiens	836	H. sapiens	0	1	0	1	0	0	1	1	1	0	1	0	0	0	0	0	0	0	0	0
NOS2	4843	symbol	H. sapiens	4843	H. sapiens	1	0	0	1	0	0	1	0	0	0	1	0	0	0	0	0	1	0	0	1
PPARG	5468	symbol	H. sapiens	5468	H. sapiens	0	0	0	1	0	0	1	0	0	0	0	0	0	1	0	0	0	0	0	0
CYP2D6	1565	symbol	H. sapiens	1565	H. sapiens	0	1	0	0	0	0	1	0	0	0	0	0	0	0	0	0	0	0	0	0
F2	2147	symbol	H. sapiens	2147	H. sapiens	1	0	0	1	0	0	1	0	0	0	0	1	1	0	0	0	0	0	0	0
PTGS2	5743	symbol	H. sapiens	5743	H. sapiens	0	1	1	1	0	0	1	0	0	0	1	0	0	0	0	0	1	0	0	0
MAPK14	1432	symbol	H. sapiens	1432	H. sapiens	0	0	1	0	0	0	1	1	1	1	1	0	0	1	0	0	1	0	0	0
MAPK8	5599	symbol	H. sapiens	5599	H. sapiens	0	0	0	1	1	0	1	1	1	1	1	0	0	1	0	0	0	0	0	0
NOS3	4846	symbol	H. sapiens	4846	H. sapiens	1	0	1	0	0	1	1	0	0	0	0	0	0	0	0	0	1	1	0	1
ESR1	2099	symbol	H. sapiens	2099	H. sapiens	0	0	0	1	0	1	1	0	0	0	0	0	0	1	0	0	0	0	0	0
NR1I2	8856	symbol	H. sapiens	8856	H. sapiens	0	0	0	0	0	0	0	0	0	0	0	0	0	0	0	0	0	0	0	0
TTR	7276	symbol	H. sapiens	7276	H. sapiens	0	0	0	0	0	0	0	0	0	0	0	0	0	0	0	0	0	0	0	0
NR1H2	7376	symbol	H. sapiens	7376	H. sapiens	0	0	0	0	0	0	1	0	0	0	0	0	0	0	0	0	0	0	0	0
F3	2152	symbol	H. sapiens	2152	H. sapiens	0	0	0	0	0	0	1	0	0	0	0	1	0	0	0	0	0	0	0	0
DRD2	1813	symbol	H. sapiens	1813	H. sapiens	1	0	0	0	1	0	0	0	1	1	0	0	0	0	0	0	1	0	0	0
HSP90AA1	3320	symbol	H. sapiens	3320	H. sapiens	0	0	0	1	0	1	1	1	0	0	0	0	0	1	0	1	0	1	0	0
CES1	1066	symbol	H. sapiens	1066	H. sapiens	0	0	0	0	0	0	0	0	0	0	0	0	0	0	0	0	0	0	0	0
GSTP1	2950	symbol	H. sapiens	2950	H. sapiens	0	0	0	1	0	0	1	0	0	0	0	0	0	0	0	1	0	0	0	0
SLC6A3	6531	symbol	H. sapiens	6531	H. sapiens	0	0	0	0	0	0	0	0	1	0	1	0	0	0	0	0	0	0	0	0
BCHE	590	symbol	H. sapiens	590	H. sapiens	0	0	0	0	0	0	0	0	0	0	0	0	0	0	0	0	0	0	0	0
KDR	3791	symbol	H. sapiens	3791	H. sapiens	1	0	0	0	0	0	1	0	0	0	0	0	0	0	0	0	1	1	0	0
HTR2A	3356	symbol	H. sapiens	3356	H. sapiens	1	1	0	0	0	0	0	0	0	1	0	0	0	0	0	0	0	0	0	0
AR	367	symbol	H. sapiens	367	H. sapiens	0	0	0	1	0	1	0	1	0	0	0	0	0	0	0	1	0	0	0	0
BMP2	650	symbol	H. sapiens	650	H. sapiens	0	0	0	1	0	0	0	0	0	0	0	0	0	0	0	0	0	0	0	0
CDK2	1017	symbol	H. sapiens	1017	H. sapiens	0	0	0	1	0	0	1	1	0	0	0	0	0	0	0	1	0	1	0	0
PTGS1	5742	symbol	H. sapiens	5742	H. sapiens	0	1	0	0	0	0	1	0	0	0	0	0	0	0	0	0	0	0	0	0
SCN5A	6331	symbol	H. sapiens	6331	H. sapiens	0	0	1	0	0	0	0	0	0	0	0	0	0	0	0	0	0	0	0	0
SLC6A4	6532	symbol	H. sapiens	6532	H. sapiens	0	1	0	0	0	0	0	0	0	0	0	0	0	0	0	0	0	0	0	0
CDK1	983	symbol	H. sapiens	983	H. sapiens	0	0	0	0	0	0	1	1	0	1	0	0	0	0	0	0	0	0	0	0
PAH	5053	symbol	H. sapiens	5053	H. sapiens	0	0	0	0	0	0	0	0	0	0	0	0	0	0	0	0	0	0	0	0
ADRB2	154	symbol	H. sapiens	154	H. sapiens	1	0	1	0	1	1	0	0	0	0	0	0	0	0	0	0	0	0	0	0
KCNH2	3757	symbol	H. sapiens	3757	H. sapiens	0	0	0	0	0	0	0	0	0	0	0	0	0	0	0	0	0	0	0	0
PLG	5340	symbol	H. sapiens	5340	H. sapiens	1	0	0	0	0	0	0	0	0	0	0	1	0	0	0	0	0	0	0	0
HTR1A	3350	symbol	H. sapiens	3350	H. sapiens	1	1	0	0	1	0	0	0	0	0	0	0	0	0	0	0	0	0	1	0
CYP19A1	1588	symbol	H. sapiens	1588	H. sapiens	0	0	0	0	0	0	0	0	0	0	0	0	0	0	0	0	0	0	0	0
MMP3	4314	symbol	H. sapiens	4314	H. sapiens	0	0	0	0	0	0	1	0	0	0	0	0	0	1	0	1	0	0	0	0
OPRM1	4988	symbol	H. sapiens	4988	H. sapiens	1	0	0	0	0	1	0	0	0	0	0	0	0	0	1	0	0	0	0	0
PNP	4860	symbol	H. sapiens	4860	H. sapiens	0	0	0	0	0	0	0	0	0	0	0	0	0	0	1	0	0	0	0	0
RXRA	6256	symbol	H. sapiens	6256	H. sapiens	0	0	0	1	0	1	1	0	0	0	0	0	0	1	0	0	0	1	0	0
CALM3	808	symbol	H. sapiens	808	H. sapiens	1	0	1	1	1	1	1	1	1	1	1	0	0	0	0	0	1	0	0	1
SIGMAR1	10280	symbol	H. sapiens	10280	H. sapiens	0	0	0	0	0	0	1	0	0	0	1	0	0	0	0	0	0	0	0	0
ACHE	43	symbol	H. sapiens	43	H. sapiens	0	0	0	0	0	0	0	0	0	0	0	0	1	0	0	0	0	0	0	0
DPP4	1803	symbol	H. sapiens	1803	H. sapiens	0	0	0	0	0	0	0	0	0	0	0	0	0	0	0	0	0	0	0	0
MAOB	4129	symbol	H. sapiens	4129	H. sapiens	0	1	0	0	0	0	0	0	1	0	0	0	0	0	0	0	0	0	0	1
CCNA2	890	symbol	H. sapiens	890	H. sapiens	0	0	0	1	0	0	1	1	0	0	0	0	0	1	0	0	0	0	0	0
PGR	5241	symbol	H. sapiens	5241	H. sapiens	0	0	0	0	0	1	0	1	0	0	0	0	0	0	0	0	0	0	0	0
CCNB1	891	symbol	H. sapiens	891	H. sapiens	0	0	0	0	0	0	1	1	0	0	0	0	0	0	0	0	0	0	0	0
ESR2	2100	symbol	H. sapiens	2100	H. sapiens	0	0	0	1	0	1	1	0	0	0	0	0	0	0	0	0	0	0	0	0
DRD1	1812	symbol	H. sapiens	1812	H. sapiens	1	0	0	0	1	0	0	0	1	1	0	0	0	0	1	0	0	0	0	0
HTR3A	3359	symbol	H. sapiens	3359	H. sapiens	0	1	0	0	0	0	0	0	0	0	0	0	0	0	0	0	0	0	1	0
F7	2155	symbol	H. sapiens	2155	H. sapiens	0	0	0	0	0	0	0	0	0	0	0	1	0	0	0	0	0	0	0	0
ADAM17	6868	symbol	H. sapiens	6868	H. sapiens	0	0	0	0	0	0	1	0	0	0	1	0	0	0	0	0	0	0	0	0
HTR2C	3358	symbol	H. sapiens	3358	H. sapiens	1	1	0	0	0	0	0	0	0	1	0	0	0	0	0	0	0	0	0	0
AKR1B1	231	symbol	H. sapiens	231	H. sapiens	0	0	0	0	0	0	0	0	0	0	0	0	0	0	0	0	0	0	0	0
DRD3	1814	symbol	H. sapiens	1814	H. sapiens	1	0	0	0	0	0	0	0	1	0	0	0	0	0	0	0	0	0	0	0
PRKCE	5581	symbol	H. sapiens	5581	H. sapiens	0	0	1	0	0	0	1	0	0	1	0	0	0	0	0	0	0	0	0	1
GABRA1	2554	symbol	H. sapiens	2554	H. sapiens	1	0	0	0	0	0	1	0	0	0	0	0	0	0	1	0	0	0	1	0
CHRM3	1131	symbol	H. sapiens	1131	H. sapiens	1	0	1	0	0	0	0	0	0	0	1	0	1	0	0	0	0	0	1	0
ADRA2A	150	symbol	H. sapiens	150	H. sapiens	1	0	1	0	0	0	0	0	0	0	0	0	0	0	0	0	0	0	0	0
CA2	760	symbol	H. sapiens	760	H. sapiens	0	0	0	0	0	0	0	0	0	0	0	0	0	0	0	0	0	0	0	0
OPRD1	4985	symbol	H. sapiens	4985	H. sapiens	1	0	1	0	0	0	1	0	0	0	0	0	0	0	0	0	0	0	0	0
CACNA1S	779	symbol	H. sapiens	779	H. sapiens	1	1	1	0	1	1	1	0	0	0	1	0	1	0	0	0	0	0	0	0
MMP13	4322	symbol	H. sapiens	4322	H. sapiens	0	0	0	0	0	0	1	0	0	0	0	0	0	1	0	0	0	0	0	0
PPIA	5478	symbol	H. sapiens	5478	H. sapiens	0	0	0	0	0	0	0	0	0	0	0	0	0	0	0	0	0	0	0	0
BACE1	23621	symbol	H. sapiens	23621	H. sapiens	0	0	0	0	0	0	0	0	0	0	1	0	0	0	0	0	0	0	0	0
GC	2638	symbol	H. sapiens	2638	H. sapiens	0	0	0	0	0	0	0	0	0	0	0	0	0	0	0	0	0	0	0	0
THRB	7068	symbol	H. sapiens	7068	H. sapiens	1	0	0	0	0	0	0	0	0	0	0	0	0	1	0	0	0	0	0	0
TUBA1A	7846	symbol	H. sapiens	7846	H. sapiens	0	0	0	0	0	0	1	0	1	1	1	0	0	0	0	0	0	0	0	0
APOA2	336	symbol	H. sapiens	336	H. sapiens	0	0	0	0	0	0	0	0	0	0	0	0	0	1	0	0	0	0	0	0
ADRA1A	148	symbol	H. sapiens	148	H. sapiens	1	0	1	0	0	0	0	0	0	0	0	0	0	0	0	0	0	0	0	0
CFB	629	symbol	H. sapiens	629	H. sapiens	0	0	0	0	0	0	1	0	0	0	0	1	0	0	0	0	0	0	0	0
CHRM2	1129	symbol	H. sapiens	1129	H. sapiens	1	0	0	0	1	0	0	0	0	0	0	0	1	0	0	0	0	1	0	0
SLC6A2	6530	symbol	H. sapiens	6530	H. sapiens	0	0	0	0	0	0	0	0	0	0	0	0	0	0	0	0	0	0	0	0
TOP2B	7155	symbol	H. sapiens	7155	H. sapiens	0	0	0	0	0	0	0	0	0	0	0	0	0	0	0	0	0	0	0	0
CHRM1	1128	symbol	H. sapiens	1128	H. sapiens	1	0	0	0	1	0	0	0	0	0	1	0	1	0	0	0	0	1	0	0
NCOA1	8648	symbol	H. sapiens	8648	H. sapiens	0	0	0	1	0	1	0	0	0	0	0	0	0	1	0	0	0	0	0	0
AKR1C2	1646	symbol	H. sapiens	1646	H. sapiens	0	0	0	0	0	0	0	0	0	0	0	0	0	0	0	0	0	0	0	0
RXRB	6257	symbol	H. sapiens	6257	H. sapiens	0	0	0	1	0	1	1	0	0	0	0	0	0	1	0	0	0	0	0	0
ADRA2B	151	symbol	H. sapiens	151	H. sapiens	1	0	1	0	0	0	0	0	0	0	0	0	0	0	0	0	0	0	0	0
ADRA1B	147	symbol	H. sapiens	147	H. sapiens	1	0	1	0	0	0	0	0	0	0	0	0	0	0	0	0	0	0	0	0
NCOA2	10499	symbol	H. sapiens	10499	H. sapiens	0	0	0	0	0	1	0	0	0	0	0	0	0	1	0	0	0	0	0	0
HTR6	3362	symbol	H. sapiens	3362	H. sapiens	1	1	0	0	1	0	0	0	0	0	0	0	0	0	0	0	0	0	0	0
HTR2B	3357	symbol	H. sapiens	3357	H. sapiens	1	1	0	0	0	0	0	0	0	1	0	0	0	0	0	0	0	0	0	0
PDE3A	5139	symbol	H. sapiens	5139	H. sapiens	0	0	1	0	1	0	0	0	0	0	0	0	0	0	1	0	0	0	0	0
STS	412	symbol	H. sapiens	412	H. sapiens	0	0	0	0	0	0	0	0	0	0	0	0	0	0	0	0	0	0	0	0
CMA1	1215	symbol	H. sapiens	1215	H. sapiens	0	0	0	0	0	0	1	0	0	0	0	0	0	0	0	0	0	0	0	0
SERPIND1	3053	symbol	H. sapiens	3053	H. sapiens	0	0	0	0	0	0	0	0	0	0	0	1	0	0	0	0	0	0	0	0
ESRRG	2104	symbol	H. sapiens	2104	H. sapiens	0	0	0	0	0	0	0	0	0	0	0	0	0	0	0	0	0	0	0	0
CHRM4	1132	symbol	H. sapiens	1132	H. sapiens	1	0	0	0	0	0	0	0	0	0	0	0	1	0	0	0	0	0	0	0
PRSS1	5644	symbol	H. sapiens	5644	H. sapiens	1	0	0	0	0	0	0	0	0	0	0	0	0	0	0	0	0	0	0	0
CA1	759	symbol	H. sapiens	759	H. sapiens	0	0	0	0	0	0	0	0	0	0	0	0	0	0	0	0	0	0	0	0
PDE10A	10846	symbol	H. sapiens	10846	H. sapiens	0	0	0	0	1	0	0	0	0	0	0	0	0	0	1	0	0	0	0	0
ADRA2C	152	symbol	H. sapiens	152	H. sapiens	1	0	1	0	0	0	0	0	0	0	0	0	0	0	0	0	0	0	0	0
CCL24	6369	symbol	H. sapiens	6369	H. sapiens	0	0	0	0	0	0	0	0	0	0	0	0	0	0	0	0	0	0	0	0
ADRA1D	146	symbol	H. sapiens	146	H. sapiens	1	0	1	0	0	0	0	0	0	0	0	0	0	0	0	0	0	0	0	0

## Sheet: Enrichment
GroupID	Category	Term	Description	LogP	Log(q-value)	Genes	Symbols	InTerm_InList
1_Summary	KEGG Pathway	hsa04080	Neuroactive ligand-receptor interaction	-27.1467	-24.5892	146,147,148,150,151,152,154,1128,1129,1131,1132,1812,1813,1814,2147,2554,3350,3356,3357,3358,3362,4985,4988,5340,5644,7068,779,808,3791,4843,4846	ADRA1D,ADRA1B,ADRA1A,ADRA2A,ADRA2B,ADRA2C,ADRB2,CHRM1,CHRM2,CHRM3,CHRM4,DRD1,DRD2,DRD3,F2,GABRA1,HTR1A,HTR2A,HTR2B,HTR2C,HTR6,OPRD1,OPRM1,PLG,PRSS1,THRB,CACNA1S,CALM3,KDR,NOS2,NOS3	31/-
1_Member	KEGG Pathway	hsa04080	Neuroactive ligand-receptor interaction	-27.1467	-24.5892	146,147,148,150,151,152,154,1128,1129,1131,1132,1812,1813,1814,2147,2554,3350,3356,3357,3358,3362,4985,4988,5340,5644,7068	ADRA1D,ADRA1B,ADRA1A,ADRA2A,ADRA2B,ADRA2C,ADRB2,CHRM1,CHRM2,CHRM3,CHRM4,DRD1,DRD2,DRD3,F2,GABRA1,HTR1A,HTR2A,HTR2B,HTR2C,HTR6,OPRD1,OPRM1,PLG,PRSS1,THRB	26/370
1_Member	KEGG Pathway	hsa04020	Calcium signaling pathway	-17.2953	-15.0388	146,147,148,154,779,808,1128,1129,1131,1812,3356,3357,3358,3362,3791,4843,4846	ADRA1D,ADRA1B,ADRA1A,ADRB2,CACNA1S,CALM3,CHRM1,CHRM2,CHRM3,DRD1,HTR2A,HTR2B,HTR2C,HTR6,KDR,NOS2,NOS3	17/254
2_Summary	KEGG Pathway	hsa04726	Serotonergic synapse	-16.2785	-14.1981	779,836,1565,3350,3356,3357,3358,3359,3362,4129,5742,5743,6532	CACNA1S,CASP3,CYP2D6,HTR1A,HTR2A,HTR2B,HTR2C,HTR3A,HTR6,MAOB,PTGS1,PTGS2,SLC6A4	13/-
2_Member	KEGG Pathway	hsa04726	Serotonergic synapse	-16.2785	-14.1981	779,836,1565,3350,3356,3357,3358,3359,3362,4129,5742,5743,6532	CACNA1S,CASP3,CYP2D6,HTR1A,HTR2A,HTR2B,HTR2C,HTR3A,HTR6,MAOB,PTGS1,PTGS2,SLC6A4	13/115
3_Summary	KEGG Pathway	hsa04022	cGMP-PKG signaling pathway	-14.1663	-12.2108	146,147,148,150,151,152,154,779,808,4846,4985,5139,5581,1432,6331,1131,5743	ADRA1D,ADRA1B,ADRA1A,ADRA2A,ADRA2B,ADRA2C,ADRB2,CACNA1S,CALM3,NOS3,OPRD1,PDE3A,PRKCE,MAPK14,SCN5A,CHRM3,PTGS2	17/-
3_Member	KEGG Pathway	hsa04022	cGMP-PKG signaling pathway	-14.1663	-12.2108	146,147,148,150,151,152,154,779,808,4846,4985,5139,5581	ADRA1D,ADRA1B,ADRA1A,ADRA2A,ADRA2B,ADRA2C,ADRB2,CACNA1S,CALM3,NOS3,OPRD1,PDE3A,PRKCE	13/166
3_Member	KEGG Pathway	hsa04261	Adrenergic signaling in cardiomyocytes	-7.47086	-6.08944	146,147,148,154,779,808,1432,6331	ADRA1D,ADRA1B,ADRA1A,ADRB2,CACNA1S,CALM3,MAPK14,SCN5A	8/154
3_Member	KEGG Pathway	hsa04970	Salivary secretion	-6.1685	-4.95342	146,147,148,154,808,1131	ADRA1D,ADRA1B,ADRA1A,ADRB2,CALM3,CHRM3	6/97
3_Member	KEGG Pathway	hsa04270	Vascular smooth muscle contraction	-5.34821	-4.2531	146,147,148,779,808,5581	ADRA1D,ADRA1B,ADRA1A,CACNA1S,CALM3,PRKCE	6/134
3_Member	KEGG Pathway	hsa04924	Renin secretion	-4.15493	-3.22067	154,779,808,5139	ADRB2,CACNA1S,CALM3,PDE3A	4/69
3_Member	KEGG Pathway	hsa04921	Oxytocin signaling pathway	-2.81765	-2.1352	779,808,4846,5743	CACNA1S,CALM3,NOS3,PTGS2	4/155
3_Member	KEGG Pathway	hsa04925	Aldosterone synthesis and secretion	-2.42292	-1.78969	779,808,5581	CACNA1S,CALM3,PRKCE	3/98
4_Summary	KEGG Pathway	hsa05200	Pathways in cancer	-13.1188	-11.2602	367,650,808,836,890,1017,2099,2100,2147,2950,3320,4843,5468,5599,5743,6256,6257,8648	AR,BMP2,CALM3,CASP3,CCNA2,CDK2,ESR1,ESR2,F2,GSTP1,HSP90AA1,NOS2,PPARG,MAPK8,PTGS2,RXRA,RXRB,NCOA1	18/-
4_Member	KEGG Pathway	hsa05200	Pathways in cancer	-13.1188	-11.2602	367,650,808,836,890,1017,2099,2100,2147,2950,3320,4843,5468,5599,5743,6256,6257,8648	AR,BMP2,CALM3,CASP3,CCNA2,CDK2,ESR1,ESR2,F2,GSTP1,HSP90AA1,NOS2,PPARG,MAPK8,PTGS2,RXRA,RXRB,NCOA1	18/533
4_Member	KEGG Pathway	hsa05222	Small cell lung cancer	-6.27682	-5.04153	836,1017,4843,5743,6256,6257	CASP3,CDK2,NOS2,PTGS2,RXRA,RXRB	6/93
5_Summary	KEGG Pathway	hsa04024	cAMP signaling pathway	-11.0964	-9.31708	154,779,808,1128,1129,1812,1813,3350,3362,5139,5599,10846	ADRB2,CACNA1S,CALM3,CHRM1,CHRM2,DRD1,DRD2,HTR1A,HTR6,PDE3A,MAPK8,PDE10A	12/-
5_Member	KEGG Pathway	hsa04024	cAMP signaling pathway	-11.0964	-9.31708	154,779,808,1128,1129,1812,1813,3350,3362,5139,5599,10846	ADRB2,CACNA1S,CALM3,CHRM1,CHRM2,DRD1,DRD2,HTR1A,HTR6,PDE3A,MAPK8,PDE10A	12/226
6_Summary	KEGG Pathway	hsa04915	Estrogen signaling pathway	-9.19156	-7.47916	808,2099,2100,3320,4846,4988,5241,8648,10499,154,367,779,6256,6257	CALM3,ESR1,ESR2,HSP90AA1,NOS3,OPRM1,PGR,NCOA1,NCOA2,ADRB2,AR,CACNA1S,RXRA,RXRB	14/-
6_Member	KEGG Pathway	hsa04915	Estrogen signaling pathway	-9.19156	-7.47916	808,2099,2100,3320,4846,4988,5241,8648,10499	CALM3,ESR1,ESR2,HSP90AA1,NOS3,OPRM1,PGR,NCOA1,NCOA2	9/139
6_Member	KEGG Pathway	hsa05207	Chemical carcinogenesis - receptor activation	-7.53112	-6.10817	154,367,779,2099,2100,3320,5241,6256,6257	ADRB2,AR,CACNA1S,ESR1,ESR2,HSP90AA1,PGR,RXRA,RXRB	9/215
6_Member	KEGG Pathway	hsa05224	Breast cancer	-2.89143	-2.19125	2099,2100,5241,8648	ESR1,ESR2,PGR,NCOA1	4/148
7_Summary	KEGG Pathway	hsa05417	Lipid and atherosclerosis	-8.73801	-7.08359	808,836,1432,3320,4314,4846,5468,5599,6256,6257,4322,5743,2950,3791,6868,7376,2152,5581,4843,1565,2099,2100,4985,891,983,629,2147,779,2554,890,1017,7846,5742,1215,10280	CALM3,CASP3,MAPK14,HSP90AA1,MMP3,NOS3,PPARG,MAPK8,RXRA,RXRB,MMP13,PTGS2,GSTP1,KDR,ADAM17,NR1H2,F3,PRKCE,NOS2,CYP2D6,ESR1,ESR2,OPRD1,CCNB1,CDK1,CFB,F2,CACNA1S,GABRA1,CCNA2,CDK2,TUBA1A,PTGS1,CMA1,SIGMAR1	35/-
7_Member	KEGG Pathway	hsa05417	Lipid and atherosclerosis	-8.73801	-7.08359	808,836,1432,3320,4314,4846,5468,5599,6256,6257	CALM3,CASP3,MAPK14,HSP90AA1,MMP3,NOS3,PPARG,MAPK8,RXRA,RXRB	10/216
7_Member	KEGG Pathway	hsa04657	IL-17 signaling pathway	-7.64452	-6.1662	836,1432,3320,4314,4322,5599,5743	CASP3,MAPK14,HSP90AA1,MMP3,MMP13,MAPK8,PTGS2	7/95
7_Member	KEGG Pathway	hsa05418	Fluid shear stress and atherosclerosis	-6.46286	-5.18411	808,1432,2950,3320,3791,4846,5599	CALM3,MAPK14,GSTP1,HSP90AA1,KDR,NOS3,MAPK8	7/141
7_Member	KEGG Pathway	hsa04148	Efferocytosis	-6.14717	-4.95139	836,1432,5468,5743,6256,6868,7376	CASP3,MAPK14,PPARG,PTGS2,RXRA,ADAM17,NR1H2	7/157
7_Member	KEGG Pathway	hsa04933	AGE-RAGE signaling pathway in diabetic complications	-6.06486	-4.88757	836,1432,2152,4846,5581,5599	CASP3,MAPK14,F3,NOS3,PRKCE,MAPK8	6/101
7_Member	KEGG Pathway	hsa04668	TNF signaling pathway	-5.6473	-4.50477	836,1432,4314,5599,5743,6868	CASP3,MAPK14,MMP3,MAPK8,PTGS2,ADAM17	6/119
7_Member	KEGG Pathway	hsa05133	Pertussis	-5.29539	-4.21501	808,836,1432,4843,5599	CALM3,CASP3,MAPK14,NOS2,MAPK8	5/78
7_Member	KEGG Pathway	hsa01522	Endocrine resistance	-4.78824	-3.76221	1432,1565,2099,2100,5599	MAPK14,CYP2D6,ESR1,ESR2,MAPK8	5/99
7_Member	KEGG Pathway	hsa04071	Sphingolipid signaling pathway	-4.35104	-3.37332	1432,4846,4985,5581,5599	MAPK14,NOS3,OPRD1,PRKCE,MAPK8	5/122
7_Member	KEGG Pathway	hsa04926	Relaxin signaling pathway	-4.21954	-3.2538	1432,4322,4843,4846,5599	MAPK14,MMP13,NOS2,NOS3,MAPK8	5/130
7_Member	KEGG Pathway	hsa05170	Human immunodeficiency virus 1 infection	-4.20925	-3.2538	808,836,891,983,1432,5599	CALM3,CASP3,CCNB1,CDK1,MAPK14,MAPK8	6/213
7_Member	KEGG Pathway	hsa04917	Prolactin signaling pathway	-4.10629	-3.19224	1432,2099,2100,5599	MAPK14,ESR1,ESR2,MAPK8	4/71
7_Member	KEGG Pathway	hsa05120	Epithelial cell signaling in Helicobacter pylori infection	-4.10629	-3.19224	836,1432,5599,6868	CASP3,MAPK14,MAPK8,ADAM17	4/71
7_Member	KEGG Pathway	hsa05171	Coronavirus disease - COVID-19	-3.94432	-3.06327	629,1432,2147,4314,5599,6868	CFB,MAPK14,F2,MMP3,MAPK8,ADAM17	6/238
7_Member	KEGG Pathway	hsa04723	Retrograde endocannabinoid signaling	-3.93954	-3.06327	779,1432,2554,5599,5743	CACNA1S,MAPK14,GABRA1,MAPK8,PTGS2	5/149
7_Member	KEGG Pathway	hsa04932	Non-alcoholic fatty liver disease	-3.83311	-2.96579	836,1432,5468,5599,6256	CASP3,MAPK14,PPARG,MAPK8,RXRA	5/157
7_Member	KEGG Pathway	hsa05161	Hepatitis B	-3.75711	-2.91561	836,890,1017,1432,5599	CASP3,CCNA2,CDK2,MAPK14,MAPK8	5/163
7_Member	KEGG Pathway	hsa04912	GnRH signaling pathway	-3.65157	-2.82645	779,808,1432,5599	CACNA1S,CALM3,MAPK14,MAPK8	4/93
7_Member	KEGG Pathway	hsa05152	Tuberculosis	-3.53539	-2.71825	808,836,1432,4843,5599	CALM3,CASP3,MAPK14,NOS2,MAPK8	5/182
7_Member	KEGG Pathway	hsa04625	C-type lectin receptor signaling pathway	-3.45005	-2.64842	808,1432,5599,5743	CALM3,MAPK14,MAPK8,PTGS2	4/105
7_Member	KEGG Pathway	hsa04931	Insulin resistance	-3.38837	-2.6012	4846,5581,5599,7376	NOS3,PRKCE,MAPK8,NR1H2	4/109
7_Member	KEGG Pathway	hsa05167	Kaposi sarcoma-associated herpesvirus infection	-3.38785	-2.6012	808,836,1432,5599,5743	CALM3,CASP3,MAPK14,MAPK8,PTGS2	5/196
7_Member	KEGG Pathway	hsa05145	Toxoplasmosis	-3.34369	-2.57151	836,1432,4843,5599	CASP3,MAPK14,NOS2,MAPK8	4/112
7_Member	KEGG Pathway	hsa05130	Pathogenic Escherichia coli infection	-3.31843	-2.55331	836,1432,2147,5599,7846	CASP3,MAPK14,F2,MAPK8,TUBA1A	5/203
7_Member	KEGG Pathway	hsa05169	Epstein-Barr virus infection	-3.30873	-2.55056	836,890,1017,1432,5599	CASP3,CCNA2,CDK2,MAPK14,MAPK8	5/204
7_Member	KEGG Pathway	hsa04611	Platelet activation	-3.15111	-2.40651	1432,2147,4846,5742	MAPK14,F2,NOS3,PTGS1	4/126
7_Member	KEGG Pathway	hsa04068	FoxO signaling pathway	-3.0634	-2.32936	891,1017,1432,5599	CCNB1,CDK2,MAPK14,MAPK8	4/133
7_Member	KEGG Pathway	hsa05132	Salmonella infection	-2.9051	-2.19885	836,1432,3320,5599,7846	CASP3,MAPK14,HSP90AA1,MAPK8,TUBA1A	5/251
7_Member	KEGG Pathway	hsa05020	Prion disease	-2.71057	-2.05616	779,836,1432,5599,7846	CACNA1S,CASP3,MAPK14,MAPK8,TUBA1A	5/278
7_Member	KEGG Pathway	hsa04010	MAPK signaling pathway	-2.56765	-1.92922	779,836,1432,3791,5599	CACNA1S,CASP3,MAPK14,KDR,MAPK8	5/300
7_Member	KEGG Pathway	hsa05205	Proteoglycans in cancer	-2.38743	-1.76192	836,1432,2099,3791	CASP3,MAPK14,ESR1,KDR	4/204
7_Member	KEGG Pathway	hsa05415	Diabetic cardiomyopathy	-2.37991	-1.76192	1215,1432,4846,5599	CMA1,MAPK14,NOS3,MAPK8	4/205
7_Member	KEGG Pathway	hsa05142	Chagas disease	-2.36237	-1.74934	1432,4843,5599	MAPK14,NOS2,MAPK8	3/103
7_Member	KEGG Pathway	hsa05163	Human cytomegalovirus infection	-2.23111	-1.63558	808,836,1432,5743	CALM3,CASP3,MAPK14,PTGS2	4/226
7_Member	KEGG Pathway	hsa05014	Amyotrophic lateral sclerosis	-2.1796	-1.59392	836,1432,4843,7846,10280	CASP3,MAPK14,NOS2,TUBA1A,SIGMAR1	5/371
7_Member	KEGG Pathway	hsa04722	Neurotrophin signaling pathway	-2.1783	-1.59392	808,1432,5599	CALM3,MAPK14,MAPK8	3/120
7_Member	KEGG Pathway	hsa04935	Growth hormone synthesis, secretion and action	-2.15855	-1.58332	779,1432,5599	CACNA1S,MAPK14,MAPK8	3/122
7_Member	KEGG Pathway	hsa04210	Apoptosis	-2.03839	-1.47211	836,5599,7846	CASP3,MAPK8,TUBA1A	3/135
7_Member	KEGG Pathway	hsa05162	Measles	-2.004	-1.44213	836,1017,5599	CASP3,CDK2,MAPK8	3/139
8_Summary	KEGG Pathway	hsa04914	Progesterone-mediated oocyte maturation	-8.59198	-6.98872	890,891,983,1017,1432,3320,5241,5599,367,808,836	CCNA2,CCNB1,CDK1,CDK2,MAPK14,HSP90AA1,PGR,MAPK8,AR,CALM3,CASP3	11/-
8_Member	KEGG Pathway	hsa04914	Progesterone-mediated oocyte maturation	-8.59198	-6.98872	890,891,983,1017,1432,3320,5241,5599	CCNA2,CCNB1,CDK1,CDK2,MAPK14,HSP90AA1,PGR,MAPK8	8/111
8_Member	KEGG Pathway	hsa04114	Oocyte meiosis	-6.50502	-5.20278	367,808,891,983,1017,1432,5241	AR,CALM3,CCNB1,CDK1,CDK2,MAPK14,PGR	7/139
8_Member	KEGG Pathway	hsa04218	Cellular senescence	-4.95352	-3.90116	808,890,891,983,1017,1432	CALM3,CCNA2,CCNB1,CDK1,CDK2,MAPK14	6/157
8_Member	KEGG Pathway	hsa04115	p53 signaling pathway	-4.01327	-3.10897	836,891,983,1017	CASP3,CCNB1,CDK1,CDK2	4/75
8_Member	KEGG Pathway	hsa04110	Cell cycle	-2.78716	-2.11549	890,891,983,1017	CCNA2,CCNB1,CDK1,CDK2	4/158
8_Member	KEGG Pathway	hsa05203	Viral carcinogenesis	-2.37991	-1.76192	836,890,983,1017	CASP3,CCNA2,CDK1,CDK2	4/205
9_Summary	KEGG Pathway	hsa04728	Dopaminergic synapse	-7.99537	-6.43786	808,1432,1812,1813,1814,4129,5599,6531,836,7846	CALM3,MAPK14,DRD1,DRD2,DRD3,MAOB,MAPK8,SLC6A3,CASP3,TUBA1A	10/-
9_Member	KEGG Pathway	hsa04728	Dopaminergic synapse	-7.99537	-6.43786	808,1432,1812,1813,1814,4129,5599,6531	CALM3,MAPK14,DRD1,DRD2,DRD3,MAOB,MAPK8,SLC6A3	8/132
9_Member	KEGG Pathway	hsa05012	Parkinson disease	-5.60362	-4.47747	808,836,1812,1813,4129,5599,6531,7846	CALM3,CASP3,DRD1,DRD2,MAOB,MAPK8,SLC6A3,TUBA1A	8/271
9_Member	KEGG Pathway	hsa05030	Cocaine addiction	-4.74456	-3.73112	1812,1813,4129,6531	DRD1,DRD2,MAOB,SLC6A3	4/49
9_Member	KEGG Pathway	hsa05031	Amphetamine addiction	-4.15493	-3.22067	808,1812,4129,6531	CALM3,DRD1,MAOB,SLC6A3	4/69
9_Member	KEGG Pathway	hsa05034	Alcoholism	-3.47067	-2.66135	808,1812,1813,4129,6531	CALM3,DRD1,DRD2,MAOB,SLC6A3	5/188
10_Summary	KEGG Pathway	hsa04540	Gap junction	-7.742	-6.22589	983,1812,1813,3356,3357,3358,7846,808,1432,5581,5599	CDK1,DRD1,DRD2,HTR2A,HTR2B,HTR2C,TUBA1A,CALM3,MAPK14,PRKCE,MAPK8	11/-
10_Member	KEGG Pathway	hsa04540	Gap junction	-7.742	-6.22589	983,1812,1813,3356,3357,3358,7846	CDK1,DRD1,DRD2,HTR2A,HTR2B,HTR2C,TUBA1A	7/92
10_Member	KEGG Pathway	hsa04750	Inflammatory mediator regulation of TRP channels	-7.51955	-6.10817	808,1432,3356,3357,3358,5581,5599	CALM3,MAPK14,HTR2A,HTR2B,HTR2C,PRKCE,MAPK8	7/99
11_Summary	KEGG Pathway	hsa05022	Pathways of neurodegeneration - multiple diseases	-7.35681	-6.00343	779,808,836,1128,1131,1432,4843,5599,5743,6531,7846,10280,6868,23621	CACNA1S,CALM3,CASP3,CHRM1,CHRM3,MAPK14,NOS2,MAPK8,PTGS2,SLC6A3,TUBA1A,SIGMAR1,ADAM17,BACE1	14/-
11_Member	KEGG Pathway	hsa05022	Pathways of neurodegeneration - multiple diseases	-7.35681	-6.00343	779,808,836,1128,1131,1432,4843,5599,5743,6531,7846,10280	CACNA1S,CALM3,CASP3,CHRM1,CHRM3,MAPK14,NOS2,MAPK8,PTGS2,SLC6A3,TUBA1A,SIGMAR1	12/483
11_Member	KEGG Pathway	hsa05010	Alzheimer disease	-7.32108	-5.99402	779,808,836,1128,1131,4843,5599,5743,6868,7846,23621	CACNA1S,CALM3,CASP3,CHRM1,CHRM3,NOS2,MAPK8,PTGS2,ADAM17,TUBA1A,BACE1	11/391
12_Summary	KEGG Pathway	hsa04610	Complement and coagulation cascades	-6.41944	-5.16296	629,2147,2152,2155,3053,5340	CFB,F2,F3,F7,SERPIND1,PLG	6/-
12_Member	KEGG Pathway	hsa04610	Complement and coagulation cascades	-6.41944	-5.16296	629,2147,2152,2155,3053,5340	CFB,F2,F3,F7,SERPIND1,PLG	6/88
13_Summary	KEGG Pathway	hsa04725	Cholinergic synapse	-5.71198	-4.55242	43,779,1128,1129,1131,1132,2147	ACHE,CACNA1S,CHRM1,CHRM2,CHRM3,CHRM4,F2	7/-
13_Member	KEGG Pathway	hsa04725	Cholinergic synapse	-5.71198	-4.55242	43,779,1128,1129,1131,1132	ACHE,CACNA1S,CHRM1,CHRM2,CHRM3,CHRM4	6/116
13_Member	KEGG Pathway	hsa04810	Regulation of actin cytoskeleton	-3.05701	-2.32936	1128,1129,1131,1132,2147	CHRM1,CHRM2,CHRM3,CHRM4,F2	5/232
14_Summary	KEGG Pathway	hsa04919	Thyroid hormone signaling pathway	-5.58435	-4.474	2099,6256,6257,7068,8648,10499,1432,3320,5599,336,5468,890,4314,4322	ESR1,RXRA,RXRB,THRB,NCOA1,NCOA2,MAPK14,HSP90AA1,MAPK8,APOA2,PPARG,CCNA2,MMP3,MMP13	14/-
14_Member	KEGG Pathway	hsa04919	Thyroid hormone signaling pathway	-5.58435	-4.474	2099,6256,6257,7068,8648,10499	ESR1,RXRA,RXRB,THRB,NCOA1,NCOA2	6/122
14_Member	KEGG Pathway	hsa04659	Th17 cell differentiation	-4.58598	-3.58477	1432,3320,5599,6256,6257	MAPK14,HSP90AA1,MAPK8,RXRA,RXRB	5/109
14_Member	KEGG Pathway	hsa03320	PPAR signaling pathway	-3.99084	-3.09609	336,5468,6256,6257	APOA2,PPARG,RXRA,RXRB	4/76
14_Member	KEGG Pathway	hsa05216	Thyroid cancer	-3.65403	-2.82645	5468,6256,6257	PPARG,RXRA,RXRB	3/37
14_Member	KEGG Pathway	hsa05202	Transcriptional misregulation in cancer	-3.36774	-2.58838	890,4314,5468,6256,6257	CCNA2,MMP3,PPARG,RXRA,RXRB	5/198
14_Member	KEGG Pathway	hsa04920	Adipocytokine signaling pathway	-2.83898	-2.1448	5599,6256,6257	MAPK8,RXRA,RXRB	3/70
14_Member	KEGG Pathway	hsa04928	Parathyroid hormone synthesis, secretion and action	-2.2293	-1.63558	4322,6256,6257	MMP13,RXRA,RXRB	3/115
15_Summary	KEGG Pathway	hsa05032	Morphine addiction	-4.96651	-3.90116	1812,2554,4988,5139,10846,4860	DRD1,GABRA1,OPRM1,PDE3A,PDE10A,PNP	6/-
15_Member	KEGG Pathway	hsa05032	Morphine addiction	-4.96651	-3.90116	1812,2554,4988,5139,10846	DRD1,GABRA1,OPRM1,PDE3A,PDE10A	5/91
15_Member	KEGG Pathway	hsa00230	Purine metabolism	-2.10141	-1.53067	4860,5139,10846	PNP,PDE3A,PDE10A	3/128
16_Summary	KEGG Pathway	hsa05215	Prostate cancer	-4.80966	-3.77067	367,1017,2950,3320,4314	AR,CDK2,GSTP1,HSP90AA1,MMP3	5/-
16_Member	KEGG Pathway	hsa05215	Prostate cancer	-4.80966	-3.77067	367,1017,2950,3320,4314	AR,CDK2,GSTP1,HSP90AA1,MMP3	5/98
17_Summary	KEGG Pathway	hsa04370	VEGF signaling pathway	-4.39413	-3.40482	1432,3791,4846,5743,4843,808,1813	MAPK14,KDR,NOS3,PTGS2,NOS2,CALM3,DRD2	7/-
17_Member	KEGG Pathway	hsa04370	VEGF signaling pathway	-4.39413	-3.40482	1432,3791,4846,5743	MAPK14,KDR,NOS3,PTGS2	4/60
17_Member	KEGG Pathway	hsa05140	Leishmaniasis	-2.68816	-2.04446	1432,4843,5743	MAPK14,NOS2,PTGS2	3/79
17_Member	KEGG Pathway	hsa04015	Rap1 signaling pathway	-2.32843	-1.7243	808,1432,1813,3791	CALM3,MAPK14,DRD2,KDR	4/212
18_Summary	KEGG Pathway	hsa04151	PI3K-Akt signaling pathway	-3.80238	-2.94384	1017,1128,1129,3320,3791,4846,6256	CDK2,CHRM1,CHRM2,HSP90AA1,KDR,NOS3,RXRA	7/-
18_Member	KEGG Pathway	hsa04151	PI3K-Akt signaling pathway	-3.80238	-2.94384	1017,1128,1129,3320,3791,4846,6256	CDK2,CHRM1,CHRM2,HSP90AA1,KDR,NOS3,RXRA	7/362
19_Summary	KEGG Pathway	hsa04742	Taste transduction	-3.7825	-2.93256	1131,2554,3350,3359	CHRM3,GABRA1,HTR1A,HTR3A	4/-
19_Member	KEGG Pathway	hsa04742	Taste transduction	-3.7825	-2.93256	1131,2554,3350,3359	CHRM3,GABRA1,HTR1A,HTR3A	4/86
20_Summary	KEGG Pathway	hsa00330	Arginine and proline metabolism	-3.26515	-2.51382	4129,4843,4846,808,5581	MAOB,NOS2,NOS3,CALM3,PRKCE	5/-
20_Member	KEGG Pathway	hsa00330	Arginine and proline metabolism	-3.26515	-2.51382	4129,4843,4846	MAOB,NOS2,NOS3	3/50
20_Member	KEGG Pathway	hsa04371	Apelin signaling pathway	-2.98062	-2.26196	808,4843,4846,5581	CALM3,NOS2,NOS3,PRKCE	4/140
