# Supplementary material for: Dual efficacy-toxicity of Chelidonii Herba in chronic obstructive pulmonary disease: Integrated network pharmacology, immune profiling and molecular docking
Source: PLoS One. 2025 Sep 23;20(9):e0332750. doi: 10.1371/journal.pone.0332750 (PMC12456800; doi:10.1371/journal.pone.0332750)
Supplement: S7 Data — (ZIP) [file pone.0332750.s008.zip › 7.Drug_Component_CoreTarget_Pathway/白屈菜-Drug Induce Liver Injury/network.txt default node.csv]

AverageShortestPathLength	BetweennessCentrality	ClosenessCentrality	ClusteringCoefficient	Degree	Eccentricity	IsSingleNode	name	NeighborhoodConnectivity	NumberOfDirectedEdges	NumberOfUndirectedEdges	PartnerOfMultiEdgedNodePairs	Radiality	selected	SelfLoops	shared name	Stress	TopologicalCoefficient
2.129032258064516	0.04904140104391756	0.4696969696969697	0.0	10	3	false	Chelidonii Herba	5.1	0	10	0	0.9405772495755518	false	0	Chelidonii Herba	574	0.5857142857142857
2.5161290322580645	0.0	0.3974358974358974	0.0	1	4	false	hsa00330	19.0	0	1	0	0.9202037351443124	false	0	hsa00330	0	0.0
2.5161290322580645	0.0	0.3974358974358974	0.0	1	4	false	hsa04540	19.0	0	1	0	0.9202037351443124	false	0	hsa04540	0	0.0
2.5161290322580645	0.0	0.3974358974358974	0.0	1	4	false	hsa04024	19.0	0	1	0	0.9202037351443124	false	0	hsa04024	0	0.0
2.5161290322580645	0.0	0.3974358974358974	0.0	1	4	false	hsa04080	19.0	0	1	0	0.9202037351443124	false	0	hsa04080	0	0.0
2.193548387096774	0.0033838471787927993	0.4558823529411765	0.0	2	4	false	hsa04370	17.5	0	2	0	0.9371816638370118	false	0	hsa04370	68	0.75
2.193548387096774	0.0033838471787927993	0.4558823529411765	0.0	2	4	false	hsa04022	17.5	0	2	0	0.9371816638370118	false	0	hsa04022	68	0.75
2.129032258064516	0.010793426276130136	0.4696969696969697	0.0	3	4	false	hsa05022	14.0	0	3	0	0.9405772495755518	false	0	hsa05022	156	0.5909090909090909
2.3225806451612905	0.004548222670216404	0.4305555555555555	0.0	2	4	false	hsa04728	13.0	0	2	0	0.930390492359932	false	0	hsa04728	52	0.6
2.3225806451612905	0.004548222670216404	0.4305555555555555	0.0	2	4	false	hsa04914	13.0	0	2	0	0.930390492359932	false	0	hsa04914	52	0.6
2.5161290322580645	0.002861356427120933	0.3974358974358974	0.0	2	4	false	hsa04726	11.5	0	2	0	0.9202037351443124	false	0	hsa04726	36	0.6176470588235294
2.193548387096774	0.006405720525624707	0.4558823529411765	0.0	3	4	false	hsa04915	14.0	0	3	0	0.9371816638370118	false	0	hsa04915	104	0.6190476190476191
2.838709677419355	0.002097705162221291	0.35227272727272724	0.0	2	4	false	hsa04919	8.5	0	2	0	0.9032258064516129	false	0	hsa04919	20	0.625
1.8709677419354838	0.04608092800460296	0.5344827586206897	0.0	6	3	false	hsa05417	11.5	0	6	0	0.9541595925297114	false	0	hsa05417	538	0.45652173913043476
1.8709677419354838	0.04608092800460296	0.5344827586206897	0.0	6	3	false	hsa05200	11.5	0	6	0	0.9541595925297114	false	0	hsa05200	538	0.45652173913043476
2.3225806451612905	0.04403682061302213	0.4305555555555555	0.0	7	3	false	CASP3	3.857142857142857	0	7	0	0.930390492359932	false	0	CASP3	376	0.40816326530612246
2.129032258064516	0.028309289285117768	0.4696969696969697	0.0	6	4	false	MOL000729	10.333333333333334	0	6	0	0.9405772495755518	false	0	MOL000729	334	0.49122807017543857
2.4516129032258065	0.003302830589026801	0.40789473684210525	0.0	3	4	false	MOL001458	13.0	0	3	0	0.9235993208828522	false	0	MOL001458	60	0.7058823529411765
1.8709677419354838	0.028085009449519388	0.5344827586206897	0.0	6	3	false	MOL001476	12.333333333333334	0	6	0	0.9541595925297114	false	0	MOL001476	434	0.4927536231884058
2.5161290322580645	0.013387940488110261	0.3974358974358974	0.0	4	3	false	PPARG	5.25	0	4	0	0.9202037351443124	false	0	PPARG	152	0.6071428571428571
1.8064516129032258	0.052436865970872215	0.5535714285714286	0.0	7	3	false	MOL001461	11.142857142857142	0	7	0	0.9575551782682513	false	0	MOL001461	612	0.4409937888198758
1.935483870967742	0.019275730436972466	0.5166666666666666	0.0	5	3	false	MOL001460	13.6	0	5	0	0.9507640067911713	false	0	MOL001460	336	0.5478260869565217
1.8709677419354838	0.028085009449519388	0.5344827586206897	0.0	6	3	false	MOL001481	12.333333333333334	0	6	0	0.9541595925297114	false	0	MOL001481	434	0.4927536231884058
2.0	0.014535440612082683	0.5	0.0	4	3	false	MOL001454	14.5	0	4	0	0.9473684210526315	false	0	MOL001454	258	0.5869565217391305
2.6451612903225805	9.059237901742646E-4	0.3780487804878049	0.0	2	4	false	MOL001467	13.0	0	2	0	0.9134125636672327	false	0	MOL001467	14	0.8
1.8709677419354838	0.028085009449519388	0.5344827586206897	0.0	6	3	false	MOL001455	12.333333333333334	0	6	0	0.9541595925297114	false	0	MOL001455	434	0.4927536231884058
2.3870967741935485	0.008167349377026796	0.4189189189189189	0.0	6	3	false	ALB	6.166666666666667	0	6	0	0.9269949066213922	false	0	ALB	100	0.7380952380952381
1.5483870967741935	0.4216906263065165	0.6458333333333334	0.0	19	3	false	CALM3	3.6842105263157894	0	19	0	0.9711375212224109	false	0	CALM3	2816	0.38345864661654133
2.129032258064516	0.036510430900716755	0.4696969696969697	0.0	10	3	false	ESR2	5.7	0	10	0	0.9405772495755518	false	0	ESR2	428	0.6714285714285714
1.7419354838709677	0.20500792098536977	0.5740740740740741	0.0	16	3	false	PTGS2	4.5	0	16	0	0.9609507640067911	false	0	PTGS2	1788	0.5
1.935483870967742	0.11678116619929865	0.5166666666666666	0.0	13	3	false	ESR1	5.076923076923077	0	13	0	0.9507640067911713	false	0	ESR1	1220	0.5824175824175825
1.8709677419354838	0.028085009449519388	0.5344827586206897	0.0	6	3	false	MOL000217	12.333333333333334	0	6	0	0.9541595925297114	false	0	MOL000217	434	0.4927536231884058
