# Supplementary material for: Dual efficacy-toxicity of Chelidonii Herba in chronic obstructive pulmonary disease: Integrated network pharmacology, immune profiling and molecular docking
Source: PLoS One. 2025 Sep 23;20(9):e0332750. doi: 10.1371/journal.pone.0332750 (PMC12456800; doi:10.1371/journal.pone.0332750)
Supplement: S7 Data — (ZIP) [file pone.0332750.s008.zip › 7.Drug_Component_CoreTarget_Pathway/白屈菜-Drug Induce Liver Injury/network.xlsx]

## Sheet: network1
MOL001461	PPARG
MOL001462	PPARG
MOL001463	PPARG
MOL001454	ESR1
MOL001455	ESR1
MOL001458	ESR1
MOL001460	ESR1
MOL001461	ESR1
MOL001462	ESR1
MOL001463	ESR1
MOL001473	ESR1
MOL001474	ESR1
MOL001476	ESR1
MOL001481	ESR1
MOL001482	ESR1
MOL000217	ESR1
MOL000729	ESR1
MOL000729	CASP3
MOL001454	PTGS2
MOL001455	PTGS2
MOL001458	PTGS2
MOL001460	PTGS2
MOL001461	PTGS2
MOL001462	PTGS2
MOL001463	PTGS2
MOL001465	PTGS2
MOL001466	PTGS2
MOL001467	PTGS2
MOL001469	PTGS2
MOL001473	PTGS2
MOL001474	PTGS2
MOL001476	PTGS2
MOL001481	PTGS2
MOL001482	PTGS2
MOL000217	PTGS2
MOL000729	PTGS2
MOL000787	PTGS2
MOL001455	ESR2
MOL001460	ESR2
MOL001473	ESR2
MOL001476	ESR2
MOL001481	ESR2
MOL000217	ESR2
MOL000729	ESR2
MOL001461	ESR2
MOL001462	ESR2
MOL001463	ESR2
MOL001454	CALM3
MOL001455	CALM3
MOL001460	CALM3
MOL001461	CALM3
MOL001463	CALM3
MOL001465	CALM3
MOL001466	CALM3
MOL001469	CALM3
MOL001476	CALM3
MOL001481	CALM3
MOL000217	CALM3
MOL000787	CALM3
MOL001455	ALB
MOL001461	ALB
MOL001462	ALB
MOL001463	ALB
MOL001473	ALB
MOL001474	ALB
MOL001476	ALB
MOL001481	ALB
MOL001482	ALB
MOL000217	ALB
MOL000729	ALB

## Sheet: network2
node1	node2	net
MOL000217	ESR1	target
MOL000217	PTGS2	target
MOL000217	ESR2	target
MOL000217	CALM3	target
MOL000217	ALB	target
MOL001455	ESR1	target
MOL001455	PTGS2	target
MOL001455	ESR2	target
MOL001455	CALM3	target
MOL001455	ALB	target
MOL001467	PTGS2	target
MOL001454	ESR1	target
MOL001454	PTGS2	target
MOL001454	CALM3	target
MOL001481	ESR1	target
MOL001481	PTGS2	target
MOL001481	ESR2	target
MOL001481	CALM3	target
MOL001481	ALB	target
MOL001460	ESR1	target
MOL001460	PTGS2	target
MOL001460	ESR2	target
MOL001460	CALM3	target
MOL001461	PPARG	target
MOL001461	ESR1	target
MOL001461	PTGS2	target
MOL001461	ESR2	target
MOL001461	CALM3	target
MOL001461	ALB	target
MOL001476	ESR1	target
MOL001476	PTGS2	target
MOL001476	ESR2	target
MOL001476	CALM3	target
MOL001476	ALB	target
MOL001458	ESR1	target
MOL001458	PTGS2	target
MOL000729	ESR1	target
MOL000729	CASP3	target
MOL000729	PTGS2	target
MOL000729	ESR2	target
MOL000729	ALB	target
hsa05200	PPARG	target
hsa05417	PPARG	target
hsa04919	PPARG	target
hsa05200	ESR1	target
hsa04915	ESR1	target
hsa05417	ESR1	target
hsa04919	ESR1	target
hsa04726	CASP3	target
hsa05200	CASP3	target
hsa05417	CASP3	target
hsa04914	CASP3	target
hsa04728	CASP3	target
hsa05022	CASP3	target
hsa04726	PTGS2	target
hsa04022	PTGS2	target
hsa05200	PTGS2	target
hsa05417	PTGS2	target
hsa05022	PTGS2	target
hsa04370	PTGS2	target
hsa05200	ESR2	target
hsa04915	ESR2	target
hsa05417	ESR2	target
hsa04080	CALM3	target
hsa04022	CALM3	target
hsa05200	CALM3	target
hsa04024	CALM3	target
hsa04915	CALM3	target
hsa05417	CALM3	target
hsa04914	CALM3	target
hsa04728	CALM3	target
hsa04540	CALM3	target
hsa05022	CALM3	target
hsa04370	CALM3	target
hsa00330	CALM3	target
Chelidonii Herba	MOL000217	mol
Chelidonii Herba	MOL001455	mol
Chelidonii Herba	MOL001467	mol
Chelidonii Herba	MOL001454	mol
Chelidonii Herba	MOL001481	mol
Chelidonii Herba	MOL001460	mol
Chelidonii Herba	MOL001461	mol
Chelidonii Herba	MOL001476	mol
Chelidonii Herba	MOL001458	mol
Chelidonii Herba	MOL000729	mol
