# Supplementary material for: Dual efficacy-toxicity of Chelidonii Herba in chronic obstructive pulmonary disease: Integrated network pharmacology, immune profiling and molecular docking
Source: PLoS One. 2025 Sep 23;20(9):e0332750. doi: 10.1371/journal.pone.0332750 (PMC12456800; doi:10.1371/journal.pone.0332750)
Supplement: S7 Data — (ZIP) [file pone.0332750.s008.zip › 7.Drug_Component_CoreTarget_Pathway/白屈菜-Drug Induce Liver Injury/type.txt]

node	type
MOL000217	Chelidonii Herba
MOL001455	Chelidonii Herba
MOL001467	Chelidonii Herba
MOL001454	Chelidonii Herba
MOL001481	Chelidonii Herba
MOL001460	Chelidonii Herba
MOL001461	Chelidonii Herba
MOL001476	Chelidonii Herba
MOL001458	Chelidonii Herba
MOL000729	Chelidonii Herba
PPARG	gene
ESR1	gene
CASP3	gene
PTGS2	gene
ESR2	gene
CALM3	gene
ALB	gene
Chelidonii Herba	drug
hsa04080	通路
hsa04726	通路
hsa04022	通路
hsa05200	通路
hsa04024	通路
hsa04915	通路
hsa05417	通路
hsa04914	通路
hsa04728	通路
hsa04540	通路
hsa05022	通路
hsa04610	通路
hsa04725	通路
hsa04919	通路
hsa05032	通路
hsa05215	通路
hsa04370	通路
hsa04151	通路
hsa04742	通路
hsa00330	通路
