# Supplementary material for: Dual efficacy-toxicity of Chelidonii Herba in chronic obstructive pulmonary disease: Integrated network pharmacology, immune profiling and molecular docking
Source: PLoS One. 2025 Sep 23;20(9):e0332750. doi: 10.1371/journal.pone.0332750 (PMC12456800; doi:10.1371/journal.pone.0332750)
Supplement: S8 Data — (ZIP) [file pone.0332750.s009.zip]

Archive with 323 entries (269 files):
- README_Dataset8.txt
- 8.Molecular_Docking/
- 8.Molecular_Docking/对接结果分析/
- 8.Molecular_Docking/对接结果分析/(S)-Canadine-CALM3/
- 8.Molecular_Docking/对接结果分析/(S)-Canadine-CALM3/.Rhistory
- 8.Molecular_Docking/对接结果分析/(S)-Canadine-CALM3/docking_energy_distribution.png
- 8.Molecular_Docking/对接结果分析/(S)-Canadine-CALM3/log.txt
- 8.Molecular_Docking/对接结果分析/(S)-Canadine-CALM3/Supplementary_Table_S1.csv
- 8.Molecular_Docking/对接结果分析/(S)-Canadine-CALM3/Supplementary_Table_S2.csv
- 8.Molecular_Docking/对接结果分析/(S)-Canadine-CALM3/对接结果分析.R
- 8.Molecular_Docking/对接结果分析/(S)-Canadine-CASP3/
- 8.Molecular_Docking/对接结果分析/(S)-Canadine-CASP3/.Rhistory
- 8.Molecular_Docking/对接结果分析/(S)-Canadine-CASP3/docking_energy_distribution.png
- 8.Molecular_Docking/对接结果分析/(S)-Canadine-CASP3/log.txt
- 8.Molecular_Docking/对接结果分析/(S)-Canadine-CASP3/Supplementary_Table_S1.csv
- 8.Molecular_Docking/对接结果分析/(S)-Canadine-CASP3/Supplementary_Table_S2.csv
- 8.Molecular_Docking/对接结果分析/(S)-Canadine-CASP3/对接结果分析.R
- 8.Molecular_Docking/对接结果分析/(S)-Canadine-CDK2/
- 8.Molecular_Docking/对接结果分析/(S)-Canadine-CDK2/.Rhistory
- 8.Molecular_Docking/对接结果分析/(S)-Canadine-CDK2/docking_energy_distribution.png
- 8.Molecular_Docking/对接结果分析/(S)-Canadine-CDK2/log.txt
- 8.Molecular_Docking/对接结果分析/(S)-Canadine-CDK2/Supplementary_Table_S1.csv
- 8.Molecular_Docking/对接结果分析/(S)-Canadine-CDK2/Supplementary_Table_S2.csv
- 8.Molecular_Docking/对接结果分析/(S)-Canadine-CDK2/对接结果分析.R
- 8.Molecular_Docking/对接结果分析/(S)-Canadine-ESR1/
- 8.Molecular_Docking/对接结果分析/(S)-Canadine-ESR1/.Rhistory
- 8.Molecular_Docking/对接结果分析/(S)-Canadine-ESR1/docking_energy_distribution.png
- 8.Molecular_Docking/对接结果分析/(S)-Canadine-ESR1/log.txt
- 8.Molecular_Docking/对接结果分析/(S)-Canadine-ESR1/Supplementary_Table_S1.csv
- 8.Molecular_Docking/对接结果分析/(S)-Canadine-ESR1/Supplementary_Table_S2.csv
- 8.Molecular_Docking/对接结果分析/(S)-Canadine-ESR1/对接结果分析.R
- 8.Molecular_Docking/对接结果分析/(S)-Canadine-ESR2/
- 8.Molecular_Docking/对接结果分析/(S)-Canadine-ESR2/.Rhistory
- 8.Molecular_Docking/对接结果分析/(S)-Canadine-ESR2/docking_energy_distribution.png
- 8.Molecular_Docking/对接结果分析/(S)-Canadine-ESR2/log.txt
- 8.Molecular_Docking/对接结果分析/(S)-Canadine-ESR2/Supplementary_Table_S1.csv
- 8.Molecular_Docking/对接结果分析/(S)-Canadine-ESR2/Supplementary_Table_S2.csv
- 8.Molecular_Docking/对接结果分析/(S)-Canadine-ESR2/对接结果分析.R
- 8.Molecular_Docking/对接结果分析/(S)-Canadine-HSP90AA1/
- 8.Molecular_Docking/对接结果分析/(S)-Canadine-HSP90AA1/.Rhistory
- 8.Molecular_Docking/对接结果分析/(S)-Canadine-HSP90AA1/docking_energy_distribution.png
- 8.Molecular_Docking/对接结果分析/(S)-Canadine-HSP90AA1/log.txt
- 8.Molecular_Docking/对接结果分析/(S)-Canadine-HSP90AA1/Supplementary_Table_S1.csv
- 8.Molecular_Docking/对接结果分析/(S)-Canadine-HSP90AA1/Supplementary_Table_S2.csv
- 8.Molecular_Docking/对接结果分析/(S)-Canadine-HSP90AA1/对接结果分析.R
- 8.Molecular_Docking/对接结果分析/(S)-Canadine-PTGS2/
- 8.Molecular_Docking/对接结果分析/(S)-Canadine-PTGS2/.Rhistory
- 8.Molecular_Docking/对接结果分析/(S)-Canadine-PTGS2/docking_energy_distribution.png
- 8.Molecular_Docking/对接结果分析/(S)-Canadine-PTGS2/log.txt
- 8.Molecular_Docking/对接结果分析/(S)-Canadine-PTGS2/Supplementary_Table_S1.csv
- 8.Molecular_Docking/对接结果分析/(S)-Canadine-PTGS2/Supplementary_Table_S2.csv
- 8.Molecular_Docking/对接结果分析/(S)-Canadine-PTGS2/对接结果分析.R
- 8.Molecular_Docking/对接结果分析/(S)-Scoulerine-CASP3/
- 8.Molecular_Docking/对接结果分析/(S)-Scoulerine-CASP3/.Rhistory
- 8.Molecular_Docking/对接结果分析/(S)-Scoulerine-CASP3/docking_energy_distribution.png
- 8.Molecular_Docking/对接结果分析/(S)-Scoulerine-CASP3/log.txt
- 8.Molecular_Docking/对接结果分析/(S)-Scoulerine-CASP3/Supplementary_Table_S1.csv
- 8.Molecular_Docking/对接结果分析/(S)-Scoulerine-CASP3/Supplementary_Table_S2.csv
- 8.Molecular_Docking/对接结果分析/(S)-Scoulerine-CASP3/对接结果分析.R
- 8.Molecular_Docking/对接结果分析/(S)-Scoulerine-CDK2/
- 8.Molecular_Docking/对接结果分析/(S)-Scoulerine-CDK2/.Rhistory
- 8.Molecular_Docking/对接结果分析/(S)-Scoulerine-CDK2/docking_energy_distribution.png
- 8.Molecular_Docking/对接结果分析/(S)-Scoulerine-CDK2/log.txt
- 8.Molecular_Docking/对接结果分析/(S)-Scoulerine-CDK2/Supplementary_Table_S1.csv
- 8.Molecular_Docking/对接结果分析/(S)-Scoulerine-CDK2/Supplementary_Table_S2.csv
- 8.Molecular_Docking/对接结果分析/(S)-Scoulerine-CDK2/对接结果分析.R
- 8.Molecular_Docking/对接结果分析/(S)-Scoulerine-ESR1/
- 8.Molecular_Docking/对接结果分析/(S)-Scoulerine-ESR1/.Rhistory
- 8.Molecular_Docking/对接结果分析/(S)-Scoulerine-ESR1/docking_energy_distribution.png
- 8.Molecular_Docking/对接结果分析/(S)-Scoulerine-ESR1/log.txt
- 8.Molecular_Docking/对接结果分析/(S)-Scoulerine-ESR1/Supplementary_Table_S1.csv
- 8.Molecular_Docking/对接结果分析/(S)-Scoulerine-ESR1/Supplementary_Table_S2.csv
- 8.Molecular_Docking/对接结果分析/(S)-Scoulerine-ESR1/对接结果分析.R
- 8.Molecular_Docking/对接结果分析/(S)-Scoulerine-HSP90AA1/
- 8.Molecular_Docking/对接结果分析/(S)-Scoulerine-HSP90AA1/.Rhistory
- 8.Molecular_Docking/对接结果分析/(S)-Scoulerine-HSP90AA1/docking_energy_distribution.png
- 8.Molecular_Docking/对接结果分析/(S)-Scoulerine-HSP90AA1/log.txt
- 8.Molecular_Docking/对接结果分析/(S)-Scoulerine-HSP90AA1/Supplementary_Table_S1.csv
- 8.Molecular_Docking/对接结果分析/(S)-Scoulerine-HSP90AA1/Supplementary_Table_S2.csv
- 8.Molecular_Docking/对接结果分析/(S)-Scoulerine-HSP90AA1/对接结果分析.R
- 8.Molecular_Docking/对接结果分析/(S)-Scoulerine-PTGS2/
- 8.Molecular_Docking/对接结果分析/(S)-Scoulerine-PTGS2/.Rhistory
- 8.Molecular_Docking/对接结果分析/(S)-Scoulerine-PTGS2/docking_energy_distribution.png
- 8.Molecular_Docking/对接结果分析/(S)-Scoulerine-PTGS2/log.txt
- 8.Molecular_Docking/对接结果分析/(S)-Scoulerine-PTGS2/Supplementary_Table_S1.csv
- 8.Molecular_Docking/对接结果分析/(S)-Scoulerine-PTGS2/Supplementary_Table_S2.csv
- 8.Molecular_Docking/对接结果分析/(S)-Scoulerine-PTGS2/对接结果分析.R
- 8.Molecular_Docking/对接结果分析/(S)-Stylopine-CALM3/
- 8.Molecular_Docking/对接结果分析/(S)-Stylopine-CALM3/.Rhistory
- 8.Molecular_Docking/对接结果分析/(S)-Stylopine-CALM3/docking_energy_distribution.png
- 8.Molecular_Docking/对接结果分析/(S)-Stylopine-CALM3/log.txt
- 8.Molecular_Docking/对接结果分析/(S)-Stylopine-CALM3/Supplementary_Table_S1.csv
- 8.Molecular_Docking/对接结果分析/(S)-Stylopine-CALM3/Supplementary_Table_S2.csv
- 8.Molecular_Docking/对接结果分析/(S)-Stylopine-CALM3/对接结果分析.R
- 8.Molecular_Docking/对接结果分析/(S)-Stylopine-CASP3/
- 8.Molecular_Docking/对接结果分析/(S)-Stylopine-CASP3/.Rhistory
- 8.Molecular_Docking/对接结果分析/(S)-Stylopine-CASP3/docking_energy_distribution.png
- 8.Molecular_Docking/对接结果分析/(S)-Stylopine-CASP3/log.txt
- 8.Molecular_Docking/对接结果分析/(S)-Stylopine-CASP3/Supplementary_Table_S1.csv
- 8.Molecular_Docking/对接结果分析/(S)-Stylopine-CASP3/Supplementary_Table_S2.csv
- 8.Molecular_Docking/对接结果分析/(S)-Stylopine-CASP3/对接结果分析.R
- 8.Molecular_Docking/对接结果分析/(S)-Stylopine-CDK2/
- 8.Molecular_Docking/对接结果分析/(S)-Stylopine-CDK2/.Rhistory
- 8.Molecular_Docking/对接结果分析/(S)-Stylopine-CDK2/docking_energy_distribution.png
- 8.Molecular_Docking/对接结果分析/(S)-Stylopine-CDK2/log.txt
- 8.Molecular_Docking/对接结果分析/(S)-Stylopine-CDK2/Supplementary_Table_S1.csv
- 8.Molecular_Docking/对接结果分析/(S)-Stylopine-CDK2/Supplementary_Table_S2.csv
- 8.Molecular_Docking/对接结果分析/(S)-Stylopine-CDK2/对接结果分析.R
- 8.Molecular_Docking/对接结果分析/(S)-Stylopine-ESR1/
- 8.Molecular_Docking/对接结果分析/(S)-Stylopine-ESR1/.Rhistory
- 8.Molecular_Docking/对接结果分析/(S)-Stylopine-ESR1/docking_energy_distribution.png
- 8.Molecular_Docking/对接结果分析/(S)-Stylopine-ESR1/log.txt
- 8.Molecular_Docking/对接结果分析/(S)-Stylopine-ESR1/Supplementary_Table_S1.csv
- 8.Molecular_Docking/对接结果分析/(S)-Stylopine-ESR1/Supplementary_Table_S2.csv
- 8.Molecular_Docking/对接结果分析/(S)-Stylopine-ESR1/对接结果分析.R
- 8.Molecular_Docking/对接结果分析/(S)-Stylopine-ESR2/
- 8.Molecular_Docking/对接结果分析/(S)-Stylopine-ESR2/.Rhistory
- 8.Molecular_Docking/对接结果分析/(S)-Stylopine-ESR2/docking_energy_distribution.png
- 8.Molecular_Docking/对接结果分析/(S)-Stylopine-ESR2/log.txt
- 8.Molecular_Docking/对接结果分析/(S)-Stylopine-ESR2/Supplementary_Table_S1.csv
- 8.Molecular_Docking/对接结果分析/(S)-Stylopine-ESR2/Supplementary_Table_S2.csv
- 8.Molecular_Docking/对接结果分析/(S)-Stylopine-ESR2/对接结果分析.R
- 8.Molecular_Docking/对接结果分析/(S)-Stylopine-HSP90AA1/
- 8.Molecular_Docking/对接结果分析/(S)-Stylopine-HSP90AA1/.Rhistory
- 8.Molecular_Docking/对接结果分析/(S)-Stylopine-HSP90AA1/docking_energy_distribution.png
- 8.Molecular_Docking/对接结果分析/(S)-Stylopine-HSP90AA1/log.txt
- 8.Molecular_Docking/对接结果分析/(S)-Stylopine-HSP90AA1/Supplementary_Table_S1.csv
- 8.Molecular_Docking/对接结果分析/(S)-Stylopine-HSP90AA1/Supplementary_Table_S2.csv
- 8.Molecular_Docking/对接结果分析/(S)-Stylopine-HSP90AA1/对接结果分析.R
- 8.Molecular_Docking/对接结果分析/(S)-Stylopine-PTGS2/
- 8.Molecular_Docking/对接结果分析/(S)-Stylopine-PTGS2/.Rhistory
- 8.Molecular_Docking/对接结果分析/(S)-Stylopine-PTGS2/docking_energy_distribution.png
- 8.Molecular_Docking/对接结果分析/(S)-Stylopine-PTGS2/log.txt
- 8.Molecular_Docking/对接结果分析/(S)-Stylopine-PTGS2/Supplementary_Table_S1.csv
- 8.Molecular_Docking/对接结果分析/(S)-Stylopine-PTGS2/Supplementary_Table_S2.csv
- 8.Molecular_Docking/对接结果分析/(S)-Stylopine-PTGS2/对接结果分析.R
- 8.Molecular_Docking/对接结果分析/Chelidonine-CALM3/
- 8.Molecular_Docking/对接结果分析/Chelidonine-CALM3/.Rhistory
- 8.Molecular_Docking/对接结果分析/Chelidonine-CALM3/docking_energy_distribution.png
- 8.Molecular_Docking/对接结果分析/Chelidonine-CALM3/log.txt
- 8.Molecular_Docking/对接结果分析/Chelidonine-CALM3/Supplementary_Table_S1.csv
- 8.Molecular_Docking/对接结果分析/Chelidonine-CALM3/Supplementary_Table_S2.csv
- 8.Molecular_Docking/对接结果分析/Chelidonine-CALM3/对接结果分析.R
- 8.Molecular_Docking/对接结果分析/Chelidonine-CASP3/
- 8.Molecular_Docking/对接结果分析/Chelidonine-CASP3/.Rhistory
- 8.Molecular_Docking/对接结果分析/Chelidonine-CASP3/docking_energy_distribution.png
- 8.Molecular_Docking/对接结果分析/Chelidonine-CASP3/log.txt
- 8.Molecular_Docking/对接结果分析/Chelidonine-CASP3/Supplementary_Table_S1.csv
- 8.Molecular_Docking/对接结果分析/Chelidonine-CASP3/Supplementary_Table_S2.csv
- 8.Molecular_Docking/对接结果分析/Chelidonine-CASP3/对接结果分析.R
- 8.Molecular_Docking/对接结果分析/Chelidonine-ESR1/
- 8.Molecular_Docking/对接结果分析/Chelidonine-ESR1/.Rhistory
- 8.Molecular_Docking/对接结果分析/Chelidonine-ESR1/docking_energy_distribution.png
- 8.Molecular_Docking/对接结果分析/Chelidonine-ESR1/log.txt
- 8.Molecular_Docking/对接结果分析/Chelidonine-ESR1/Supplementary_Table_S1.csv
- 8.Molecular_Docking/对接结果分析/Chelidonine-ESR1/Supplementary_Table_S2.csv
- 8.Molecular_Docking/对接结果分析/Chelidonine-ESR1/对接结果分析.R
- 8.Molecular_Docking/对接结果分析/Chelidonine-ESR2/
- 8.Molecular_Docking/对接结果分析/Chelidonine-ESR2/.Rhistory
- 8.Molecular_Docking/对接结果分析/Chelidonine-ESR2/docking_energy_distribution.png
- 8.Molecular_Docking/对接结果分析/Chelidonine-ESR2/log.txt
- 8.Molecular_Docking/对接结果分析/Chelidonine-ESR2/Supplementary_Table_S1.csv
- 8.Molecular_Docking/对接结果分析/Chelidonine-ESR2/Supplementary_Table_S2.csv
- 8.Molecular_Docking/对接结果分析/Chelidonine-ESR2/对接结果分析.R
- 8.Molecular_Docking/对接结果分析/Chelidonine-PTGS2/
- 8.Molecular_Docking/对接结果分析/Chelidonine-PTGS2/.Rhistory
- 8.Molecular_Docking/对接结果分析/Chelidonine-PTGS2/docking_energy_distribution.png
- 8.Molecular_Docking/对接结果分析/Chelidonine-PTGS2/log.txt
- 8.Molecular_Docking/对接结果分析/Chelidonine-PTGS2/Supplementary_Table_S1.csv
- 8.Molecular_Docking/对接结果分析/Chelidonine-PTGS2/Supplementary_Table_S2.csv
- 8.Molecular_Docking/对接结果分析/Chelidonine-PTGS2/对接结果分析.R
- 8.Molecular_Docking/对接结果分析/Dihydrochelerythrine-CALM3/
- 8.Molecular_Docking/对接结果分析/Dihydrochelerythrine-CALM3/.Rhistory
- 8.Molecular_Docking/对接结果分析/Dihydrochelerythrine-CALM3/docking_energy_distribution.png
- 8.Molecular_Docking/对接结果分析/Dihydrochelerythrine-CALM3/log.txt
- 8.Molecular_Docking/对接结果分析/Dihydrochelerythrine-CALM3/Supplementary_Table_S1.csv
- 8.Molecular_Docking/对接结果分析/Dihydrochelerythrine-CALM3/Supplementary_Table_S2.csv
- 8.Molecular_Docking/对接结果分析/Dihydrochelerythrine-CALM3/对接结果分析.R
- 8.Molecular_Docking/对接结果分析/Dihydrochelerythrine-CASP3/
- 8.Molecular_Docking/对接结果分析/Dihydrochelerythrine-CASP3/.Rhistory
- 8.Molecular_Docking/对接结果分析/Dihydrochelerythrine-CASP3/docking_energy_distribution.png
- 8.Molecular_Docking/对接结果分析/Dihydrochelerythrine-CASP3/log.txt
- 8.Molecular_Docking/对接结果分析/Dihydrochelerythrine-CASP3/Supplementary_Table_S1.csv
- 8.Molecular_Docking/对接结果分析/Dihydrochelerythrine-CASP3/Supplementary_Table_S2.csv
- 8.Molecular_Docking/对接结果分析/Dihydrochelerythrine-CASP3/对接结果分析.R
- 8.Molecular_Docking/对接结果分析/Dihydrochelerythrine-CDK2/
- 8.Molecular_Docking/对接结果分析/Dihydrochelerythrine-CDK2/.Rhistory
- 8.Molecular_Docking/对接结果分析/Dihydrochelerythrine-CDK2/docking_energy_distribution.png
- 8.Molecular_Docking/对接结果分析/Dihydrochelerythrine-CDK2/log.txt
- 8.Molecular_Docking/对接结果分析/Dihydrochelerythrine-CDK2/Supplementary_Table_S1.csv
- 8.Molecular_Docking/对接结果分析/Dihydrochelerythrine-CDK2/Supplementary_Table_S2.csv
- 8.Molecular_Docking/对接结果分析/Dihydrochelerythrine-CDK2/对接结果分析.R
- 8.Molecular_Docking/对接结果分析/Dihydrochelerythrine-ESR1/
- 8.Molecular_Docking/对接结果分析/Dihydrochelerythrine-ESR1/.Rhistory
- 8.Molecular_Docking/对接结果分析/Dihydrochelerythrine-ESR1/docking_energy_distribution.png
- 8.Molecular_Docking/对接结果分析/Dihydrochelerythrine-ESR1/log.txt
- 8.Molecular_Docking/对接结果分析/Dihydrochelerythrine-ESR1/Supplementary_Table_S1.csv
- 8.Molecular_Docking/对接结果分析/Dihydrochelerythrine-ESR1/Supplementary_Table_S2.csv
- 8.Molecular_Docking/对接结果分析/Dihydrochelerythrine-ESR1/对接结果分析.R
- 8.Molecular_Docking/对接结果分析/Dihydrochelerythrine-ESR2/
- 8.Molecular_Docking/对接结果分析/Dihydrochelerythrine-ESR2/.Rhistory
- 8.Molecular_Docking/对接结果分析/Dihydrochelerythrine-ESR2/docking_energy_distribution.png
- 8.Molecular_Docking/对接结果分析/Dihydrochelerythrine-ESR2/log.txt
- 8.Molecular_Docking/对接结果分析/Dihydrochelerythrine-ESR2/Supplementary_Table_S1.csv
- 8.Molecular_Docking/对接结果分析/Dihydrochelerythrine-ESR2/Supplementary_Table_S2.csv
- 8.Molecular_Docking/对接结果分析/Dihydrochelerythrine-ESR2/对接结果分析.R
- 8.Molecular_Docking/对接结果分析/Dihydrochelerythrine-HSP90AA1/
- 8.Molecular_Docking/对接结果分析/Dihydrochelerythrine-HSP90AA1/.Rhistory
- 8.Molecular_Docking/对接结果分析/Dihydrochelerythrine-HSP90AA1/docking_energy_distribution.png
- 8.Molecular_Docking/对接结果分析/Dihydrochelerythrine-HSP90AA1/log.txt
- 8.Molecular_Docking/对接结果分析/Dihydrochelerythrine-HSP90AA1/Supplementary_Table_S1.csv
- 8.Molecular_Docking/对接结果分析/Dihydrochelerythrine-HSP90AA1/Supplementary_Table_S2.csv
- 8.Molecular_Docking/对接结果分析/Dihydrochelerythrine-HSP90AA1/对接结果分析.R
- 8.Molecular_Docking/对接结果分析/Dihydrochelerythrine-PTGS2/
- 8.Molecular_Docking/对接结果分析/Dihydrochelerythrine-PTGS2/.Rhistory
- 8.Molecular_Docking/对接结果分析/Dihydrochelerythrine-PTGS2/docking_energy_distribution.png
- 8.Molecular_Docking/对接结果分析/Dihydrochelerythrine-PTGS2/log.txt
- 8.Molecular_Docking/对接结果分析/Dihydrochelerythrine-PTGS2/Supplementary_Table_S1.csv
- 8.Molecular_Docking/对接结果分析/Dihydrochelerythrine-PTGS2/Supplementary_Table_S2.csv
- 8.Molecular_Docking/对接结果分析/Dihydrochelerythrine-PTGS2/对接结果分析.R
- 8.Molecular_Docking/对接结果分析/Oxysanguinarine-CALM3/
- 8.Molecular_Docking/对接结果分析/Oxysanguinarine-CALM3/.Rhistory
- 8.Molecular_Docking/对接结果分析/Oxysanguinarine-CALM3/docking_energy_distribution.png
- 8.Molecular_Docking/对接结果分析/Oxysanguinarine-CALM3/log.txt
- 8.Molecular_Docking/对接结果分析/Oxysanguinarine-CALM3/Supplementary_Table_S1.csv
- 8.Molecular_Docking/对接结果分析/Oxysanguinarine-CALM3/Supplementary_Table_S2.csv
- 8.Molecular_Docking/对接结果分析/Oxysanguinarine-CALM3/对接结果分析.R
- 8.Molecular_Docking/对接结果分析/Oxysanguinarine-CASP3/
- 8.Molecular_Docking/对接结果分析/Oxysanguinarine-CASP3/.Rhistory
- 8.Molecular_Docking/对接结果分析/Oxysanguinarine-CASP3/docking_energy_distribution.png
- 8.Molecular_Docking/对接结果分析/Oxysanguinarine-CASP3/log.txt
- 8.Molecular_Docking/对接结果分析/Oxysanguinarine-CASP3/Supplementary_Table_S1.csv
- 8.Molecular_Docking/对接结果分析/Oxysanguinarine-CASP3/Supplementary_Table_S2.csv
- 8.Molecular_Docking/对接结果分析/Oxysanguinarine-CASP3/对接结果分析.R
- 8.Molecular_Docking/对接结果分析/Oxysanguinarine-CDK2/
- 8.Molecular_Docking/对接结果分析/Oxysanguinarine-CDK2/.Rhistory
- 8.Molecular_Docking/对接结果分析/Oxysanguinarine-CDK2/docking_energy_distribution.png
- 8.Molecular_Docking/对接结果分析/Oxysanguinarine-CDK2/log.txt
- 8.Molecular_Docking/对接结果分析/Oxysanguinarine-CDK2/Supplementary_Table_S1.csv
- 8.Molecular_Docking/对接结果分析/Oxysanguinarine-CDK2/Supplementary_Table_S2.csv
- 8.Molecular_Docking/对接结果分析/Oxysanguinarine-CDK2/对接结果分析.R
- 8.Molecular_Docking/对接结果分析/Oxysanguinarine-ESR1/
- 8.Molecular_Docking/对接结果分析/Oxysanguinarine-ESR1/.Rhistory
- 8.Molecular_Docking/对接结果分析/Oxysanguinarine-ESR1/docking_energy_distribution.png
- 8.Molecular_Docking/对接结果分析/Oxysanguinarine-ESR1/log.txt
- 8.Molecular_Docking/对接结果分析/Oxysanguinarine-ESR1/Supplementary_Table_S1.csv
- 8.Molecular_Docking/对接结果分析/Oxysanguinarine-ESR1/Supplementary_Table_S2.csv
- 8.Molecular_Docking/对接结果分析/Oxysanguinarine-ESR1/对接结果分析.R
- 8.Molecular_Docking/对接结果分析/Oxysanguinarine-ESR2/
- 8.Molecular_Docking/对接结果分析/Oxysanguinarine-ESR2/.Rhistory
- 8.Molecular_Docking/对接结果分析/Oxysanguinarine-ESR2/docking_energy_distribution.png
- 8.Molecular_Docking/对接结果分析/Oxysanguinarine-ESR2/log.txt
- 8.Molecular_Docking/对接结果分析/Oxysanguinarine-ESR2/Supplementary_Table_S1.csv
- 8.Molecular_Docking/对接结果分析/Oxysanguinarine-ESR2/Supplementary_Table_S2.csv
- 8.Molecular_Docking/对接结果分析/Oxysanguinarine-ESR2/对接结果分析.R
- 8.Molecular_Docking/对接结果分析/Oxysanguinarine-HSP90AA1/
- 8.Molecular_Docking/对接结果分析/Oxysanguinarine-HSP90AA1/.Rhistory
- 8.Molecular_Docking/对接结果分析/Oxysanguinarine-HSP90AA1/docking_energy_distribution.png
- 8.Molecular_Docking/对接结果分析/Oxysanguinarine-HSP90AA1/log.txt
- 8.Molecular_Docking/对接结果分析/Oxysanguinarine-HSP90AA1/Supplementary_Table_S1.csv
- 8.Molecular_Docking/对接结果分析/Oxysanguinarine-HSP90AA1/Supplementary_Table_S2.csv
- 8.Molecular_Docking/对接结果分析/Oxysanguinarine-HSP90AA1/对接结果分析.R
- 8.Molecular_Docking/对接结果分析/Oxysanguinarine-PTGS2/
- 8.Molecular_Docking/对接结果分析/Oxysanguinarine-PTGS2/.Rhistory
- 8.Molecular_Docking/对接结果分析/Oxysanguinarine-PTGS2/docking_energy_distribution.png
- 8.Molecular_Docking/对接结果分析/Oxysanguinarine-PTGS2/log.txt
- 8.Molecular_Docking/对接结果分析/Oxysanguinarine-PTGS2/Supplementary_Table_S1.csv
- 8.Molecular_Docking/对接结果分析/Oxysanguinarine-PTGS2/Supplementary_Table_S2.csv
- 8.Molecular_Docking/对接结果分析/Oxysanguinarine-PTGS2/对接结果分析.R
- 8.Molecular_Docking/小分子配体/
- 8.Molecular_Docking/小分子配体/Chem3D优化后/
- 8.Molecular_Docking/小分子配体/Chem3D优化后/白屈菜-COPD/
- 8.Molecular_Docking/小分子配体/Chem3D优化后/白屈菜-COPD/(S)-Canadine.mol2
- 8.Molecular_Docking/小分子配体/Chem3D优化后/白屈菜-COPD/(S)-Scoulerine.mol2
- 8.Molecular_Docking/小分子配体/Chem3D优化后/白屈菜-COPD/(S)-Stylopine.mol2
- 8.Molecular_Docking/小分子配体/Chem3D优化后/白屈菜-COPD/Dihydrochelerythrine.mol2
- 8.Molecular_Docking/小分子配体/Chem3D优化后/白屈菜-COPD/Oxysanguinarine.mol2
- 8.Molecular_Docking/小分子配体/Chem3D优化后/白屈菜-Drug Induce Liver Injury/
- 8.Molecular_Docking/小分子配体/Chem3D优化后/白屈菜-Drug Induce Liver Injury/(S)-Canadine.mol2
- 8.Molecular_Docking/小分子配体/Chem3D优化后/白屈菜-Drug Induce Liver Injury/(S)-Stylopine.mol2
- 8.Molecular_Docking/小分子配体/Chem3D优化后/白屈菜-Drug Induce Liver Injury/chelidonine.mol2
- 8.Molecular_Docking/小分子配体/Chem3D优化后/白屈菜-Drug Induce Liver Injury/Dihydrochelerythrine.mol2
- 8.Molecular_Docking/小分子配体/Chem3D优化后/白屈菜-Drug Induce Liver Injury/Oxysanguinarine.mol2
- 8.Molecular_Docking/小分子配体/PubChem/
- 8.Molecular_Docking/小分子配体/PubChem/白屈菜-COPD/
- 8.Molecular_Docking/小分子配体/PubChem/白屈菜-COPD/(S)-Canadine.sdf
- 8.Molecular_Docking/小分子配体/PubChem/白屈菜-COPD/(S)-Scoulerine.sdf
- 8.Molecular_Docking/小分子配体/PubChem/白屈菜-COPD/(S)-Stylopine.sdf
- 8.Molecular_Docking/小分子配体/PubChem/白屈菜-COPD/Dihydrochelerythrine.sdf
- 8.Molecular_Docking/小分子配体/PubChem/白屈菜-COPD/Oxysanguinarine.sdf
- 8.Molecular_Docking/小分子配体/PubChem/白屈菜-Drug Induce Liver Injury/
- 8.Molecular_Docking/小分子配体/PubChem/白屈菜-Drug Induce Liver Injury/(S)-Canadine.sdf
- 8.Molecular_Docking/小分子配体/PubChem/白屈菜-Drug Induce Liver Injury/(S)-Stylopine.sdf
- 8.Molecular_Docking/小分子配体/PubChem/白屈菜-Drug Induce Liver Injury/chelidonine.sdf
- 8.Molecular_Docking/小分子配体/PubChem/白屈菜-Drug Induce Liver Injury/Dihydrochelerythrine.sdf
- 8.Molecular_Docking/小分子配体/PubChem/白屈菜-Drug Induce Liver Injury/Oxysanguinarine.sdf
- 8.Molecular_Docking/蛋白受体/
- 8.Molecular_Docking/蛋白受体/PDB/
- 8.Molecular_Docking/蛋白受体/PDB/白屈菜-COPD/
- 8.Molecular_Docking/蛋白受体/PDB/白屈菜-COPD/CASP3.pdb
[truncated: 23 more entries]
