# Supplementary material for: Dual efficacy-toxicity of Chelidonii Herba in chronic obstructive pulmonary disease: Integrated network pharmacology, immune profiling and molecular docking
Source: PLoS One. 2025 Sep 23;20(9):e0332750. doi: 10.1371/journal.pone.0332750 (PMC12456800; doi:10.1371/journal.pone.0332750)
Supplement: S8 Data — (ZIP) [file pone.0332750.s009.zip › README_Dataset8.txt]

This dataset comprises 38 sets of molecular docking results for small molecule ligands and protein receptors, generated using AutoDock Vina 1.1.2. All docking outcomes demonstrate strong binding interactions with energies ≤ -5.0 kcal/mol, including select cases showing high-affinity binding ≤ -7.0 kcal/mol. The dataset contains three essential files: the raw docking log (log.txt), detailed binding mode parameters (Supplementary_Table_S1.csv), and statistical metrics summary (Supplementary_Table_S2.csv). Protein structures originate from the RCSB PDB database while ligand structures are sourced from PubChem compound repository.
