# Supplementary material for: Dual efficacy-toxicity of Chelidonii Herba in chronic obstructive pulmonary disease: Integrated network pharmacology, immune profiling and molecular docking
Source: PLoS One. 2025 Sep 23;20(9):e0332750. doi: 10.1371/journal.pone.0332750 (PMC12456800; doi:10.1371/journal.pone.0332750)
Supplement: S8 Data — (ZIP) [file pone.0332750.s009.zip › 8.Molecular_Docking/对接结果分析/(S)-Canadine-CALM3/log.txt]

#################################################################
# If you used AutoDock Vina in your work, please cite:          #
#                                                               #
# O. Trott, A. J. Olson,                                        #
# AutoDock Vina: improving the speed and accuracy of docking    #
# with a new scoring function, efficient optimization and       #
# multithreading, Journal of Computational Chemistry 31 (2010)  #
# 455-461                                                       #
#                                                               #
# DOI 10.1002/jcc.21334                                         #
#                                                               #
# Please see http://vina.scripps.edu for more information.      #
#################################################################

WARNING: The search space volume > 27000 Angstrom^3 (See FAQ)
Detected 18 CPUs
WARNING: at low exhaustiveness, it may be impossible to utilize all CPUs
Reading input ... done.
Setting up the scoring function ... done.
Analyzing the binding site ... done.
Using random seed: -290046544
Performing search ... done.
Refining results ... done.

mode |   affinity | dist from best mode
     | (kcal/mol) | rmsd l.b.| rmsd u.b.
-----+------------+----------+----------
   1         -6.5      0.000      0.000
   2         -6.1      9.810     12.673
   3         -6.1      1.693      7.340
   4         -6.0     21.017     22.844
   5         -5.7      1.328      7.741
   6         -5.7     18.489     21.140
   7         -5.6     21.157     23.625
   8         -5.3     13.016     15.348
   9         -5.2     10.749     14.359
  10         -5.2      1.729      7.810
  11         -5.1     12.668     13.644
  12         -5.1     24.380     25.693
  13         -4.9      7.212     10.243
  14         -4.9      9.130     11.693
  15         -4.9     20.377     22.357
  16         -4.8     11.514     14.405
  17         -4.8     10.558     14.287
  18         -4.7     17.906     19.625
  19         -4.7      3.107      8.105
  20         -4.6     19.896     21.967
Writing output ... done.
