# Supplementary material for: Dual efficacy-toxicity of Chelidonii Herba in chronic obstructive pulmonary disease: Integrated network pharmacology, immune profiling and molecular docking
Source: PLoS One. 2025 Sep 23;20(9):e0332750. doi: 10.1371/journal.pone.0332750 (PMC12456800; doi:10.1371/journal.pone.0332750)
Supplement: S8 Data — (ZIP) [file pone.0332750.s009.zip › 8.Molecular_Docking/对接结果分析/(S)-Canadine-CALM3/Supplementary_Table_S1.csv]

Mode	Affinity	RMSD_LB	RMSD_UB
1	-6.5	0	0
2	-6.1	9.81	12.673
3	-6.1	1.693	7.34
4	-6	21.017	22.844
5	-5.7	1.328	7.741
6	-5.7	18.489	21.14
7	-5.6	21.157	23.625
8	-5.3	13.016	15.348
9	-5.2	10.749	14.359
10	-5.2	1.729	7.81
11	-5.1	12.668	13.644
12	-5.1	24.38	25.693
13	-4.9	7.212	10.243
14	-4.9	9.13	11.693
15	-4.9	20.377	22.357
16	-4.8	11.514	14.405
17	-4.8	10.558	14.287
18	-4.7	17.906	19.625
19	-4.7	3.107	8.105
20	-4.6	19.896	21.967
