# Supplementary material for: Dual efficacy-toxicity of Chelidonii Herba in chronic obstructive pulmonary disease: Integrated network pharmacology, immune profiling and molecular docking
Source: PLoS One. 2025 Sep 23;20(9):e0332750. doi: 10.1371/journal.pone.0332750 (PMC12456800; doi:10.1371/journal.pone.0332750)
Supplement: S8 Data — (ZIP) [file pone.0332750.s009.zip › 8.Molecular_Docking/对接结果分析/(S)-Canadine-CASP3/log.txt]

#################################################################
# If you used AutoDock Vina in your work, please cite:          #
#                                                               #
# O. Trott, A. J. Olson,                                        #
# AutoDock Vina: improving the speed and accuracy of docking    #
# with a new scoring function, efficient optimization and       #
# multithreading, Journal of Computational Chemistry 31 (2010)  #
# 455-461                                                       #
#                                                               #
# DOI 10.1002/jcc.21334                                         #
#                                                               #
# Please see http://vina.scripps.edu for more information.      #
#################################################################

WARNING: The search space volume > 27000 Angstrom^3 (See FAQ)
Detected 18 CPUs
WARNING: at low exhaustiveness, it may be impossible to utilize all CPUs
Reading input ... done.
Setting up the scoring function ... done.
Analyzing the binding site ... done.
Using random seed: 1176399420
Performing search ... done.
Refining results ... done.

mode |   affinity | dist from best mode
     | (kcal/mol) | rmsd l.b.| rmsd u.b.
-----+------------+----------+----------
   1         -7.6      0.000      0.000
   2         -7.4      2.112      7.529
   3         -7.0      3.179      8.493
   4         -6.9     11.530     14.881
   5         -6.9      7.741     10.034
   6         -6.8      6.272      8.888
   7         -6.7      3.242      5.472
   8         -6.6     33.970     36.237
   9         -6.6      8.354     11.651
  10         -6.4     31.424     34.227
  11         -6.4      2.334      8.055
  12         -6.2     27.787     31.553
  13         -6.1      3.661      6.013
  14         -6.1      2.899      8.443
  15         -6.1     24.587     26.775
  16         -6.0      2.854      4.080
  17         -6.0     39.054     41.121
  18         -5.9     39.757     41.291
  19         -5.9     32.309     35.885
  20         -5.9      4.480      6.625
Writing output ... done.
