# Supplementary material for: Dual efficacy-toxicity of Chelidonii Herba in chronic obstructive pulmonary disease: Integrated network pharmacology, immune profiling and molecular docking
Source: PLoS One. 2025 Sep 23;20(9):e0332750. doi: 10.1371/journal.pone.0332750 (PMC12456800; doi:10.1371/journal.pone.0332750)
Supplement: S8 Data — (ZIP) [file pone.0332750.s009.zip › 8.Molecular_Docking/对接结果分析/(S)-Canadine-CASP3/Supplementary_Table_S1.csv]

Mode	Affinity	RMSD_LB	RMSD_UB
1	-7.6	0	0
2	-7.4	2.112	7.529
3	-7	3.179	8.493
4	-6.9	11.53	14.881
5	-6.9	7.741	10.034
6	-6.8	6.272	8.888
7	-6.7	3.242	5.472
8	-6.6	33.97	36.237
9	-6.6	8.354	11.651
10	-6.4	31.424	34.227
11	-6.4	2.334	8.055
12	-6.2	27.787	31.553
13	-6.1	3.661	6.013
14	-6.1	2.899	8.443
15	-6.1	24.587	26.775
16	-6	2.854	4.08
17	-6	39.054	41.121
18	-5.9	39.757	41.291
19	-5.9	32.309	35.885
20	-5.9	4.48	6.625
