# Supplementary material for: Dual efficacy-toxicity of Chelidonii Herba in chronic obstructive pulmonary disease: Integrated network pharmacology, immune profiling and molecular docking
Source: PLoS One. 2025 Sep 23;20(9):e0332750. doi: 10.1371/journal.pone.0332750 (PMC12456800; doi:10.1371/journal.pone.0332750)
Supplement: S8 Data — (ZIP) [file pone.0332750.s009.zip › 8.Molecular_Docking/对接结果分析/(S)-Canadine-CDK2/log.txt]

#################################################################
# If you used AutoDock Vina in your work, please cite:          #
#                                                               #
# O. Trott, A. J. Olson,                                        #
# AutoDock Vina: improving the speed and accuracy of docking    #
# with a new scoring function, efficient optimization and       #
# multithreading, Journal of Computational Chemistry 31 (2010)  #
# 455-461                                                       #
#                                                               #
# DOI 10.1002/jcc.21334                                         #
#                                                               #
# Please see http://vina.scripps.edu for more information.      #
#################################################################

WARNING: The search space volume > 27000 Angstrom^3 (See FAQ)
Detected 18 CPUs
WARNING: at low exhaustiveness, it may be impossible to utilize all CPUs
Reading input ... done.
Setting up the scoring function ... done.
Analyzing the binding site ... done.
Using random seed: 132600168
Performing search ... done.
Refining results ... done.

mode |   affinity | dist from best mode
     | (kcal/mol) | rmsd l.b.| rmsd u.b.
-----+------------+----------+----------
   1         -8.6      0.000      0.000
   2         -8.5      2.495      7.568
   3         -8.5      2.468      3.315
   4         -8.1      2.039      3.493
   5         -7.9      3.001      5.282
   6         -7.9      2.568      7.435
   7         -7.2      2.136      7.829
   8         -7.1     19.719     23.080
   9         -7.1      2.514      4.271
  10         -7.0      2.449      4.711
  11         -7.0     18.267     19.921
  12         -6.8     19.932     22.456
  13         -6.7     25.887     28.202
  14         -6.5     25.641     28.227
  15         -6.4     25.873     28.414
  16         -6.2      4.811      6.971
  17         -5.9     27.078     27.766
  18         -5.9     27.150     30.047
  19         -5.9     22.851     25.383
  20         -5.9     23.836     26.137
Writing output ... done.
