# Supplementary material for: Dual efficacy-toxicity of Chelidonii Herba in chronic obstructive pulmonary disease: Integrated network pharmacology, immune profiling and molecular docking
Source: PLoS One. 2025 Sep 23;20(9):e0332750. doi: 10.1371/journal.pone.0332750 (PMC12456800; doi:10.1371/journal.pone.0332750)
Supplement: S8 Data — (ZIP) [file pone.0332750.s009.zip › 8.Molecular_Docking/对接结果分析/(S)-Canadine-CDK2/Supplementary_Table_S1.csv]

Mode	Affinity	RMSD_LB	RMSD_UB
1	-8.6	0	0
2	-8.5	2.495	7.568
3	-8.5	2.468	3.315
4	-8.1	2.039	3.493
5	-7.9	3.001	5.282
6	-7.9	2.568	7.435
7	-7.2	2.136	7.829
8	-7.1	19.719	23.08
9	-7.1	2.514	4.271
10	-7	2.449	4.711
11	-7	18.267	19.921
12	-6.8	19.932	22.456
13	-6.7	25.887	28.202
14	-6.5	25.641	28.227
15	-6.4	25.873	28.414
16	-6.2	4.811	6.971
17	-5.9	27.078	27.766
18	-5.9	27.15	30.047
19	-5.9	22.851	25.383
20	-5.9	23.836	26.137
