# Supplementary material for: Dual efficacy-toxicity of Chelidonii Herba in chronic obstructive pulmonary disease: Integrated network pharmacology, immune profiling and molecular docking
Source: PLoS One. 2025 Sep 23;20(9):e0332750. doi: 10.1371/journal.pone.0332750 (PMC12456800; doi:10.1371/journal.pone.0332750)
Supplement: S8 Data — (ZIP) [file pone.0332750.s009.zip › 8.Molecular_Docking/对接结果分析/(S)-Canadine-ESR1/log.txt]

#################################################################
# If you used AutoDock Vina in your work, please cite:          #
#                                                               #
# O. Trott, A. J. Olson,                                        #
# AutoDock Vina: improving the speed and accuracy of docking    #
# with a new scoring function, efficient optimization and       #
# multithreading, Journal of Computational Chemistry 31 (2010)  #
# 455-461                                                       #
#                                                               #
# DOI 10.1002/jcc.21334                                         #
#                                                               #
# Please see http://vina.scripps.edu for more information.      #
#################################################################

WARNING: The search space volume > 27000 Angstrom^3 (See FAQ)
Detected 18 CPUs
WARNING: at low exhaustiveness, it may be impossible to utilize all CPUs
Reading input ... done.
Setting up the scoring function ... done.
Analyzing the binding site ... done.
Using random seed: -540369200
Performing search ... done.
Refining results ... done.

mode |   affinity | dist from best mode
     | (kcal/mol) | rmsd l.b.| rmsd u.b.
-----+------------+----------+----------
   1         -6.9      0.000      0.000
   2         -6.8     32.327     34.280
   3         -6.7     34.023     37.837
   4         -6.7     34.357     35.741
   5         -6.7     34.073     36.539
   6         -6.6     33.673     35.315
   7         -6.6     24.921     27.347
   8         -6.6     32.549     33.944
   9         -6.6     27.830     30.460
  10         -6.6     28.885     30.233
  11         -6.6     28.721     31.708
  12         -6.5     29.260     32.445
  13         -6.4     25.298     26.934
  14         -6.4     25.462     27.197
  15         -6.4      3.387      6.023
  16         -6.3     30.722     33.420
  17         -6.2     19.037     22.206
  18         -6.1     29.524     30.860
  19         -5.9     25.204     26.390
  20         -5.8     16.151     18.732
Writing output ... done.
