# Supplementary material for: Dual efficacy-toxicity of Chelidonii Herba in chronic obstructive pulmonary disease: Integrated network pharmacology, immune profiling and molecular docking
Source: PLoS One. 2025 Sep 23;20(9):e0332750. doi: 10.1371/journal.pone.0332750 (PMC12456800; doi:10.1371/journal.pone.0332750)
Supplement: S8 Data — (ZIP) [file pone.0332750.s009.zip › 8.Molecular_Docking/对接结果分析/(S)-Canadine-ESR1/Supplementary_Table_S1.csv]

Mode	Affinity	RMSD_LB	RMSD_UB
1	-6.9	0	0
2	-6.8	32.327	34.28
3	-6.7	34.023	37.837
4	-6.7	34.357	35.741
5	-6.7	34.073	36.539
6	-6.6	33.673	35.315
7	-6.6	24.921	27.347
8	-6.6	32.549	33.944
9	-6.6	27.83	30.46
10	-6.6	28.885	30.233
11	-6.6	28.721	31.708
12	-6.5	29.26	32.445
13	-6.4	25.298	26.934
14	-6.4	25.462	27.197
15	-6.4	3.387	6.023
16	-6.3	30.722	33.42
17	-6.2	19.037	22.206
18	-6.1	29.524	30.86
19	-5.9	25.204	26.39
20	-5.8	16.151	18.732
