# Supplementary material for: Dual efficacy-toxicity of Chelidonii Herba in chronic obstructive pulmonary disease: Integrated network pharmacology, immune profiling and molecular docking
Source: PLoS One. 2025 Sep 23;20(9):e0332750. doi: 10.1371/journal.pone.0332750 (PMC12456800; doi:10.1371/journal.pone.0332750)
Supplement: S8 Data — (ZIP) [file pone.0332750.s009.zip › 8.Molecular_Docking/对接结果分析/(S)-Canadine-ESR2/log.txt]

#################################################################
# If you used AutoDock Vina in your work, please cite:          #
#                                                               #
# O. Trott, A. J. Olson,                                        #
# AutoDock Vina: improving the speed and accuracy of docking    #
# with a new scoring function, efficient optimization and       #
# multithreading, Journal of Computational Chemistry 31 (2010)  #
# 455-461                                                       #
#                                                               #
# DOI 10.1002/jcc.21334                                         #
#                                                               #
# Please see http://vina.scripps.edu for more information.      #
#################################################################

WARNING: The search space volume > 27000 Angstrom^3 (See FAQ)
Detected 18 CPUs
WARNING: at low exhaustiveness, it may be impossible to utilize all CPUs
Reading input ... done.
Setting up the scoring function ... done.
Analyzing the binding site ... done.
Using random seed: -1394412200
Performing search ... done.
Refining results ... done.

mode |   affinity | dist from best mode
     | (kcal/mol) | rmsd l.b.| rmsd u.b.
-----+------------+----------+----------
   1         -6.6      0.000      0.000
   2         -6.5     55.322     57.192
   3         -6.4     41.631     42.922
   4         -6.3     29.192     31.841
   5         -6.3     30.696     33.122
   6         -6.2     41.504     42.764
   7         -6.2     56.348     58.509
   8         -6.1     41.375     42.566
   9         -6.1     32.963     35.461
  10         -6.1     33.592     35.839
  11         -6.0     40.242     41.748
  12         -5.9     60.513     62.868
  13         -5.9     29.573     31.167
  14         -5.9     59.583     61.848
  15         -5.9     41.505     42.153
  16         -5.8     61.317     63.607
  17         -5.8     40.742     42.129
  18         -5.8     57.850     60.065
  19         -5.8     39.844     41.459
  20         -5.6     62.528     64.741
Writing output ... done.
