# Supplementary material for: Dual efficacy-toxicity of Chelidonii Herba in chronic obstructive pulmonary disease: Integrated network pharmacology, immune profiling and molecular docking
Source: PLoS One. 2025 Sep 23;20(9):e0332750. doi: 10.1371/journal.pone.0332750 (PMC12456800; doi:10.1371/journal.pone.0332750)
Supplement: S8 Data — (ZIP) [file pone.0332750.s009.zip › 8.Molecular_Docking/对接结果分析/(S)-Canadine-ESR2/Supplementary_Table_S1.csv]

Mode	Affinity	RMSD_LB	RMSD_UB
1	-6.6	0	0
2	-6.5	55.322	57.192
3	-6.4	41.631	42.922
4	-6.3	29.192	31.841
5	-6.3	30.696	33.122
6	-6.2	41.504	42.764
7	-6.2	56.348	58.509
8	-6.1	41.375	42.566
9	-6.1	32.963	35.461
10	-6.1	33.592	35.839
11	-6	40.242	41.748
12	-5.9	60.513	62.868
13	-5.9	29.573	31.167
14	-5.9	59.583	61.848
15	-5.9	41.505	42.153
16	-5.8	61.317	63.607
17	-5.8	40.742	42.129
18	-5.8	57.85	60.065
19	-5.8	39.844	41.459
20	-5.6	62.528	64.741
