# Supplementary material for: Dual efficacy-toxicity of Chelidonii Herba in chronic obstructive pulmonary disease: Integrated network pharmacology, immune profiling and molecular docking
Source: PLoS One. 2025 Sep 23;20(9):e0332750. doi: 10.1371/journal.pone.0332750 (PMC12456800; doi:10.1371/journal.pone.0332750)
Supplement: S8 Data — (ZIP) [file pone.0332750.s009.zip › 8.Molecular_Docking/对接结果分析/(S)-Canadine-HSP90AA1/log.txt]

#################################################################
# If you used AutoDock Vina in your work, please cite:          #
#                                                               #
# O. Trott, A. J. Olson,                                        #
# AutoDock Vina: improving the speed and accuracy of docking    #
# with a new scoring function, efficient optimization and       #
# multithreading, Journal of Computational Chemistry 31 (2010)  #
# 455-461                                                       #
#                                                               #
# DOI 10.1002/jcc.21334                                         #
#                                                               #
# Please see http://vina.scripps.edu for more information.      #
#################################################################

WARNING: The search space volume > 27000 Angstrom^3 (See FAQ)
Detected 18 CPUs
WARNING: at low exhaustiveness, it may be impossible to utilize all CPUs
Reading input ... done.
Setting up the scoring function ... done.
Analyzing the binding site ... done.
Using random seed: 869390048
Performing search ... done.
Refining results ... done.

mode |   affinity | dist from best mode
     | (kcal/mol) | rmsd l.b.| rmsd u.b.
-----+------------+----------+----------
   1         -7.5      0.000      0.000
   2         -6.6      1.904      3.099
   3         -6.4     19.902     22.673
   4         -6.2     20.156     20.769
   5         -6.2     18.825     19.895
   6         -6.1     17.025     19.032
   7         -6.1     19.528     22.057
   8         -6.0     12.880     14.935
   9         -6.0     16.206     20.332
  10         -5.9     22.786     23.356
  11         -5.9     15.286     17.199
  12         -5.9     22.398     24.581
  13         -5.9      2.890      4.211
  14         -5.9     19.961     21.903
  15         -5.8     19.875     21.318
  16         -5.8     21.027     24.153
  17         -5.7     23.435     25.231
  18         -5.7      5.002      7.115
  19         -5.6     14.929     16.096
  20         -5.6     12.951     14.476
Writing output ... done.
