# Supplementary material for: Dual efficacy-toxicity of Chelidonii Herba in chronic obstructive pulmonary disease: Integrated network pharmacology, immune profiling and molecular docking
Source: PLoS One. 2025 Sep 23;20(9):e0332750. doi: 10.1371/journal.pone.0332750 (PMC12456800; doi:10.1371/journal.pone.0332750)
Supplement: S8 Data — (ZIP) [file pone.0332750.s009.zip › 8.Molecular_Docking/对接结果分析/(S)-Canadine-HSP90AA1/Supplementary_Table_S1.csv]

Mode	Affinity	RMSD_LB	RMSD_UB
1	-7.5	0	0
2	-6.6	1.904	3.099
3	-6.4	19.902	22.673
4	-6.2	20.156	20.769
5	-6.2	18.825	19.895
6	-6.1	17.025	19.032
7	-6.1	19.528	22.057
8	-6	12.88	14.935
9	-6	16.206	20.332
10	-5.9	22.786	23.356
11	-5.9	15.286	17.199
12	-5.9	22.398	24.581
13	-5.9	2.89	4.211
14	-5.9	19.961	21.903
15	-5.8	19.875	21.318
16	-5.8	21.027	24.153
17	-5.7	23.435	25.231
18	-5.7	5.002	7.115
19	-5.6	14.929	16.096
20	-5.6	12.951	14.476
