# Supplementary material for: Dual efficacy-toxicity of Chelidonii Herba in chronic obstructive pulmonary disease: Integrated network pharmacology, immune profiling and molecular docking
Source: PLoS One. 2025 Sep 23;20(9):e0332750. doi: 10.1371/journal.pone.0332750 (PMC12456800; doi:10.1371/journal.pone.0332750)
Supplement: S8 Data — (ZIP) [file pone.0332750.s009.zip › 8.Molecular_Docking/对接结果分析/(S)-Canadine-PTGS2/log.txt]

#################################################################
# If you used AutoDock Vina in your work, please cite:          #
#                                                               #
# O. Trott, A. J. Olson,                                        #
# AutoDock Vina: improving the speed and accuracy of docking    #
# with a new scoring function, efficient optimization and       #
# multithreading, Journal of Computational Chemistry 31 (2010)  #
# 455-461                                                       #
#                                                               #
# DOI 10.1002/jcc.21334                                         #
#                                                               #
# Please see http://vina.scripps.edu for more information.      #
#################################################################

WARNING: The search space volume > 27000 Angstrom^3 (See FAQ)
Detected 18 CPUs
WARNING: at low exhaustiveness, it may be impossible to utilize all CPUs
Reading input ... done.
Setting up the scoring function ... done.
Analyzing the binding site ... done.
Using random seed: -1852579288
Performing search ... done.
Refining results ... done.

mode |   affinity | dist from best mode
     | (kcal/mol) | rmsd l.b.| rmsd u.b.
-----+------------+----------+----------
   1         -9.7      0.000      0.000
   2         -8.7     12.917     16.963
   3         -8.4      7.144     13.329
   4         -8.4     14.462     17.561
   5         -8.3      6.954     11.609
   6         -8.2     26.425     28.204
   7         -7.9      9.455     14.290
   8         -7.9     11.500     14.400
   9         -7.9     13.464     17.624
  10         -7.6     40.238     43.059
  11         -7.5      9.679     14.622
  12         -7.5     56.660     58.339
  13         -7.3      9.566     14.215
  14         -7.2     10.653     15.389
  15         -7.2     45.835     46.990
  16         -7.2     11.159     14.719
  17         -7.1     39.556     41.666
  18         -7.1     33.508     36.324
  19         -7.1     10.525     16.896
  20         -7.0     12.997     15.603
Writing output ... done.
