# Supplementary material for: Dual efficacy-toxicity of Chelidonii Herba in chronic obstructive pulmonary disease: Integrated network pharmacology, immune profiling and molecular docking
Source: PLoS One. 2025 Sep 23;20(9):e0332750. doi: 10.1371/journal.pone.0332750 (PMC12456800; doi:10.1371/journal.pone.0332750)
Supplement: S8 Data — (ZIP) [file pone.0332750.s009.zip › 8.Molecular_Docking/对接结果分析/(S)-Canadine-PTGS2/Supplementary_Table_S1.csv]

Mode	Affinity	RMSD_LB	RMSD_UB
1	-9.7	0	0
2	-8.7	12.917	16.963
3	-8.4	7.144	13.329
4	-8.4	14.462	17.561
5	-8.3	6.954	11.609
6	-8.2	26.425	28.204
7	-7.9	9.455	14.29
8	-7.9	11.5	14.4
9	-7.9	13.464	17.624
10	-7.6	40.238	43.059
11	-7.5	9.679	14.622
12	-7.5	56.66	58.339
13	-7.3	9.566	14.215
14	-7.2	10.653	15.389
15	-7.2	45.835	46.99
16	-7.2	11.159	14.719
17	-7.1	39.556	41.666
18	-7.1	33.508	36.324
19	-7.1	10.525	16.896
20	-7	12.997	15.603
