# Supplementary material for: Dual efficacy-toxicity of Chelidonii Herba in chronic obstructive pulmonary disease: Integrated network pharmacology, immune profiling and molecular docking
Source: PLoS One. 2025 Sep 23;20(9):e0332750. doi: 10.1371/journal.pone.0332750 (PMC12456800; doi:10.1371/journal.pone.0332750)
Supplement: S8 Data — (ZIP) [file pone.0332750.s009.zip › 8.Molecular_Docking/对接结果分析/(S)-Scoulerine-CASP3/log.txt]

#################################################################
# If you used AutoDock Vina in your work, please cite:          #
#                                                               #
# O. Trott, A. J. Olson,                                        #
# AutoDock Vina: improving the speed and accuracy of docking    #
# with a new scoring function, efficient optimization and       #
# multithreading, Journal of Computational Chemistry 31 (2010)  #
# 455-461                                                       #
#                                                               #
# DOI 10.1002/jcc.21334                                         #
#                                                               #
# Please see http://vina.scripps.edu for more information.      #
#################################################################

WARNING: The search space volume > 27000 Angstrom^3 (See FAQ)
Detected 18 CPUs
WARNING: at low exhaustiveness, it may be impossible to utilize all CPUs
Reading input ... done.
Setting up the scoring function ... done.
Analyzing the binding site ... done.
Using random seed: -795001408
Performing search ... done.
Refining results ... done.

mode |   affinity | dist from best mode
     | (kcal/mol) | rmsd l.b.| rmsd u.b.
-----+------------+----------+----------
   1         -8.0      0.000      0.000
   2         -7.8      1.032      7.735
   3         -6.9      1.581      2.165
   4         -6.7      4.011      7.899
   5         -6.7     10.625     13.209
   6         -6.6      3.659      8.618
   7         -6.5     14.536     16.331
   8         -6.4      3.026      4.921
   9         -6.4     31.609     35.482
  10         -6.3      9.461     11.861
  11         -6.2     32.729     34.883
  12         -6.2     10.927     12.960
  13         -6.2     29.682     33.377
  14         -6.2     30.592     34.178
  15         -6.0     22.447     25.125
  16         -5.9     14.791     17.695
  17         -5.8     31.317     33.514
  18         -5.7     27.511     30.782
  19         -5.7     17.696     19.500
  20         -5.6     13.455     15.529
Writing output ... done.
