# Supplementary material for: Dual efficacy-toxicity of Chelidonii Herba in chronic obstructive pulmonary disease: Integrated network pharmacology, immune profiling and molecular docking
Source: PLoS One. 2025 Sep 23;20(9):e0332750. doi: 10.1371/journal.pone.0332750 (PMC12456800; doi:10.1371/journal.pone.0332750)
Supplement: S8 Data — (ZIP) [file pone.0332750.s009.zip › 8.Molecular_Docking/对接结果分析/(S)-Scoulerine-CASP3/Supplementary_Table_S1.csv]

Mode	Affinity	RMSD_LB	RMSD_UB
1	-8	0	0
2	-7.8	1.032	7.735
3	-6.9	1.581	2.165
4	-6.7	4.011	7.899
5	-6.7	10.625	13.209
6	-6.6	3.659	8.618
7	-6.5	14.536	16.331
8	-6.4	3.026	4.921
9	-6.4	31.609	35.482
10	-6.3	9.461	11.861
11	-6.2	32.729	34.883
12	-6.2	10.927	12.96
13	-6.2	29.682	33.377
14	-6.2	30.592	34.178
15	-6	22.447	25.125
16	-5.9	14.791	17.695
17	-5.8	31.317	33.514
18	-5.7	27.511	30.782
19	-5.7	17.696	19.5
20	-5.6	13.455	15.529
