# Supplementary material for: Dual efficacy-toxicity of Chelidonii Herba in chronic obstructive pulmonary disease: Integrated network pharmacology, immune profiling and molecular docking
Source: PLoS One. 2025 Sep 23;20(9):e0332750. doi: 10.1371/journal.pone.0332750 (PMC12456800; doi:10.1371/journal.pone.0332750)
Supplement: S8 Data — (ZIP) [file pone.0332750.s009.zip › 8.Molecular_Docking/对接结果分析/(S)-Scoulerine-CDK2/log.txt]

#################################################################
# If you used AutoDock Vina in your work, please cite:          #
#                                                               #
# O. Trott, A. J. Olson,                                        #
# AutoDock Vina: improving the speed and accuracy of docking    #
# with a new scoring function, efficient optimization and       #
# multithreading, Journal of Computational Chemistry 31 (2010)  #
# 455-461                                                       #
#                                                               #
# DOI 10.1002/jcc.21334                                         #
#                                                               #
# Please see http://vina.scripps.edu for more information.      #
#################################################################

WARNING: The search space volume > 27000 Angstrom^3 (See FAQ)
Detected 18 CPUs
WARNING: at low exhaustiveness, it may be impossible to utilize all CPUs
Reading input ... done.
Setting up the scoring function ... done.
Analyzing the binding site ... done.
Using random seed: -1243750144
Performing search ... done.
Refining results ... done.

mode |   affinity | dist from best mode
     | (kcal/mol) | rmsd l.b.| rmsd u.b.
-----+------------+----------+----------
   1         -9.0      0.000      0.000
   2         -8.8      1.862      3.046
   3         -8.5      2.705      3.773
   4         -8.2      4.477      7.853
   5         -8.2      1.475      7.935
   6         -8.1      3.751      5.668
   7         -8.1      3.009      8.694
   8         -7.8      4.184      6.148
   9         -7.6      3.662      5.156
  10         -7.5      3.718      6.744
  11         -7.3      2.606      4.255
  12         -7.2      4.149      8.836
  13         -7.2     18.731     21.172
  14         -7.0      4.321      5.864
  15         -6.9      4.834      6.307
  16         -6.7     26.990     29.218
  17         -6.5     38.031     39.410
  18         -6.2     26.753     27.871
  19         -6.1      6.490      9.372
  20         -6.1      7.395     11.351
Writing output ... done.
