# Supplementary material for: Dual efficacy-toxicity of Chelidonii Herba in chronic obstructive pulmonary disease: Integrated network pharmacology, immune profiling and molecular docking
Source: PLoS One. 2025 Sep 23;20(9):e0332750. doi: 10.1371/journal.pone.0332750 (PMC12456800; doi:10.1371/journal.pone.0332750)
Supplement: S8 Data — (ZIP) [file pone.0332750.s009.zip › 8.Molecular_Docking/对接结果分析/(S)-Scoulerine-CDK2/Supplementary_Table_S1.csv]

Mode	Affinity	RMSD_LB	RMSD_UB
1	-9	0	0
2	-8.8	1.862	3.046
3	-8.5	2.705	3.773
4	-8.2	4.477	7.853
5	-8.2	1.475	7.935
6	-8.1	3.751	5.668
7	-8.1	3.009	8.694
8	-7.8	4.184	6.148
9	-7.6	3.662	5.156
10	-7.5	3.718	6.744
11	-7.3	2.606	4.255
12	-7.2	4.149	8.836
13	-7.2	18.731	21.172
14	-7	4.321	5.864
15	-6.9	4.834	6.307
16	-6.7	26.99	29.218
17	-6.5	38.031	39.41
18	-6.2	26.753	27.871
19	-6.1	6.49	9.372
20	-6.1	7.395	11.351
