# Supplementary material for: Dual efficacy-toxicity of Chelidonii Herba in chronic obstructive pulmonary disease: Integrated network pharmacology, immune profiling and molecular docking
Source: PLoS One. 2025 Sep 23;20(9):e0332750. doi: 10.1371/journal.pone.0332750 (PMC12456800; doi:10.1371/journal.pone.0332750)
Supplement: S8 Data — (ZIP) [file pone.0332750.s009.zip › 8.Molecular_Docking/对接结果分析/(S)-Scoulerine-ESR1/log.txt]

#################################################################
# If you used AutoDock Vina in your work, please cite:          #
#                                                               #
# O. Trott, A. J. Olson,                                        #
# AutoDock Vina: improving the speed and accuracy of docking    #
# with a new scoring function, efficient optimization and       #
# multithreading, Journal of Computational Chemistry 31 (2010)  #
# 455-461                                                       #
#                                                               #
# DOI 10.1002/jcc.21334                                         #
#                                                               #
# Please see http://vina.scripps.edu for more information.      #
#################################################################

WARNING: The search space volume > 27000 Angstrom^3 (See FAQ)
Detected 18 CPUs
WARNING: at low exhaustiveness, it may be impossible to utilize all CPUs
Reading input ... done.
Setting up the scoring function ... done.
Analyzing the binding site ... done.
Using random seed: -1635902376
Performing search ... done.
Refining results ... done.

mode |   affinity | dist from best mode
     | (kcal/mol) | rmsd l.b.| rmsd u.b.
-----+------------+----------+----------
   1         -6.9      0.000      0.000
   2         -6.8     32.084     34.022
   3         -6.8     38.191     40.112
   4         -6.6     22.442     23.928
   5         -6.5     41.808     42.611
   6         -6.5     21.820     23.084
   7         -6.3     35.886     38.639
   8         -6.3     33.541     35.802
   9         -6.3     29.469     31.629
  10         -6.3     35.053     36.879
  11         -6.2     31.104     34.741
  12         -6.2      3.859      6.943
  13         -6.2     28.460     33.104
  14         -6.2     46.225     47.802
  15         -6.1     27.631     32.069
  16         -6.1     20.537     22.347
  17         -6.0     32.998     35.194
  18         -5.9     42.191     44.246
  19         -5.8     17.764     19.336
  20         -5.6     38.176     40.126
Writing output ... done.
