# Supplementary material for: Dual efficacy-toxicity of Chelidonii Herba in chronic obstructive pulmonary disease: Integrated network pharmacology, immune profiling and molecular docking
Source: PLoS One. 2025 Sep 23;20(9):e0332750. doi: 10.1371/journal.pone.0332750 (PMC12456800; doi:10.1371/journal.pone.0332750)
Supplement: S8 Data — (ZIP) [file pone.0332750.s009.zip › 8.Molecular_Docking/对接结果分析/(S)-Scoulerine-ESR1/Supplementary_Table_S1.csv]

Mode	Affinity	RMSD_LB	RMSD_UB
1	-6.9	0	0
2	-6.8	32.084	34.022
3	-6.8	38.191	40.112
4	-6.6	22.442	23.928
5	-6.5	41.808	42.611
6	-6.5	21.82	23.084
7	-6.3	35.886	38.639
8	-6.3	33.541	35.802
9	-6.3	29.469	31.629
10	-6.3	35.053	36.879
11	-6.2	31.104	34.741
12	-6.2	3.859	6.943
13	-6.2	28.46	33.104
14	-6.2	46.225	47.802
15	-6.1	27.631	32.069
16	-6.1	20.537	22.347
17	-6	32.998	35.194
18	-5.9	42.191	44.246
19	-5.8	17.764	19.336
20	-5.6	38.176	40.126
