# Supplementary material for: Dual efficacy-toxicity of Chelidonii Herba in chronic obstructive pulmonary disease: Integrated network pharmacology, immune profiling and molecular docking
Source: PLoS One. 2025 Sep 23;20(9):e0332750. doi: 10.1371/journal.pone.0332750 (PMC12456800; doi:10.1371/journal.pone.0332750)
Supplement: S8 Data — (ZIP) [file pone.0332750.s009.zip › 8.Molecular_Docking/对接结果分析/(S)-Scoulerine-HSP90AA1/log.txt]

#################################################################
# If you used AutoDock Vina in your work, please cite:          #
#                                                               #
# O. Trott, A. J. Olson,                                        #
# AutoDock Vina: improving the speed and accuracy of docking    #
# with a new scoring function, efficient optimization and       #
# multithreading, Journal of Computational Chemistry 31 (2010)  #
# 455-461                                                       #
#                                                               #
# DOI 10.1002/jcc.21334                                         #
#                                                               #
# Please see http://vina.scripps.edu for more information.      #
#################################################################

WARNING: The search space volume > 27000 Angstrom^3 (See FAQ)
Detected 18 CPUs
WARNING: at low exhaustiveness, it may be impossible to utilize all CPUs
Reading input ... done.
Setting up the scoring function ... done.
Analyzing the binding site ... done.
Using random seed: 1975939576
Performing search ... done.
Refining results ... done.

mode |   affinity | dist from best mode
     | (kcal/mol) | rmsd l.b.| rmsd u.b.
-----+------------+----------+----------
   1         -7.0      0.000      0.000
   2         -6.8     19.237     20.076
   3         -6.3     22.468     23.982
   4         -6.0     20.950     23.465
   5         -6.0     16.752     18.589
   6         -6.0     19.686     21.258
   7         -5.8     20.099     20.748
   8         -5.8     19.284     21.917
   9         -5.8     19.001     22.009
  10         -5.8     22.346     23.465
  11         -5.7     18.970     20.236
  12         -5.6     14.788     15.822
  13         -5.6     24.411     26.246
  14         -5.5     18.617     21.100
  15         -5.4     22.751     24.576
  16         -5.4     13.641     14.851
  17         -5.3     14.577     15.766
  18         -5.3     12.385     13.775
  19         -5.3     22.357     23.534
  20         -5.2     17.133     19.983
Writing output ... done.
