# Supplementary material for: Dual efficacy-toxicity of Chelidonii Herba in chronic obstructive pulmonary disease: Integrated network pharmacology, immune profiling and molecular docking
Source: PLoS One. 2025 Sep 23;20(9):e0332750. doi: 10.1371/journal.pone.0332750 (PMC12456800; doi:10.1371/journal.pone.0332750)
Supplement: S8 Data — (ZIP) [file pone.0332750.s009.zip › 8.Molecular_Docking/对接结果分析/(S)-Scoulerine-HSP90AA1/Supplementary_Table_S1.csv]

Mode	Affinity	RMSD_LB	RMSD_UB
1	-7	0	0
2	-6.8	19.237	20.076
3	-6.3	22.468	23.982
4	-6	20.95	23.465
5	-6	16.752	18.589
6	-6	19.686	21.258
7	-5.8	20.099	20.748
8	-5.8	19.284	21.917
9	-5.8	19.001	22.009
10	-5.8	22.346	23.465
11	-5.7	18.97	20.236
12	-5.6	14.788	15.822
13	-5.6	24.411	26.246
14	-5.5	18.617	21.1
15	-5.4	22.751	24.576
16	-5.4	13.641	14.851
17	-5.3	14.577	15.766
18	-5.3	12.385	13.775
19	-5.3	22.357	23.534
20	-5.2	17.133	19.983
