# Supplementary material for: Dual efficacy-toxicity of Chelidonii Herba in chronic obstructive pulmonary disease: Integrated network pharmacology, immune profiling and molecular docking
Source: PLoS One. 2025 Sep 23;20(9):e0332750. doi: 10.1371/journal.pone.0332750 (PMC12456800; doi:10.1371/journal.pone.0332750)
Supplement: S8 Data — (ZIP) [file pone.0332750.s009.zip › 8.Molecular_Docking/对接结果分析/(S)-Scoulerine-HSP90AA1/Supplementary_Table_S2.csv]

Metric	Value	Unit
Mean Affinity	-5.78	kcal/mol
Standard Deviation	0.481882274332424	kcal/mol
Standard Error	0.10775215225595	kcal/mol
95% CI Lower	-6.00552784658597	kcal/mol
95% CI Upper	-5.55447215341403	kcal/mol
