# Supplementary material for: Dual efficacy-toxicity of Chelidonii Herba in chronic obstructive pulmonary disease: Integrated network pharmacology, immune profiling and molecular docking
Source: PLoS One. 2025 Sep 23;20(9):e0332750. doi: 10.1371/journal.pone.0332750 (PMC12456800; doi:10.1371/journal.pone.0332750)
Supplement: S8 Data — (ZIP) [file pone.0332750.s009.zip › 8.Molecular_Docking/对接结果分析/(S)-Scoulerine-PTGS2/log.txt]

#################################################################
# If you used AutoDock Vina in your work, please cite:          #
#                                                               #
# O. Trott, A. J. Olson,                                        #
# AutoDock Vina: improving the speed and accuracy of docking    #
# with a new scoring function, efficient optimization and       #
# multithreading, Journal of Computational Chemistry 31 (2010)  #
# 455-461                                                       #
#                                                               #
# DOI 10.1002/jcc.21334                                         #
#                                                               #
# Please see http://vina.scripps.edu for more information.      #
#################################################################

WARNING: The search space volume > 27000 Angstrom^3 (See FAQ)
Detected 18 CPUs
WARNING: at low exhaustiveness, it may be impossible to utilize all CPUs
Reading input ... done.
Setting up the scoring function ... done.
Analyzing the binding site ... done.
Using random seed: 240173936
Performing search ... done.
Refining results ... done.

mode |   affinity | dist from best mode
     | (kcal/mol) | rmsd l.b.| rmsd u.b.
-----+------------+----------+----------
   1         -9.8      0.000      0.000
   2         -9.7     45.791     48.146
   3         -9.3     48.440     49.557
   4         -8.8     23.565     25.008
   5         -8.8     48.690     49.824
   6         -8.5     24.314     25.972
   7         -8.5     22.579     24.503
   8         -8.4     23.306     24.554
   9         -8.4     30.953     33.479
  10         -8.3     23.363     25.164
  11         -8.2      4.664      8.699
  12         -8.1     48.593     49.393
  13         -8.1     33.052     35.619
  14         -8.0     30.238     33.174
  15         -8.0     23.326     25.786
  16         -7.9     24.029     25.356
  17         -7.8      4.328     10.934
  18         -7.7      5.243     12.075
  19         -7.7     15.377     18.235
  20         -7.5     13.497     15.900
Writing output ... done.
