# Supplementary material for: Dual efficacy-toxicity of Chelidonii Herba in chronic obstructive pulmonary disease: Integrated network pharmacology, immune profiling and molecular docking
Source: PLoS One. 2025 Sep 23;20(9):e0332750. doi: 10.1371/journal.pone.0332750 (PMC12456800; doi:10.1371/journal.pone.0332750)
Supplement: S8 Data — (ZIP) [file pone.0332750.s009.zip › 8.Molecular_Docking/对接结果分析/(S)-Scoulerine-PTGS2/Supplementary_Table_S1.csv]

Mode	Affinity	RMSD_LB	RMSD_UB
1	-9.8	0	0
2	-9.7	45.791	48.146
3	-9.3	48.44	49.557
4	-8.8	23.565	25.008
5	-8.8	48.69	49.824
6	-8.5	24.314	25.972
7	-8.5	22.579	24.503
8	-8.4	23.306	24.554
9	-8.4	30.953	33.479
10	-8.3	23.363	25.164
11	-8.2	4.664	8.699
12	-8.1	48.593	49.393
13	-8.1	33.052	35.619
14	-8	30.238	33.174
15	-8	23.326	25.786
16	-7.9	24.029	25.356
17	-7.8	4.328	10.934
18	-7.7	5.243	12.075
19	-7.7	15.377	18.235
20	-7.5	13.497	15.9
