# Supplementary material for: Dual efficacy-toxicity of Chelidonii Herba in chronic obstructive pulmonary disease: Integrated network pharmacology, immune profiling and molecular docking
Source: PLoS One. 2025 Sep 23;20(9):e0332750. doi: 10.1371/journal.pone.0332750 (PMC12456800; doi:10.1371/journal.pone.0332750)
Supplement: S8 Data — (ZIP) [file pone.0332750.s009.zip › 8.Molecular_Docking/对接结果分析/(S)-Stylopine-CALM3/log.txt]

#################################################################
# If you used AutoDock Vina in your work, please cite:          #
#                                                               #
# O. Trott, A. J. Olson,                                        #
# AutoDock Vina: improving the speed and accuracy of docking    #
# with a new scoring function, efficient optimization and       #
# multithreading, Journal of Computational Chemistry 31 (2010)  #
# 455-461                                                       #
#                                                               #
# DOI 10.1002/jcc.21334                                         #
#                                                               #
# Please see http://vina.scripps.edu for more information.      #
#################################################################

WARNING: The search space volume > 27000 Angstrom^3 (See FAQ)
Detected 18 CPUs
WARNING: at low exhaustiveness, it may be impossible to utilize all CPUs
Reading input ... done.
Setting up the scoring function ... done.
Analyzing the binding site ... done.
Using random seed: -479583168
Performing search ... done.
Refining results ... done.

mode |   affinity | dist from best mode
     | (kcal/mol) | rmsd l.b.| rmsd u.b.
-----+------------+----------+----------
   1         -7.0      0.000      0.000
   2         -6.6      9.545     12.173
   3         -6.5      1.617      7.072
   4         -6.4     18.564     20.936
   5         -6.4     10.345     13.102
   6         -6.2     21.061     23.490
   7         -6.2     22.069     23.719
   8         -6.0     18.044     20.543
   9         -5.9     19.292     23.449
  10         -5.7     23.772     25.515
  11         -5.7     19.987     21.224
  12         -5.7     18.614     19.594
  13         -5.6     11.545     13.776
  14         -5.5     16.983     20.428
  15         -5.4      3.907      7.924
  16         -5.3      2.677      7.883
  17         -5.3     23.477     25.857
  18         -5.3     21.438     24.016
  19         -5.2     20.099     22.112
  20         -5.1     21.455     23.226
Writing output ... done.
