# Supplementary material for: Dual efficacy-toxicity of Chelidonii Herba in chronic obstructive pulmonary disease: Integrated network pharmacology, immune profiling and molecular docking
Source: PLoS One. 2025 Sep 23;20(9):e0332750. doi: 10.1371/journal.pone.0332750 (PMC12456800; doi:10.1371/journal.pone.0332750)
Supplement: S8 Data — (ZIP) [file pone.0332750.s009.zip › 8.Molecular_Docking/对接结果分析/(S)-Stylopine-CALM3/Supplementary_Table_S1.csv]

Mode	Affinity	RMSD_LB	RMSD_UB
1	-7	0	0
2	-6.6	9.545	12.173
3	-6.5	1.617	7.072
4	-6.4	18.564	20.936
5	-6.4	10.345	13.102
6	-6.2	21.061	23.49
7	-6.2	22.069	23.719
8	-6	18.044	20.543
9	-5.9	19.292	23.449
10	-5.7	23.772	25.515
11	-5.7	19.987	21.224
12	-5.7	18.614	19.594
13	-5.6	11.545	13.776
14	-5.5	16.983	20.428
15	-5.4	3.907	7.924
16	-5.3	2.677	7.883
17	-5.3	23.477	25.857
18	-5.3	21.438	24.016
19	-5.2	20.099	22.112
20	-5.1	21.455	23.226
