# Supplementary material for: Dual efficacy-toxicity of Chelidonii Herba in chronic obstructive pulmonary disease: Integrated network pharmacology, immune profiling and molecular docking
Source: PLoS One. 2025 Sep 23;20(9):e0332750. doi: 10.1371/journal.pone.0332750 (PMC12456800; doi:10.1371/journal.pone.0332750)
Supplement: S8 Data — (ZIP) [file pone.0332750.s009.zip › 8.Molecular_Docking/对接结果分析/(S)-Stylopine-CASP3/log.txt]

#################################################################
# If you used AutoDock Vina in your work, please cite:          #
#                                                               #
# O. Trott, A. J. Olson,                                        #
# AutoDock Vina: improving the speed and accuracy of docking    #
# with a new scoring function, efficient optimization and       #
# multithreading, Journal of Computational Chemistry 31 (2010)  #
# 455-461                                                       #
#                                                               #
# DOI 10.1002/jcc.21334                                         #
#                                                               #
# Please see http://vina.scripps.edu for more information.      #
#################################################################

WARNING: The search space volume > 27000 Angstrom^3 (See FAQ)
Detected 18 CPUs
WARNING: at low exhaustiveness, it may be impossible to utilize all CPUs
Reading input ... done.
Setting up the scoring function ... done.
Analyzing the binding site ... done.
Using random seed: 1141334112
Performing search ... done.
Refining results ... done.

mode |   affinity | dist from best mode
     | (kcal/mol) | rmsd l.b.| rmsd u.b.
-----+------------+----------+----------
   1         -8.5      0.000      0.000
   2         -8.5      2.070      2.877
   3         -8.0      1.148      7.489
   4         -7.8     13.376     15.927
   5         -7.6      9.795     11.280
   6         -7.4      2.612      3.527
   7         -7.3      3.842      7.897
   8         -7.3      7.406      9.388
   9         -7.3      2.843      6.789
  10         -7.2      7.555     10.248
  11         -7.2     11.516     13.284
  12         -7.2      3.836      5.422
  13         -7.1      3.606      7.334
  14         -7.1     10.519     12.757
  15         -7.0     32.636     35.623
  16         -6.8      5.446      6.982
  17         -6.7     31.324     34.871
  18         -6.7     30.873     34.761
  19         -6.5     24.666     27.341
  20         -6.4     40.692     43.238
Writing output ... done.
