# Supplementary material for: Dual efficacy-toxicity of Chelidonii Herba in chronic obstructive pulmonary disease: Integrated network pharmacology, immune profiling and molecular docking
Source: PLoS One. 2025 Sep 23;20(9):e0332750. doi: 10.1371/journal.pone.0332750 (PMC12456800; doi:10.1371/journal.pone.0332750)
Supplement: S8 Data — (ZIP) [file pone.0332750.s009.zip › 8.Molecular_Docking/对接结果分析/(S)-Stylopine-CASP3/Supplementary_Table_S1.csv]

Mode	Affinity	RMSD_LB	RMSD_UB
1	-8.5	0	0
2	-8.5	2.07	2.877
3	-8	1.148	7.489
4	-7.8	13.376	15.927
5	-7.6	9.795	11.28
6	-7.4	2.612	3.527
7	-7.3	3.842	7.897
8	-7.3	7.406	9.388
9	-7.3	2.843	6.789
10	-7.2	7.555	10.248
11	-7.2	11.516	13.284
12	-7.2	3.836	5.422
13	-7.1	3.606	7.334
14	-7.1	10.519	12.757
15	-7	32.636	35.623
16	-6.8	5.446	6.982
17	-6.7	31.324	34.871
18	-6.7	30.873	34.761
19	-6.5	24.666	27.341
20	-6.4	40.692	43.238
