# Supplementary material for: Dual efficacy-toxicity of Chelidonii Herba in chronic obstructive pulmonary disease: Integrated network pharmacology, immune profiling and molecular docking
Source: PLoS One. 2025 Sep 23;20(9):e0332750. doi: 10.1371/journal.pone.0332750 (PMC12456800; doi:10.1371/journal.pone.0332750)
Supplement: S8 Data — (ZIP) [file pone.0332750.s009.zip › 8.Molecular_Docking/对接结果分析/(S)-Stylopine-CDK2/log.txt]

#################################################################
# If you used AutoDock Vina in your work, please cite:          #
#                                                               #
# O. Trott, A. J. Olson,                                        #
# AutoDock Vina: improving the speed and accuracy of docking    #
# with a new scoring function, efficient optimization and       #
# multithreading, Journal of Computational Chemistry 31 (2010)  #
# 455-461                                                       #
#                                                               #
# DOI 10.1002/jcc.21334                                         #
#                                                               #
# Please see http://vina.scripps.edu for more information.      #
#################################################################

WARNING: The search space volume > 27000 Angstrom^3 (See FAQ)
Detected 18 CPUs
WARNING: at low exhaustiveness, it may be impossible to utilize all CPUs
Reading input ... done.
Setting up the scoring function ... done.
Analyzing the binding site ... done.
Using random seed: 302314144
Performing search ... done.
Refining results ... done.

mode |   affinity | dist from best mode
     | (kcal/mol) | rmsd l.b.| rmsd u.b.
-----+------------+----------+----------
   1         -9.6      0.000      0.000
   2         -9.4      3.434      5.061
   3         -9.1      3.915      6.322
   4         -9.0      3.804      7.308
   5         -8.5      3.597      4.923
   6         -8.5      4.129      6.223
   7         -8.4     34.932     37.591
   8         -7.7     18.481     21.516
   9         -7.6      3.186      6.344
  10         -7.4     19.265     21.562
  11         -7.3     27.361     29.554
  12         -7.3      7.015     10.443
  13         -7.1     27.270     28.726
  14         -7.0     26.993     28.498
  15         -6.9     26.940     28.288
  16         -6.8     27.393     28.225
  17         -6.8     35.149     37.374
  18         -6.6     29.012     31.427
  19         -6.6      7.805     11.364
  20         -6.4     25.425     27.084
Writing output ... done.
