# Supplementary material for: Dual efficacy-toxicity of Chelidonii Herba in chronic obstructive pulmonary disease: Integrated network pharmacology, immune profiling and molecular docking
Source: PLoS One. 2025 Sep 23;20(9):e0332750. doi: 10.1371/journal.pone.0332750 (PMC12456800; doi:10.1371/journal.pone.0332750)
Supplement: S8 Data — (ZIP) [file pone.0332750.s009.zip › 8.Molecular_Docking/对接结果分析/(S)-Stylopine-CDK2/Supplementary_Table_S1.csv]

Mode	Affinity	RMSD_LB	RMSD_UB
1	-9.6	0	0
2	-9.4	3.434	5.061
3	-9.1	3.915	6.322
4	-9	3.804	7.308
5	-8.5	3.597	4.923
6	-8.5	4.129	6.223
7	-8.4	34.932	37.591
8	-7.7	18.481	21.516
9	-7.6	3.186	6.344
10	-7.4	19.265	21.562
11	-7.3	27.361	29.554
12	-7.3	7.015	10.443
13	-7.1	27.27	28.726
14	-7	26.993	28.498
15	-6.9	26.94	28.288
16	-6.8	27.393	28.225
17	-6.8	35.149	37.374
18	-6.6	29.012	31.427
19	-6.6	7.805	11.364
20	-6.4	25.425	27.084
