# Supplementary material for: Dual efficacy-toxicity of Chelidonii Herba in chronic obstructive pulmonary disease: Integrated network pharmacology, immune profiling and molecular docking
Source: PLoS One. 2025 Sep 23;20(9):e0332750. doi: 10.1371/journal.pone.0332750 (PMC12456800; doi:10.1371/journal.pone.0332750)
Supplement: S8 Data — (ZIP) [file pone.0332750.s009.zip › 8.Molecular_Docking/对接结果分析/(S)-Stylopine-ESR1/log.txt]

#################################################################
# If you used AutoDock Vina in your work, please cite:          #
#                                                               #
# O. Trott, A. J. Olson,                                        #
# AutoDock Vina: improving the speed and accuracy of docking    #
# with a new scoring function, efficient optimization and       #
# multithreading, Journal of Computational Chemistry 31 (2010)  #
# 455-461                                                       #
#                                                               #
# DOI 10.1002/jcc.21334                                         #
#                                                               #
# Please see http://vina.scripps.edu for more information.      #
#################################################################

WARNING: The search space volume > 27000 Angstrom^3 (See FAQ)
Detected 18 CPUs
WARNING: at low exhaustiveness, it may be impossible to utilize all CPUs
Reading input ... done.
Setting up the scoring function ... done.
Analyzing the binding site ... done.
Using random seed: 460512292
Performing search ... done.
Refining results ... done.

mode |   affinity | dist from best mode
     | (kcal/mol) | rmsd l.b.| rmsd u.b.
-----+------------+----------+----------
   1         -8.6      0.000      0.000
   2         -8.0     33.372     35.559
   3         -7.7     17.519     18.963
   4         -7.6     21.493     22.726
   5         -7.4     31.586     32.518
   6         -7.4     33.580     34.837
   7         -7.3     11.835     14.511
   8         -7.2     30.033     31.376
   9         -7.2     25.857     26.437
  10         -7.2     25.409     26.410
  11         -7.2     25.111     26.090
  12         -7.2     28.529     30.987
  13         -7.1      2.347      2.929
  14         -7.1     32.966     35.143
  15         -7.0     24.476     26.872
  16         -6.9     24.982     27.311
  17         -6.9     27.847     28.986
  18         -6.7     19.115     21.757
  19         -6.5     31.953     33.005
  20         -6.5     15.805     18.705
Writing output ... done.
