# Supplementary material for: Dual efficacy-toxicity of Chelidonii Herba in chronic obstructive pulmonary disease: Integrated network pharmacology, immune profiling and molecular docking
Source: PLoS One. 2025 Sep 23;20(9):e0332750. doi: 10.1371/journal.pone.0332750 (PMC12456800; doi:10.1371/journal.pone.0332750)
Supplement: S8 Data — (ZIP) [file pone.0332750.s009.zip › 8.Molecular_Docking/对接结果分析/(S)-Stylopine-ESR1/Supplementary_Table_S1.csv]

Mode	Affinity	RMSD_LB	RMSD_UB
1	-8.6	0	0
2	-8	33.372	35.559
3	-7.7	17.519	18.963
4	-7.6	21.493	22.726
5	-7.4	31.586	32.518
6	-7.4	33.58	34.837
7	-7.3	11.835	14.511
8	-7.2	30.033	31.376
9	-7.2	25.857	26.437
10	-7.2	25.409	26.41
11	-7.2	25.111	26.09
12	-7.2	28.529	30.987
13	-7.1	2.347	2.929
14	-7.1	32.966	35.143
15	-7	24.476	26.872
16	-6.9	24.982	27.311
17	-6.9	27.847	28.986
18	-6.7	19.115	21.757
19	-6.5	31.953	33.005
20	-6.5	15.805	18.705
