# Supplementary material for: Dual efficacy-toxicity of Chelidonii Herba in chronic obstructive pulmonary disease: Integrated network pharmacology, immune profiling and molecular docking
Source: PLoS One. 2025 Sep 23;20(9):e0332750. doi: 10.1371/journal.pone.0332750 (PMC12456800; doi:10.1371/journal.pone.0332750)
Supplement: S8 Data — (ZIP) [file pone.0332750.s009.zip › 8.Molecular_Docking/对接结果分析/(S)-Stylopine-ESR2/log.txt]

#################################################################
# If you used AutoDock Vina in your work, please cite:          #
#                                                               #
# O. Trott, A. J. Olson,                                        #
# AutoDock Vina: improving the speed and accuracy of docking    #
# with a new scoring function, efficient optimization and       #
# multithreading, Journal of Computational Chemistry 31 (2010)  #
# 455-461                                                       #
#                                                               #
# DOI 10.1002/jcc.21334                                         #
#                                                               #
# Please see http://vina.scripps.edu for more information.      #
#################################################################

WARNING: The search space volume > 27000 Angstrom^3 (See FAQ)
Detected 18 CPUs
WARNING: at low exhaustiveness, it may be impossible to utilize all CPUs
Reading input ... done.
Setting up the scoring function ... done.
Analyzing the binding site ... done.
Using random seed: 293761520
Performing search ... done.
Refining results ... done.

mode |   affinity | dist from best mode
     | (kcal/mol) | rmsd l.b.| rmsd u.b.
-----+------------+----------+----------
   1         -9.7      0.000      0.000
   2         -7.5     70.066     72.759
   3         -7.1     65.890     67.942
   4         -7.1     68.370     69.860
   5         -7.1     27.293     29.247
   6         -7.1     53.027     56.074
   7         -7.0     29.634     30.662
   8         -6.9     16.853     19.136
   9         -6.9     13.754     17.332
  10         -6.9     67.630     70.087
  11         -6.9     29.430     31.372
  12         -6.8     29.054     31.042
  13         -6.8     68.456     71.415
  14         -6.7     27.956     29.767
  15         -6.7     27.869     29.187
  16         -6.7     13.533     18.383
  17         -6.7     68.325     70.156
  18         -6.7     64.322     67.670
  19         -6.6     56.729     60.665
  20         -6.5     34.354     37.953
Writing output ... done.
