# Supplementary material for: Dual efficacy-toxicity of Chelidonii Herba in chronic obstructive pulmonary disease: Integrated network pharmacology, immune profiling and molecular docking
Source: PLoS One. 2025 Sep 23;20(9):e0332750. doi: 10.1371/journal.pone.0332750 (PMC12456800; doi:10.1371/journal.pone.0332750)
Supplement: S8 Data — (ZIP) [file pone.0332750.s009.zip › 8.Molecular_Docking/对接结果分析/(S)-Stylopine-ESR2/Supplementary_Table_S1.csv]

Mode	Affinity	RMSD_LB	RMSD_UB
1	-9.7	0	0
2	-7.5	70.066	72.759
3	-7.1	65.89	67.942
4	-7.1	68.37	69.86
5	-7.1	27.293	29.247
6	-7.1	53.027	56.074
7	-7	29.634	30.662
8	-6.9	16.853	19.136
9	-6.9	13.754	17.332
10	-6.9	67.63	70.087
11	-6.9	29.43	31.372
12	-6.8	29.054	31.042
13	-6.8	68.456	71.415
14	-6.7	27.956	29.767
15	-6.7	27.869	29.187
16	-6.7	13.533	18.383
17	-6.7	68.325	70.156
18	-6.7	64.322	67.67
19	-6.6	56.729	60.665
20	-6.5	34.354	37.953
