# Supplementary material for: Dual efficacy-toxicity of Chelidonii Herba in chronic obstructive pulmonary disease: Integrated network pharmacology, immune profiling and molecular docking
Source: PLoS One. 2025 Sep 23;20(9):e0332750. doi: 10.1371/journal.pone.0332750 (PMC12456800; doi:10.1371/journal.pone.0332750)
Supplement: S8 Data — (ZIP) [file pone.0332750.s009.zip › 8.Molecular_Docking/对接结果分析/(S)-Stylopine-HSP90AA1/log.txt]

#################################################################
# If you used AutoDock Vina in your work, please cite:          #
#                                                               #
# O. Trott, A. J. Olson,                                        #
# AutoDock Vina: improving the speed and accuracy of docking    #
# with a new scoring function, efficient optimization and       #
# multithreading, Journal of Computational Chemistry 31 (2010)  #
# 455-461                                                       #
#                                                               #
# DOI 10.1002/jcc.21334                                         #
#                                                               #
# Please see http://vina.scripps.edu for more information.      #
#################################################################

WARNING: The search space volume > 27000 Angstrom^3 (See FAQ)
Detected 18 CPUs
WARNING: at low exhaustiveness, it may be impossible to utilize all CPUs
Reading input ... done.
Setting up the scoring function ... done.
Analyzing the binding site ... done.
Using random seed: 1949177380
Performing search ... done.
Refining results ... done.

mode |   affinity | dist from best mode
     | (kcal/mol) | rmsd l.b.| rmsd u.b.
-----+------------+----------+----------
   1         -7.6      0.000      0.000
   2         -7.4      1.870      2.575
   3         -7.4      2.293      2.804
   4         -7.3     22.646     23.699
   5         -7.2      1.554      7.207
   6         -7.0     20.500     21.200
   7         -7.0     20.330     22.613
   8         -6.8     21.354     22.928
   9         -6.8     20.422     21.356
  10         -6.7     19.326     23.229
  11         -6.5     24.675     26.334
  12         -6.5     20.164     22.214
  13         -6.4     12.531     14.069
  14         -6.4     20.838     22.909
  15         -6.4     20.294     21.764
  16         -6.4      2.650      7.817
  17         -6.4     19.713     21.511
  18         -6.3     19.937     22.738
  19         -6.3     13.773     15.045
  20         -6.0     12.547     13.947
Writing output ... done.
