# Supplementary material for: Dual efficacy-toxicity of Chelidonii Herba in chronic obstructive pulmonary disease: Integrated network pharmacology, immune profiling and molecular docking
Source: PLoS One. 2025 Sep 23;20(9):e0332750. doi: 10.1371/journal.pone.0332750 (PMC12456800; doi:10.1371/journal.pone.0332750)
Supplement: S8 Data — (ZIP) [file pone.0332750.s009.zip › 8.Molecular_Docking/对接结果分析/(S)-Stylopine-HSP90AA1/Supplementary_Table_S1.csv]

Mode	Affinity	RMSD_LB	RMSD_UB
1	-7.6	0	0
2	-7.4	1.87	2.575
3	-7.4	2.293	2.804
4	-7.3	22.646	23.699
5	-7.2	1.554	7.207
6	-7	20.5	21.2
7	-7	20.33	22.613
8	-6.8	21.354	22.928
9	-6.8	20.422	21.356
10	-6.7	19.326	23.229
11	-6.5	24.675	26.334
12	-6.5	20.164	22.214
13	-6.4	12.531	14.069
14	-6.4	20.838	22.909
15	-6.4	20.294	21.764
16	-6.4	2.65	7.817
17	-6.4	19.713	21.511
18	-6.3	19.937	22.738
19	-6.3	13.773	15.045
20	-6	12.547	13.947
