# Supplementary material for: Dual efficacy-toxicity of Chelidonii Herba in chronic obstructive pulmonary disease: Integrated network pharmacology, immune profiling and molecular docking
Source: PLoS One. 2025 Sep 23;20(9):e0332750. doi: 10.1371/journal.pone.0332750 (PMC12456800; doi:10.1371/journal.pone.0332750)
Supplement: S8 Data — (ZIP) [file pone.0332750.s009.zip › 8.Molecular_Docking/对接结果分析/(S)-Stylopine-PTGS2/log.txt]

#################################################################
# If you used AutoDock Vina in your work, please cite:          #
#                                                               #
# O. Trott, A. J. Olson,                                        #
# AutoDock Vina: improving the speed and accuracy of docking    #
# with a new scoring function, efficient optimization and       #
# multithreading, Journal of Computational Chemistry 31 (2010)  #
# 455-461                                                       #
#                                                               #
# DOI 10.1002/jcc.21334                                         #
#                                                               #
# Please see http://vina.scripps.edu for more information.      #
#################################################################

WARNING: The search space volume > 27000 Angstrom^3 (See FAQ)
Detected 18 CPUs
WARNING: at low exhaustiveness, it may be impossible to utilize all CPUs
Reading input ... done.
Setting up the scoring function ... done.
Analyzing the binding site ... done.
Using random seed: 2117034020
Performing search ... done.
Refining results ... done.

mode |   affinity | dist from best mode
     | (kcal/mol) | rmsd l.b.| rmsd u.b.
-----+------------+----------+----------
   1         -9.9      0.000      0.000
   2         -9.7      4.677     10.129
   3         -9.6      2.627      3.567
   4         -9.6      2.080      7.012
   5         -9.5      2.601      7.905
   6         -9.5      4.686      7.542
   7         -9.4     24.834     26.960
   8         -9.3      2.856      7.198
   9         -9.2     24.089     25.367
  10         -9.2     25.082     27.781
  11         -9.1     23.854     24.716
  12         -9.0      3.541      5.497
  13         -8.9     14.717     16.128
  14         -8.8     24.916     27.029
  15         -8.7     24.216     25.519
  16         -8.4     11.747     15.143
  17         -8.3     25.992     28.515
  18         -8.3     24.724     26.786
  19         -8.0     32.291     34.377
  20         -7.7     28.455     32.116
Writing output ... done.
