# Supplementary material for: Dual efficacy-toxicity of Chelidonii Herba in chronic obstructive pulmonary disease: Integrated network pharmacology, immune profiling and molecular docking
Source: PLoS One. 2025 Sep 23;20(9):e0332750. doi: 10.1371/journal.pone.0332750 (PMC12456800; doi:10.1371/journal.pone.0332750)
Supplement: S8 Data — (ZIP) [file pone.0332750.s009.zip › 8.Molecular_Docking/对接结果分析/(S)-Stylopine-PTGS2/Supplementary_Table_S1.csv]

Mode	Affinity	RMSD_LB	RMSD_UB
1	-9.9	0	0
2	-9.7	4.677	10.129
3	-9.6	2.627	3.567
4	-9.6	2.08	7.012
5	-9.5	2.601	7.905
6	-9.5	4.686	7.542
7	-9.4	24.834	26.96
8	-9.3	2.856	7.198
9	-9.2	24.089	25.367
10	-9.2	25.082	27.781
11	-9.1	23.854	24.716
12	-9	3.541	5.497
13	-8.9	14.717	16.128
14	-8.8	24.916	27.029
15	-8.7	24.216	25.519
16	-8.4	11.747	15.143
17	-8.3	25.992	28.515
18	-8.3	24.724	26.786
19	-8	32.291	34.377
20	-7.7	28.455	32.116
