# Supplementary material for: Dual efficacy-toxicity of Chelidonii Herba in chronic obstructive pulmonary disease: Integrated network pharmacology, immune profiling and molecular docking
Source: PLoS One. 2025 Sep 23;20(9):e0332750. doi: 10.1371/journal.pone.0332750 (PMC12456800; doi:10.1371/journal.pone.0332750)
Supplement: S8 Data — (ZIP) [file pone.0332750.s009.zip › 8.Molecular_Docking/对接结果分析/Chelidonine-CALM3/log.txt]

#################################################################
# If you used AutoDock Vina in your work, please cite:          #
#                                                               #
# O. Trott, A. J. Olson,                                        #
# AutoDock Vina: improving the speed and accuracy of docking    #
# with a new scoring function, efficient optimization and       #
# multithreading, Journal of Computational Chemistry 31 (2010)  #
# 455-461                                                       #
#                                                               #
# DOI 10.1002/jcc.21334                                         #
#                                                               #
# Please see http://vina.scripps.edu for more information.      #
#################################################################

WARNING: The search space volume > 27000 Angstrom^3 (See FAQ)
Detected 18 CPUs
WARNING: at low exhaustiveness, it may be impossible to utilize all CPUs
Reading input ... done.
Setting up the scoring function ... done.
Analyzing the binding site ... done.
Using random seed: 822621984
Performing search ... done.
Refining results ... done.

mode |   affinity | dist from best mode
     | (kcal/mol) | rmsd l.b.| rmsd u.b.
-----+------------+----------+----------
   1         -7.1      0.000      0.000
   2         -6.6      1.289      7.437
   3         -6.5     15.836     18.664
   4         -6.4     17.667     20.315
   5         -6.1     17.594     19.008
   6         -6.1     17.023     18.325
   7         -6.0     17.866     20.181
   8         -6.0      3.591      8.849
   9         -5.9      3.176      4.339
  10         -5.8      2.897      4.953
  11         -5.8      6.429      8.635
  12         -5.7     16.437     19.104
  13         -5.7     16.283     19.051
  14         -5.5     19.445     22.319
  15         -5.5     19.998     21.981
  16         -5.4     13.198     14.473
  17         -5.3     12.231     13.916
  18         -5.3     13.204     14.668
  19         -5.2     14.872     16.345
  20         -5.2     20.105     21.035
Writing output ... done.
