# Supplementary material for: Dual efficacy-toxicity of Chelidonii Herba in chronic obstructive pulmonary disease: Integrated network pharmacology, immune profiling and molecular docking
Source: PLoS One. 2025 Sep 23;20(9):e0332750. doi: 10.1371/journal.pone.0332750 (PMC12456800; doi:10.1371/journal.pone.0332750)
Supplement: S8 Data — (ZIP) [file pone.0332750.s009.zip › 8.Molecular_Docking/对接结果分析/Chelidonine-CALM3/Supplementary_Table_S1.csv]

Mode	Affinity	RMSD_LB	RMSD_UB
1	-7.1	0	0
2	-6.6	1.289	7.437
3	-6.5	15.836	18.664
4	-6.4	17.667	20.315
5	-6.1	17.594	19.008
6	-6.1	17.023	18.325
7	-6	17.866	20.181
8	-6	3.591	8.849
9	-5.9	3.176	4.339
10	-5.8	2.897	4.953
11	-5.8	6.429	8.635
12	-5.7	16.437	19.104
13	-5.7	16.283	19.051
14	-5.5	19.445	22.319
15	-5.5	19.998	21.981
16	-5.4	13.198	14.473
17	-5.3	12.231	13.916
18	-5.3	13.204	14.668
19	-5.2	14.872	16.345
20	-5.2	20.105	21.035
