# Supplementary material for: Dual efficacy-toxicity of Chelidonii Herba in chronic obstructive pulmonary disease: Integrated network pharmacology, immune profiling and molecular docking
Source: PLoS One. 2025 Sep 23;20(9):e0332750. doi: 10.1371/journal.pone.0332750 (PMC12456800; doi:10.1371/journal.pone.0332750)
Supplement: S8 Data — (ZIP) [file pone.0332750.s009.zip › 8.Molecular_Docking/对接结果分析/Chelidonine-CASP3/log.txt]

#################################################################
# If you used AutoDock Vina in your work, please cite:          #
#                                                               #
# O. Trott, A. J. Olson,                                        #
# AutoDock Vina: improving the speed and accuracy of docking    #
# with a new scoring function, efficient optimization and       #
# multithreading, Journal of Computational Chemistry 31 (2010)  #
# 455-461                                                       #
#                                                               #
# DOI 10.1002/jcc.21334                                         #
#                                                               #
# Please see http://vina.scripps.edu for more information.      #
#################################################################

WARNING: The search space volume > 27000 Angstrom^3 (See FAQ)
Detected 18 CPUs
WARNING: at low exhaustiveness, it may be impossible to utilize all CPUs
Reading input ... done.
Setting up the scoring function ... done.
Analyzing the binding site ... done.
Using random seed: -2032974352
Performing search ... done.
Refining results ... done.

mode |   affinity | dist from best mode
     | (kcal/mol) | rmsd l.b.| rmsd u.b.
-----+------------+----------+----------
   1         -8.5      0.000      0.000
   2         -8.0     13.745     15.452
   3         -7.8      3.340      6.836
   4         -7.6      3.462      6.919
   5         -7.5     10.729     13.396
   6         -7.5      3.723      5.283
   7         -7.4     34.035     36.814
   8         -6.8     34.937     39.101
   9         -6.8      3.299      7.129
  10         -6.8     15.346     17.130
  11         -6.5     41.533     44.500
  12         -6.5      9.435     11.384
  13         -6.4     19.081     20.915
  14         -6.4     18.836     20.036
  15         -6.4     33.745     37.993
  16         -6.3      2.993      3.613
  17         -6.3     31.477     36.396
  18         -6.2      3.746      5.709
  19         -6.2     21.368     25.504
  20         -6.2     41.692     46.273
Writing output ... done.
