# Supplementary material for: Dual efficacy-toxicity of Chelidonii Herba in chronic obstructive pulmonary disease: Integrated network pharmacology, immune profiling and molecular docking
Source: PLoS One. 2025 Sep 23;20(9):e0332750. doi: 10.1371/journal.pone.0332750 (PMC12456800; doi:10.1371/journal.pone.0332750)
Supplement: S8 Data — (ZIP) [file pone.0332750.s009.zip › 8.Molecular_Docking/对接结果分析/Chelidonine-CASP3/Supplementary_Table_S1.csv]

Mode	Affinity	RMSD_LB	RMSD_UB
1	-8.5	0	0
2	-8	13.745	15.452
3	-7.8	3.34	6.836
4	-7.6	3.462	6.919
5	-7.5	10.729	13.396
6	-7.5	3.723	5.283
7	-7.4	34.035	36.814
8	-6.8	34.937	39.101
9	-6.8	3.299	7.129
10	-6.8	15.346	17.13
11	-6.5	41.533	44.5
12	-6.5	9.435	11.384
13	-6.4	19.081	20.915
14	-6.4	18.836	20.036
15	-6.4	33.745	37.993
16	-6.3	2.993	3.613
17	-6.3	31.477	36.396
18	-6.2	3.746	5.709
19	-6.2	21.368	25.504
20	-6.2	41.692	46.273
