# Supplementary material for: Dual efficacy-toxicity of Chelidonii Herba in chronic obstructive pulmonary disease: Integrated network pharmacology, immune profiling and molecular docking
Source: PLoS One. 2025 Sep 23;20(9):e0332750. doi: 10.1371/journal.pone.0332750 (PMC12456800; doi:10.1371/journal.pone.0332750)
Supplement: S8 Data — (ZIP) [file pone.0332750.s009.zip › 8.Molecular_Docking/对接结果分析/Chelidonine-ESR1/log.txt]

#################################################################
# If you used AutoDock Vina in your work, please cite:          #
#                                                               #
# O. Trott, A. J. Olson,                                        #
# AutoDock Vina: improving the speed and accuracy of docking    #
# with a new scoring function, efficient optimization and       #
# multithreading, Journal of Computational Chemistry 31 (2010)  #
# 455-461                                                       #
#                                                               #
# DOI 10.1002/jcc.21334                                         #
#                                                               #
# Please see http://vina.scripps.edu for more information.      #
#################################################################

WARNING: The search space volume > 27000 Angstrom^3 (See FAQ)
Detected 18 CPUs
WARNING: at low exhaustiveness, it may be impossible to utilize all CPUs
Reading input ... done.
Setting up the scoring function ... done.
Analyzing the binding site ... done.
Using random seed: -1161520016
Performing search ... done.
Refining results ... done.

mode |   affinity | dist from best mode
     | (kcal/mol) | rmsd l.b.| rmsd u.b.
-----+------------+----------+----------
   1         -7.8      0.000      0.000
   2         -7.7     35.341     37.439
   3         -7.7     41.926     43.797
   4         -7.6     20.004     24.340
   5         -7.6     29.940     32.652
   6         -7.5     30.461     32.895
   7         -7.5     15.707     20.135
   8         -7.4     41.650     43.352
   9         -7.3     11.748     14.764
  10         -7.3     11.965     13.397
  11         -7.3     14.032     18.922
  12         -7.1     10.354     15.007
  13         -7.1     30.227     32.671
  14         -7.0     31.615     34.001
  15         -6.9     28.643     31.070
  16         -6.8     42.210     44.214
  17         -6.8     27.926     30.432
  18         -6.6     47.300     49.198
  19         -6.6     29.865     32.155
  20         -6.6     11.353     14.635
Writing output ... done.
