# Supplementary material for: Dual efficacy-toxicity of Chelidonii Herba in chronic obstructive pulmonary disease: Integrated network pharmacology, immune profiling and molecular docking
Source: PLoS One. 2025 Sep 23;20(9):e0332750. doi: 10.1371/journal.pone.0332750 (PMC12456800; doi:10.1371/journal.pone.0332750)
Supplement: S8 Data — (ZIP) [file pone.0332750.s009.zip › 8.Molecular_Docking/对接结果分析/Chelidonine-ESR1/Supplementary_Table_S1.csv]

Mode	Affinity	RMSD_LB	RMSD_UB
1	-7.8	0	0
2	-7.7	35.341	37.439
3	-7.7	41.926	43.797
4	-7.6	20.004	24.34
5	-7.6	29.94	32.652
6	-7.5	30.461	32.895
7	-7.5	15.707	20.135
8	-7.4	41.65	43.352
9	-7.3	11.748	14.764
10	-7.3	11.965	13.397
11	-7.3	14.032	18.922
12	-7.1	10.354	15.007
13	-7.1	30.227	32.671
14	-7	31.615	34.001
15	-6.9	28.643	31.07
16	-6.8	42.21	44.214
17	-6.8	27.926	30.432
18	-6.6	47.3	49.198
19	-6.6	29.865	32.155
20	-6.6	11.353	14.635
