# Supplementary material for: Dual efficacy-toxicity of Chelidonii Herba in chronic obstructive pulmonary disease: Integrated network pharmacology, immune profiling and molecular docking
Source: PLoS One. 2025 Sep 23;20(9):e0332750. doi: 10.1371/journal.pone.0332750 (PMC12456800; doi:10.1371/journal.pone.0332750)
Supplement: S8 Data — (ZIP) [file pone.0332750.s009.zip › 8.Molecular_Docking/对接结果分析/Chelidonine-ESR2/log.txt]

#################################################################
# If you used AutoDock Vina in your work, please cite:          #
#                                                               #
# O. Trott, A. J. Olson,                                        #
# AutoDock Vina: improving the speed and accuracy of docking    #
# with a new scoring function, efficient optimization and       #
# multithreading, Journal of Computational Chemistry 31 (2010)  #
# 455-461                                                       #
#                                                               #
# DOI 10.1002/jcc.21334                                         #
#                                                               #
# Please see http://vina.scripps.edu for more information.      #
#################################################################

WARNING: The search space volume > 27000 Angstrom^3 (See FAQ)
Detected 18 CPUs
WARNING: at low exhaustiveness, it may be impossible to utilize all CPUs
Reading input ... done.
Setting up the scoring function ... done.
Analyzing the binding site ... done.
Using random seed: -459749760
Performing search ... done.
Refining results ... done.

mode |   affinity | dist from best mode
     | (kcal/mol) | rmsd l.b.| rmsd u.b.
-----+------------+----------+----------
   1         -9.7      0.000      0.000
   2         -9.3     44.255     45.517
   3         -7.9      1.508      7.470
   4         -7.5     43.831     45.153
   5         -7.2     16.346     20.254
   6         -7.0     57.256     62.172
   7         -7.0     28.841     30.441
   8         -7.0     69.595     70.601
   9         -6.8     56.398     58.411
  10         -6.8     70.098     73.081
  11         -6.8     43.872     45.708
  12         -6.8     76.676     78.071
  13         -6.7     27.011     29.320
  14         -6.7     63.681     66.872
  15         -6.6     17.371     18.115
  16         -6.6     67.735     69.954
  17         -6.5     68.589     70.548
  18         -6.4     17.289     19.196
  19         -6.3     27.799     29.656
  20         -6.3     26.419     29.573
Writing output ... done.
