# Supplementary material for: Dual efficacy-toxicity of Chelidonii Herba in chronic obstructive pulmonary disease: Integrated network pharmacology, immune profiling and molecular docking
Source: PLoS One. 2025 Sep 23;20(9):e0332750. doi: 10.1371/journal.pone.0332750 (PMC12456800; doi:10.1371/journal.pone.0332750)
Supplement: S8 Data — (ZIP) [file pone.0332750.s009.zip › 8.Molecular_Docking/对接结果分析/Chelidonine-ESR2/Supplementary_Table_S1.csv]

Mode	Affinity	RMSD_LB	RMSD_UB
1	-9.7	0	0
2	-9.3	44.255	45.517
3	-7.9	1.508	7.47
4	-7.5	43.831	45.153
5	-7.2	16.346	20.254
6	-7	57.256	62.172
7	-7	28.841	30.441
8	-7	69.595	70.601
9	-6.8	56.398	58.411
10	-6.8	70.098	73.081
11	-6.8	43.872	45.708
12	-6.8	76.676	78.071
13	-6.7	27.011	29.32
14	-6.7	63.681	66.872
15	-6.6	17.371	18.115
16	-6.6	67.735	69.954
17	-6.5	68.589	70.548
18	-6.4	17.289	19.196
19	-6.3	27.799	29.656
20	-6.3	26.419	29.573
