# Supplementary material for: Dual efficacy-toxicity of Chelidonii Herba in chronic obstructive pulmonary disease: Integrated network pharmacology, immune profiling and molecular docking
Source: PLoS One. 2025 Sep 23;20(9):e0332750. doi: 10.1371/journal.pone.0332750 (PMC12456800; doi:10.1371/journal.pone.0332750)
Supplement: S8 Data — (ZIP) [file pone.0332750.s009.zip › 8.Molecular_Docking/对接结果分析/Chelidonine-ESR2/Supplementary_Table_S2.csv]

Metric	Value	Unit
Mean Affinity	-7.095	kcal/mol
Standard Deviation	0.910451016052802	kcal/mol
Standard Error	0.203583036207782	kcal/mol
95% CI Lower	-7.52110419185236	kcal/mol
95% CI Upper	-6.66889580814763	kcal/mol
