# Supplementary material for: Dual efficacy-toxicity of Chelidonii Herba in chronic obstructive pulmonary disease: Integrated network pharmacology, immune profiling and molecular docking
Source: PLoS One. 2025 Sep 23;20(9):e0332750. doi: 10.1371/journal.pone.0332750 (PMC12456800; doi:10.1371/journal.pone.0332750)
Supplement: S8 Data — (ZIP) [file pone.0332750.s009.zip › 8.Molecular_Docking/对接结果分析/Chelidonine-PTGS2/log.txt]

#################################################################
# If you used AutoDock Vina in your work, please cite:          #
#                                                               #
# O. Trott, A. J. Olson,                                        #
# AutoDock Vina: improving the speed and accuracy of docking    #
# with a new scoring function, efficient optimization and       #
# multithreading, Journal of Computational Chemistry 31 (2010)  #
# 455-461                                                       #
#                                                               #
# DOI 10.1002/jcc.21334                                         #
#                                                               #
# Please see http://vina.scripps.edu for more information.      #
#################################################################

WARNING: The search space volume > 27000 Angstrom^3 (See FAQ)
Detected 18 CPUs
WARNING: at low exhaustiveness, it may be impossible to utilize all CPUs
Reading input ... done.
Setting up the scoring function ... done.
Analyzing the binding site ... done.
Using random seed: 211053932
Performing search ... done.
Refining results ... done.

mode |   affinity | dist from best mode
     | (kcal/mol) | rmsd l.b.| rmsd u.b.
-----+------------+----------+----------
   1        -10.0      0.000      0.000
   2         -9.9      3.535      8.344
   3         -9.9      2.132      7.356
   4         -9.8     24.553     25.895
   5         -9.8     15.318     18.070
   6         -9.7      2.793      8.185
   7         -9.4      1.975      3.023
   8         -9.3     24.200     25.140
   9         -9.2     15.025     17.130
  10         -9.1     15.072     16.746
  11         -9.0     16.745     19.288
  12         -8.9     15.571     18.028
  13         -8.7     16.154     18.783
  14         -8.7     25.672     26.582
  15         -8.6     29.835     32.527
  16         -8.5     15.573     18.284
  17         -8.5     24.517     26.136
  18         -8.3     31.739     32.911
  19         -8.2     26.791     29.290
  20         -8.2      9.839     11.568
Writing output ... done.
