# Supplementary material for: Dual efficacy-toxicity of Chelidonii Herba in chronic obstructive pulmonary disease: Integrated network pharmacology, immune profiling and molecular docking
Source: PLoS One. 2025 Sep 23;20(9):e0332750. doi: 10.1371/journal.pone.0332750 (PMC12456800; doi:10.1371/journal.pone.0332750)
Supplement: S8 Data — (ZIP) [file pone.0332750.s009.zip › 8.Molecular_Docking/对接结果分析/Chelidonine-PTGS2/Supplementary_Table_S1.csv]

Mode	Affinity	RMSD_LB	RMSD_UB
1	-10	0	0
2	-9.9	3.535	8.344
3	-9.9	2.132	7.356
4	-9.8	24.553	25.895
5	-9.8	15.318	18.07
6	-9.7	2.793	8.185
7	-9.4	1.975	3.023
8	-9.3	24.2	25.14
9	-9.2	15.025	17.13
10	-9.1	15.072	16.746
11	-9	16.745	19.288
12	-8.9	15.571	18.028
13	-8.7	16.154	18.783
14	-8.7	25.672	26.582
15	-8.6	29.835	32.527
16	-8.5	15.573	18.284
17	-8.5	24.517	26.136
18	-8.3	31.739	32.911
19	-8.2	26.791	29.29
20	-8.2	9.839	11.568
