# Supplementary material for: Dual efficacy-toxicity of Chelidonii Herba in chronic obstructive pulmonary disease: Integrated network pharmacology, immune profiling and molecular docking
Source: PLoS One. 2025 Sep 23;20(9):e0332750. doi: 10.1371/journal.pone.0332750 (PMC12456800; doi:10.1371/journal.pone.0332750)
Supplement: S8 Data — (ZIP) [file pone.0332750.s009.zip › 8.Molecular_Docking/对接结果分析/Dihydrochelerythrine-CALM3/log.txt]

#################################################################
# If you used AutoDock Vina in your work, please cite:          #
#                                                               #
# O. Trott, A. J. Olson,                                        #
# AutoDock Vina: improving the speed and accuracy of docking    #
# with a new scoring function, efficient optimization and       #
# multithreading, Journal of Computational Chemistry 31 (2010)  #
# 455-461                                                       #
#                                                               #
# DOI 10.1002/jcc.21334                                         #
#                                                               #
# Please see http://vina.scripps.edu for more information.      #
#################################################################

WARNING: The search space volume > 27000 Angstrom^3 (See FAQ)
Detected 18 CPUs
WARNING: at low exhaustiveness, it may be impossible to utilize all CPUs
Reading input ... done.
Setting up the scoring function ... done.
Analyzing the binding site ... done.
Using random seed: -751597440
Performing search ... done.
Refining results ... done.

mode |   affinity | dist from best mode
     | (kcal/mol) | rmsd l.b.| rmsd u.b.
-----+------------+----------+----------
   1         -6.9      0.000      0.000
   2         -6.2     16.231     18.204
   3         -6.2     17.093     19.828
   4         -6.2     17.011     19.946
   5         -6.0     17.682     20.451
   6         -6.0      6.217      8.281
   7         -6.0     19.786     21.359
   8         -5.8      4.845      8.154
   9         -5.4     17.539     19.144
  10         -5.4     17.263     18.801
  11         -5.4     19.535     21.610
  12         -5.3     20.032     21.794
  13         -5.3     15.807     17.981
  14         -5.3      5.646      7.647
  15         -5.2     13.448     14.626
  16         -5.2     17.437     19.578
  17         -5.0     19.771     22.341
  18         -4.7     16.663     19.325
  19         -4.7     14.669     15.840
  20         -4.6     15.473     18.295
Writing output ... done.
