# Supplementary material for: Dual efficacy-toxicity of Chelidonii Herba in chronic obstructive pulmonary disease: Integrated network pharmacology, immune profiling and molecular docking
Source: PLoS One. 2025 Sep 23;20(9):e0332750. doi: 10.1371/journal.pone.0332750 (PMC12456800; doi:10.1371/journal.pone.0332750)
Supplement: S8 Data — (ZIP) [file pone.0332750.s009.zip › 8.Molecular_Docking/对接结果分析/Dihydrochelerythrine-CALM3/Supplementary_Table_S1.csv]

Mode	Affinity	RMSD_LB	RMSD_UB
1	-6.9	0	0
2	-6.2	16.231	18.204
3	-6.2	17.093	19.828
4	-6.2	17.011	19.946
5	-6	17.682	20.451
6	-6	6.217	8.281
7	-6	19.786	21.359
8	-5.8	4.845	8.154
9	-5.4	17.539	19.144
10	-5.4	17.263	18.801
11	-5.4	19.535	21.61
12	-5.3	20.032	21.794
13	-5.3	15.807	17.981
14	-5.3	5.646	7.647
15	-5.2	13.448	14.626
16	-5.2	17.437	19.578
17	-5	19.771	22.341
18	-4.7	16.663	19.325
19	-4.7	14.669	15.84
20	-4.6	15.473	18.295
