# Supplementary material for: Dual efficacy-toxicity of Chelidonii Herba in chronic obstructive pulmonary disease: Integrated network pharmacology, immune profiling and molecular docking
Source: PLoS One. 2025 Sep 23;20(9):e0332750. doi: 10.1371/journal.pone.0332750 (PMC12456800; doi:10.1371/journal.pone.0332750)
Supplement: S8 Data — (ZIP) [file pone.0332750.s009.zip › 8.Molecular_Docking/对接结果分析/Dihydrochelerythrine-CALM3/Supplementary_Table_S2.csv]

Metric	Value	Unit
Mean Affinity	-5.54	kcal/mol
Standard Deviation	0.602975080221746	kcal/mol
Standard Error	0.134829326811421	kcal/mol
95% CI Lower	-5.82220102425598	kcal/mol
95% CI Upper	-5.25779897574402	kcal/mol
