# Supplementary material for: Dual efficacy-toxicity of Chelidonii Herba in chronic obstructive pulmonary disease: Integrated network pharmacology, immune profiling and molecular docking
Source: PLoS One. 2025 Sep 23;20(9):e0332750. doi: 10.1371/journal.pone.0332750 (PMC12456800; doi:10.1371/journal.pone.0332750)
Supplement: S8 Data — (ZIP) [file pone.0332750.s009.zip › 8.Molecular_Docking/对接结果分析/Dihydrochelerythrine-CASP3/log.txt]

#################################################################
# If you used AutoDock Vina in your work, please cite:          #
#                                                               #
# O. Trott, A. J. Olson,                                        #
# AutoDock Vina: improving the speed and accuracy of docking    #
# with a new scoring function, efficient optimization and       #
# multithreading, Journal of Computational Chemistry 31 (2010)  #
# 455-461                                                       #
#                                                               #
# DOI 10.1002/jcc.21334                                         #
#                                                               #
# Please see http://vina.scripps.edu for more information.      #
#################################################################

WARNING: The search space volume > 27000 Angstrom^3 (See FAQ)
Detected 18 CPUs
WARNING: at low exhaustiveness, it may be impossible to utilize all CPUs
Reading input ... done.
Setting up the scoring function ... done.
Analyzing the binding site ... done.
Using random seed: -165196800
Performing search ... done.
Refining results ... done.

mode |   affinity | dist from best mode
     | (kcal/mol) | rmsd l.b.| rmsd u.b.
-----+------------+----------+----------
   1         -8.1      0.000      0.000
   2         -7.8      2.240      7.435
   3         -7.4     11.356     15.083
   4         -7.4      1.634      2.546
   5         -7.4      1.258      7.892
   6         -7.1      1.468      8.032
   7         -7.1     32.622     35.452
   8         -7.1      2.915      4.160
   9         -7.0      2.530      8.176
  10         -7.0      2.100      3.980
  11         -6.9      7.533     11.896
  12         -6.9      4.287      5.841
  13         -6.8     30.846     33.320
  14         -6.8      6.166      9.415
  15         -6.8      6.082     10.017
  16         -6.8      1.295      2.880
  17         -6.6     29.796     33.320
  18         -6.4     29.826     32.817
  19         -6.2      1.838      7.891
  20         -6.0     12.439     14.113
Writing output ... done.
