# Supplementary material for: Dual efficacy-toxicity of Chelidonii Herba in chronic obstructive pulmonary disease: Integrated network pharmacology, immune profiling and molecular docking
Source: PLoS One. 2025 Sep 23;20(9):e0332750. doi: 10.1371/journal.pone.0332750 (PMC12456800; doi:10.1371/journal.pone.0332750)
Supplement: S8 Data — (ZIP) [file pone.0332750.s009.zip › 8.Molecular_Docking/对接结果分析/Dihydrochelerythrine-CASP3/Supplementary_Table_S1.csv]

Mode	Affinity	RMSD_LB	RMSD_UB
1	-8.1	0	0
2	-7.8	2.24	7.435
3	-7.4	11.356	15.083
4	-7.4	1.634	2.546
5	-7.4	1.258	7.892
6	-7.1	1.468	8.032
7	-7.1	32.622	35.452
8	-7.1	2.915	4.16
9	-7	2.53	8.176
10	-7	2.1	3.98
11	-6.9	7.533	11.896
12	-6.9	4.287	5.841
13	-6.8	30.846	33.32
14	-6.8	6.166	9.415
15	-6.8	6.082	10.017
16	-6.8	1.295	2.88
17	-6.6	29.796	33.32
18	-6.4	29.826	32.817
19	-6.2	1.838	7.891
20	-6	12.439	14.113
