# Supplementary material for: Dual efficacy-toxicity of Chelidonii Herba in chronic obstructive pulmonary disease: Integrated network pharmacology, immune profiling and molecular docking
Source: PLoS One. 2025 Sep 23;20(9):e0332750. doi: 10.1371/journal.pone.0332750 (PMC12456800; doi:10.1371/journal.pone.0332750)
Supplement: S8 Data — (ZIP) [file pone.0332750.s009.zip › 8.Molecular_Docking/对接结果分析/Dihydrochelerythrine-CDK2/log.txt]

#################################################################
# If you used AutoDock Vina in your work, please cite:          #
#                                                               #
# O. Trott, A. J. Olson,                                        #
# AutoDock Vina: improving the speed and accuracy of docking    #
# with a new scoring function, efficient optimization and       #
# multithreading, Journal of Computational Chemistry 31 (2010)  #
# 455-461                                                       #
#                                                               #
# DOI 10.1002/jcc.21334                                         #
#                                                               #
# Please see http://vina.scripps.edu for more information.      #
#################################################################

WARNING: The search space volume > 27000 Angstrom^3 (See FAQ)
Detected 18 CPUs
WARNING: at low exhaustiveness, it may be impossible to utilize all CPUs
Reading input ... done.
Setting up the scoring function ... done.
Analyzing the binding site ... done.
Using random seed: -55355180
Performing search ... done.
Refining results ... done.

mode |   affinity | dist from best mode
     | (kcal/mol) | rmsd l.b.| rmsd u.b.
-----+------------+----------+----------
   1         -9.8      0.000      0.000
   2         -9.0      3.085      4.386
   3         -8.9      3.703      6.657
   4         -8.9      3.543      7.627
   5         -8.9      1.463      3.079
   6         -8.4      3.474      5.813
   7         -8.4      3.500      5.967
   8         -8.4      3.259      5.467
   9         -7.6      2.526      7.660
  10         -7.5      4.241      6.037
  11         -7.4      4.873      7.532
  12         -7.4     19.620     22.613
  13         -7.1      4.703      8.439
  14         -7.0      4.769      6.978
  15         -6.8     37.507     39.218
  16         -6.7     27.184     28.591
  17         -6.4      5.386      9.505
  18         -6.3     27.896     30.370
  19         -6.3     34.848     35.233
  20         -6.3     24.685     26.662
Writing output ... done.
