# Supplementary material for: Dual efficacy-toxicity of Chelidonii Herba in chronic obstructive pulmonary disease: Integrated network pharmacology, immune profiling and molecular docking
Source: PLoS One. 2025 Sep 23;20(9):e0332750. doi: 10.1371/journal.pone.0332750 (PMC12456800; doi:10.1371/journal.pone.0332750)
Supplement: S8 Data — (ZIP) [file pone.0332750.s009.zip › 8.Molecular_Docking/对接结果分析/Dihydrochelerythrine-CDK2/Supplementary_Table_S1.csv]

Mode	Affinity	RMSD_LB	RMSD_UB
1	-9.8	0	0
2	-9	3.085	4.386
3	-8.9	3.703	6.657
4	-8.9	3.543	7.627
5	-8.9	1.463	3.079
6	-8.4	3.474	5.813
7	-8.4	3.5	5.967
8	-8.4	3.259	5.467
9	-7.6	2.526	7.66
10	-7.5	4.241	6.037
11	-7.4	4.873	7.532
12	-7.4	19.62	22.613
13	-7.1	4.703	8.439
14	-7	4.769	6.978
15	-6.8	37.507	39.218
16	-6.7	27.184	28.591
17	-6.4	5.386	9.505
18	-6.3	27.896	30.37
19	-6.3	34.848	35.233
20	-6.3	24.685	26.662
