# Supplementary material for: Dual efficacy-toxicity of Chelidonii Herba in chronic obstructive pulmonary disease: Integrated network pharmacology, immune profiling and molecular docking
Source: PLoS One. 2025 Sep 23;20(9):e0332750. doi: 10.1371/journal.pone.0332750 (PMC12456800; doi:10.1371/journal.pone.0332750)
Supplement: S8 Data — (ZIP) [file pone.0332750.s009.zip › 8.Molecular_Docking/对接结果分析/Dihydrochelerythrine-ESR1/log.txt]

#################################################################
# If you used AutoDock Vina in your work, please cite:          #
#                                                               #
# O. Trott, A. J. Olson,                                        #
# AutoDock Vina: improving the speed and accuracy of docking    #
# with a new scoring function, efficient optimization and       #
# multithreading, Journal of Computational Chemistry 31 (2010)  #
# 455-461                                                       #
#                                                               #
# DOI 10.1002/jcc.21334                                         #
#                                                               #
# Please see http://vina.scripps.edu for more information.      #
#################################################################

WARNING: The search space volume > 27000 Angstrom^3 (See FAQ)
Detected 18 CPUs
WARNING: at low exhaustiveness, it may be impossible to utilize all CPUs
Reading input ... done.
Setting up the scoring function ... done.
Analyzing the binding site ... done.
Using random seed: -1210512520
Performing search ... done.
Refining results ... done.

mode |   affinity | dist from best mode
     | (kcal/mol) | rmsd l.b.| rmsd u.b.
-----+------------+----------+----------
   1         -7.7      0.000      0.000
   2         -7.4      1.139      7.370
   3         -7.3     36.899     38.521
   4         -7.2      1.422      1.993
   5         -7.1     28.287     29.529
   6         -7.0      2.580      8.086
   7         -6.9     16.169     21.182
   8         -6.8     36.838     38.087
   9         -6.8     39.047     40.702
  10         -6.7     38.346     39.311
  11         -6.7     27.313     28.574
  12         -6.6     37.874     39.454
  13         -6.5     38.583     41.166
  14         -6.5     38.630     41.318
  15         -6.5     37.333     40.214
  16         -6.5     37.490     40.272
  17         -6.4     39.488     39.875
  18         -6.3      4.807      7.435
  19         -6.3     37.241     40.592
  20         -6.2     28.144     29.391
Writing output ... done.
