# Supplementary material for: Dual efficacy-toxicity of Chelidonii Herba in chronic obstructive pulmonary disease: Integrated network pharmacology, immune profiling and molecular docking
Source: PLoS One. 2025 Sep 23;20(9):e0332750. doi: 10.1371/journal.pone.0332750 (PMC12456800; doi:10.1371/journal.pone.0332750)
Supplement: S8 Data — (ZIP) [file pone.0332750.s009.zip › 8.Molecular_Docking/对接结果分析/Dihydrochelerythrine-ESR1/Supplementary_Table_S1.csv]

Mode	Affinity	RMSD_LB	RMSD_UB
1	-7.7	0	0
2	-7.4	1.139	7.37
3	-7.3	36.899	38.521
4	-7.2	1.422	1.993
5	-7.1	28.287	29.529
6	-7	2.58	8.086
7	-6.9	16.169	21.182
8	-6.8	36.838	38.087
9	-6.8	39.047	40.702
10	-6.7	38.346	39.311
11	-6.7	27.313	28.574
12	-6.6	37.874	39.454
13	-6.5	38.583	41.166
14	-6.5	38.63	41.318
15	-6.5	37.333	40.214
16	-6.5	37.49	40.272
17	-6.4	39.488	39.875
18	-6.3	4.807	7.435
19	-6.3	37.241	40.592
20	-6.2	28.144	29.391
