# Supplementary material for: Dual efficacy-toxicity of Chelidonii Herba in chronic obstructive pulmonary disease: Integrated network pharmacology, immune profiling and molecular docking
Source: PLoS One. 2025 Sep 23;20(9):e0332750. doi: 10.1371/journal.pone.0332750 (PMC12456800; doi:10.1371/journal.pone.0332750)
Supplement: S8 Data — (ZIP) [file pone.0332750.s009.zip › 8.Molecular_Docking/对接结果分析/Dihydrochelerythrine-ESR2/log.txt]

#################################################################
# If you used AutoDock Vina in your work, please cite:          #
#                                                               #
# O. Trott, A. J. Olson,                                        #
# AutoDock Vina: improving the speed and accuracy of docking    #
# with a new scoring function, efficient optimization and       #
# multithreading, Journal of Computational Chemistry 31 (2010)  #
# 455-461                                                       #
#                                                               #
# DOI 10.1002/jcc.21334                                         #
#                                                               #
# Please see http://vina.scripps.edu for more information.      #
#################################################################

WARNING: The search space volume > 27000 Angstrom^3 (See FAQ)
Detected 18 CPUs
WARNING: at low exhaustiveness, it may be impossible to utilize all CPUs
Reading input ... done.
Setting up the scoring function ... done.
Analyzing the binding site ... done.
Using random seed: 1287376080
Performing search ... done.
Refining results ... done.

mode |   affinity | dist from best mode
     | (kcal/mol) | rmsd l.b.| rmsd u.b.
-----+------------+----------+----------
   1         -6.9      0.000      0.000
   2         -6.9     56.622     58.896
   3         -6.9     57.143     58.904
   4         -6.7     42.131     47.622
   5         -6.5     47.584     50.523
   6         -6.5     22.874     26.773
   7         -6.5     39.561     40.219
   8         -6.3     39.210     40.516
   9         -6.3     14.939     16.597
  10         -6.3     28.329     32.959
  11         -6.2     23.948     25.538
  12         -6.2     47.824     51.096
  13         -6.2     12.263     13.825
  14         -6.1     55.948     58.327
  15         -6.0     36.418     37.294
  16         -6.0     39.634     45.010
  17         -5.9      2.418      8.345
  18         -5.9     42.521     45.862
  19         -5.8     37.171     38.205
  20         -5.7     40.552     41.158
Writing output ... done.
