# Supplementary material for: Dual efficacy-toxicity of Chelidonii Herba in chronic obstructive pulmonary disease: Integrated network pharmacology, immune profiling and molecular docking
Source: PLoS One. 2025 Sep 23;20(9):e0332750. doi: 10.1371/journal.pone.0332750 (PMC12456800; doi:10.1371/journal.pone.0332750)
Supplement: S8 Data — (ZIP) [file pone.0332750.s009.zip › 8.Molecular_Docking/对接结果分析/Dihydrochelerythrine-ESR2/Supplementary_Table_S1.csv]

Mode	Affinity	RMSD_LB	RMSD_UB
1	-6.9	0	0
2	-6.9	56.622	58.896
3	-6.9	57.143	58.904
4	-6.7	42.131	47.622
5	-6.5	47.584	50.523
6	-6.5	22.874	26.773
7	-6.5	39.561	40.219
8	-6.3	39.21	40.516
9	-6.3	14.939	16.597
10	-6.3	28.329	32.959
11	-6.2	23.948	25.538
12	-6.2	47.824	51.096
13	-6.2	12.263	13.825
14	-6.1	55.948	58.327
15	-6	36.418	37.294
16	-6	39.634	45.01
17	-5.9	2.418	8.345
18	-5.9	42.521	45.862
19	-5.8	37.171	38.205
20	-5.7	40.552	41.158
