# Supplementary material for: Dual efficacy-toxicity of Chelidonii Herba in chronic obstructive pulmonary disease: Integrated network pharmacology, immune profiling and molecular docking
Source: PLoS One. 2025 Sep 23;20(9):e0332750. doi: 10.1371/journal.pone.0332750 (PMC12456800; doi:10.1371/journal.pone.0332750)
Supplement: S8 Data — (ZIP) [file pone.0332750.s009.zip › 8.Molecular_Docking/对接结果分析/Dihydrochelerythrine-ESR2/Supplementary_Table_S2.csv]

Metric	Value	Unit
Mean Affinity	-6.29	kcal/mol
Standard Deviation	0.365484537796637	kcal/mol
Standard Error	0.0817248271238371	kcal/mol
95% CI Lower	-6.46105202901255	kcal/mol
95% CI Upper	-6.11894797098745	kcal/mol
