# Supplementary material for: Dual efficacy-toxicity of Chelidonii Herba in chronic obstructive pulmonary disease: Integrated network pharmacology, immune profiling and molecular docking
Source: PLoS One. 2025 Sep 23;20(9):e0332750. doi: 10.1371/journal.pone.0332750 (PMC12456800; doi:10.1371/journal.pone.0332750)
Supplement: S8 Data — (ZIP) [file pone.0332750.s009.zip › 8.Molecular_Docking/对接结果分析/Dihydrochelerythrine-HSP90AA1/log.txt]

#################################################################
# If you used AutoDock Vina in your work, please cite:          #
#                                                               #
# O. Trott, A. J. Olson,                                        #
# AutoDock Vina: improving the speed and accuracy of docking    #
# with a new scoring function, efficient optimization and       #
# multithreading, Journal of Computational Chemistry 31 (2010)  #
# 455-461                                                       #
#                                                               #
# DOI 10.1002/jcc.21334                                         #
#                                                               #
# Please see http://vina.scripps.edu for more information.      #
#################################################################

WARNING: The search space volume > 27000 Angstrom^3 (See FAQ)
Detected 18 CPUs
WARNING: at low exhaustiveness, it may be impossible to utilize all CPUs
Reading input ... done.
Setting up the scoring function ... done.
Analyzing the binding site ... done.
Using random seed: 126657764
Performing search ... done.
Refining results ... done.

mode |   affinity | dist from best mode
     | (kcal/mol) | rmsd l.b.| rmsd u.b.
-----+------------+----------+----------
   1         -7.2      0.000      0.000
   2         -6.8      1.234      7.426
   3         -6.8      1.421      7.381
   4         -6.4     31.819     33.717
   5         -6.3     21.978     24.067
   6         -6.2      2.373      8.231
   7         -6.2     39.911     41.437
   8         -6.1      2.301      3.865
   9         -6.1      2.381      7.813
  10         -6.0     30.206     33.285
  11         -5.9     36.722     38.642
  12         -5.9     39.608     41.232
  13         -5.9     21.824     23.486
  14         -5.8     24.513     28.775
  15         -5.7     13.084     16.218
  16         -5.7     39.401     40.578
  17         -5.6     41.402     42.276
  18         -5.5      3.498      9.045
  19         -5.4     17.932     20.866
  20         -5.4     19.706     22.371
Writing output ... done.
