# Supplementary material for: Dual efficacy-toxicity of Chelidonii Herba in chronic obstructive pulmonary disease: Integrated network pharmacology, immune profiling and molecular docking
Source: PLoS One. 2025 Sep 23;20(9):e0332750. doi: 10.1371/journal.pone.0332750 (PMC12456800; doi:10.1371/journal.pone.0332750)
Supplement: S8 Data — (ZIP) [file pone.0332750.s009.zip › 8.Molecular_Docking/对接结果分析/Dihydrochelerythrine-HSP90AA1/Supplementary_Table_S1.csv]

Mode	Affinity	RMSD_LB	RMSD_UB
1	-7.2	0	0
2	-6.8	1.234	7.426
3	-6.8	1.421	7.381
4	-6.4	31.819	33.717
5	-6.3	21.978	24.067
6	-6.2	2.373	8.231
7	-6.2	39.911	41.437
8	-6.1	2.301	3.865
9	-6.1	2.381	7.813
10	-6	30.206	33.285
11	-5.9	36.722	38.642
12	-5.9	39.608	41.232
13	-5.9	21.824	23.486
14	-5.8	24.513	28.775
15	-5.7	13.084	16.218
16	-5.7	39.401	40.578
17	-5.6	41.402	42.276
18	-5.5	3.498	9.045
19	-5.4	17.932	20.866
20	-5.4	19.706	22.371
