# Supplementary material for: Dual efficacy-toxicity of Chelidonii Herba in chronic obstructive pulmonary disease: Integrated network pharmacology, immune profiling and molecular docking
Source: PLoS One. 2025 Sep 23;20(9):e0332750. doi: 10.1371/journal.pone.0332750 (PMC12456800; doi:10.1371/journal.pone.0332750)
Supplement: S8 Data — (ZIP) [file pone.0332750.s009.zip › 8.Molecular_Docking/对接结果分析/Dihydrochelerythrine-PTGS2/log.txt]

#################################################################
# If you used AutoDock Vina in your work, please cite:          #
#                                                               #
# O. Trott, A. J. Olson,                                        #
# AutoDock Vina: improving the speed and accuracy of docking    #
# with a new scoring function, efficient optimization and       #
# multithreading, Journal of Computational Chemistry 31 (2010)  #
# 455-461                                                       #
#                                                               #
# DOI 10.1002/jcc.21334                                         #
#                                                               #
# Please see http://vina.scripps.edu for more information.      #
#################################################################

WARNING: The search space volume > 27000 Angstrom^3 (See FAQ)
Detected 18 CPUs
WARNING: at low exhaustiveness, it may be impossible to utilize all CPUs
Reading input ... done.
Setting up the scoring function ... done.
Analyzing the binding site ... done.
Using random seed: -930768576
Performing search ... done.
Refining results ... done.

mode |   affinity | dist from best mode
     | (kcal/mol) | rmsd l.b.| rmsd u.b.
-----+------------+----------+----------
   1        -10.3      0.000      0.000
   2        -10.1     47.596     49.218
   3         -9.5      1.675      3.547
   4         -9.4     23.951     25.620
   5         -9.3     24.166     25.085
   6         -9.0      2.796      5.134
   7         -9.0     15.529     18.733
   8         -8.8     47.151     48.831
   9         -8.7     24.047     24.983
  10         -8.6     23.785     24.721
  11         -8.5     16.472     19.700
  12         -8.5     24.166     25.823
  13         -8.3     23.006     24.323
  14         -8.3     30.980     31.499
  15         -8.2     22.947     24.892
  16         -8.0     23.647     24.526
  17         -8.0      1.504      2.982
  18         -7.9     33.389     34.651
  19         -7.5     15.005     18.796
  20         -7.5     22.726     24.550
Writing output ... done.
