# Supplementary material for: Dual efficacy-toxicity of Chelidonii Herba in chronic obstructive pulmonary disease: Integrated network pharmacology, immune profiling and molecular docking
Source: PLoS One. 2025 Sep 23;20(9):e0332750. doi: 10.1371/journal.pone.0332750 (PMC12456800; doi:10.1371/journal.pone.0332750)
Supplement: S8 Data — (ZIP) [file pone.0332750.s009.zip › 8.Molecular_Docking/对接结果分析/Dihydrochelerythrine-PTGS2/Supplementary_Table_S1.csv]

Mode	Affinity	RMSD_LB	RMSD_UB
1	-10.3	0	0
2	-10.1	47.596	49.218
3	-9.5	1.675	3.547
4	-9.4	23.951	25.62
5	-9.3	24.166	25.085
6	-9	2.796	5.134
7	-9	15.529	18.733
8	-8.8	47.151	48.831
9	-8.7	24.047	24.983
10	-8.6	23.785	24.721
11	-8.5	16.472	19.7
12	-8.5	24.166	25.823
13	-8.3	23.006	24.323
14	-8.3	30.98	31.499
15	-8.2	22.947	24.892
16	-8	23.647	24.526
17	-8	1.504	2.982
18	-7.9	33.389	34.651
19	-7.5	15.005	18.796
20	-7.5	22.726	24.55
