# Supplementary material for: Dual efficacy-toxicity of Chelidonii Herba in chronic obstructive pulmonary disease: Integrated network pharmacology, immune profiling and molecular docking
Source: PLoS One. 2025 Sep 23;20(9):e0332750. doi: 10.1371/journal.pone.0332750 (PMC12456800; doi:10.1371/journal.pone.0332750)
Supplement: S8 Data — (ZIP) [file pone.0332750.s009.zip › 8.Molecular_Docking/对接结果分析/Oxysanguinarine-CALM3/log.txt]

#################################################################
# If you used AutoDock Vina in your work, please cite:          #
#                                                               #
# O. Trott, A. J. Olson,                                        #
# AutoDock Vina: improving the speed and accuracy of docking    #
# with a new scoring function, efficient optimization and       #
# multithreading, Journal of Computational Chemistry 31 (2010)  #
# 455-461                                                       #
#                                                               #
# DOI 10.1002/jcc.21334                                         #
#                                                               #
# Please see http://vina.scripps.edu for more information.      #
#################################################################

WARNING: The search space volume > 27000 Angstrom^3 (See FAQ)
Detected 18 CPUs
WARNING: at low exhaustiveness, it may be impossible to utilize all CPUs
Reading input ... done.
Setting up the scoring function ... done.
Analyzing the binding site ... done.
Using random seed: 2078491328
Performing search ... done.
Refining results ... done.

mode |   affinity | dist from best mode
     | (kcal/mol) | rmsd l.b.| rmsd u.b.
-----+------------+----------+----------
   1         -7.7      0.000      0.000
   2         -7.7      2.037      7.049
   3         -7.0     17.783     20.178
   4         -7.0     17.421     20.935
   5         -6.8     18.161     20.525
   6         -6.6     18.344     20.311
   7         -6.3     13.760     15.717
   8         -6.2     18.346     21.587
   9         -6.1     19.413     20.823
  10         -6.1     12.679     14.324
  11         -6.1     19.346     21.213
  12         -6.0     17.847     21.581
  13         -6.0     16.396     18.682
  14         -6.0     18.080     21.727
  15         -5.9     17.875     19.814
  16         -5.8     19.589     21.488
  17         -5.8     17.915     19.471
  18         -5.7     18.526     22.881
  19         -5.6     15.851     17.037
  20         -5.6     17.181     19.463
Writing output ... done.
