# Supplementary material for: Dual efficacy-toxicity of Chelidonii Herba in chronic obstructive pulmonary disease: Integrated network pharmacology, immune profiling and molecular docking
Source: PLoS One. 2025 Sep 23;20(9):e0332750. doi: 10.1371/journal.pone.0332750 (PMC12456800; doi:10.1371/journal.pone.0332750)
Supplement: S8 Data — (ZIP) [file pone.0332750.s009.zip › 8.Molecular_Docking/对接结果分析/Oxysanguinarine-CALM3/Supplementary_Table_S1.csv]

Mode	Affinity	RMSD_LB	RMSD_UB
1	-7.7	0	0
2	-7.7	2.037	7.049
3	-7	17.783	20.178
4	-7	17.421	20.935
5	-6.8	18.161	20.525
6	-6.6	18.344	20.311
7	-6.3	13.76	15.717
8	-6.2	18.346	21.587
9	-6.1	19.413	20.823
10	-6.1	12.679	14.324
11	-6.1	19.346	21.213
12	-6	17.847	21.581
13	-6	16.396	18.682
14	-6	18.08	21.727
15	-5.9	17.875	19.814
16	-5.8	19.589	21.488
17	-5.8	17.915	19.471
18	-5.7	18.526	22.881
19	-5.6	15.851	17.037
20	-5.6	17.181	19.463
