# Supplementary material for: Dual efficacy-toxicity of Chelidonii Herba in chronic obstructive pulmonary disease: Integrated network pharmacology, immune profiling and molecular docking
Source: PLoS One. 2025 Sep 23;20(9):e0332750. doi: 10.1371/journal.pone.0332750 (PMC12456800; doi:10.1371/journal.pone.0332750)
Supplement: S8 Data — (ZIP) [file pone.0332750.s009.zip › 8.Molecular_Docking/对接结果分析/Oxysanguinarine-CASP3/log.txt]

#################################################################
# If you used AutoDock Vina in your work, please cite:          #
#                                                               #
# O. Trott, A. J. Olson,                                        #
# AutoDock Vina: improving the speed and accuracy of docking    #
# with a new scoring function, efficient optimization and       #
# multithreading, Journal of Computational Chemistry 31 (2010)  #
# 455-461                                                       #
#                                                               #
# DOI 10.1002/jcc.21334                                         #
#                                                               #
# Please see http://vina.scripps.edu for more information.      #
#################################################################

WARNING: The search space volume > 27000 Angstrom^3 (See FAQ)
Detected 18 CPUs
WARNING: at low exhaustiveness, it may be impossible to utilize all CPUs
Reading input ... done.
Setting up the scoring function ... done.
Analyzing the binding site ... done.
Using random seed: -1588384000
Performing search ... done.
Refining results ... done.

mode |   affinity | dist from best mode
     | (kcal/mol) | rmsd l.b.| rmsd u.b.
-----+------------+----------+----------
   1         -8.9      0.000      0.000
   2         -8.7      1.581      2.146
   3         -8.5      3.276      7.700
   4         -8.3     14.035     16.983
   5         -8.2      3.840      8.490
   6         -8.1      3.615      8.261
   7         -8.1      4.475      6.143
   8         -8.0      3.190      4.785
   9         -7.9      2.739      3.661
  10         -7.8      3.014      4.464
  11         -7.7      2.647      4.021
  12         -7.7      3.757      5.784
  13         -7.7      9.463     12.532
  14         -7.7     14.511     17.232
  15         -7.6     41.165     42.235
  16         -7.6     29.891     33.924
  17         -7.5     34.277     36.687
  18         -7.2     41.011     43.608
  19         -7.0     26.696     28.839
  20         -6.9      4.226      4.466
Writing output ... done.
