# Supplementary material for: Dual efficacy-toxicity of Chelidonii Herba in chronic obstructive pulmonary disease: Integrated network pharmacology, immune profiling and molecular docking
Source: PLoS One. 2025 Sep 23;20(9):e0332750. doi: 10.1371/journal.pone.0332750 (PMC12456800; doi:10.1371/journal.pone.0332750)
Supplement: S8 Data — (ZIP) [file pone.0332750.s009.zip › 8.Molecular_Docking/对接结果分析/Oxysanguinarine-CASP3/Supplementary_Table_S1.csv]

Mode	Affinity	RMSD_LB	RMSD_UB
1	-8.9	0	0
2	-8.7	1.581	2.146
3	-8.5	3.276	7.7
4	-8.3	14.035	16.983
5	-8.2	3.84	8.49
6	-8.1	3.615	8.261
7	-8.1	4.475	6.143
8	-8	3.19	4.785
9	-7.9	2.739	3.661
10	-7.8	3.014	4.464
11	-7.7	2.647	4.021
12	-7.7	3.757	5.784
13	-7.7	9.463	12.532
14	-7.7	14.511	17.232
15	-7.6	41.165	42.235
16	-7.6	29.891	33.924
17	-7.5	34.277	36.687
18	-7.2	41.011	43.608
19	-7	26.696	28.839
20	-6.9	4.226	4.466
