# Supplementary material for: Dual efficacy-toxicity of Chelidonii Herba in chronic obstructive pulmonary disease: Integrated network pharmacology, immune profiling and molecular docking
Source: PLoS One. 2025 Sep 23;20(9):e0332750. doi: 10.1371/journal.pone.0332750 (PMC12456800; doi:10.1371/journal.pone.0332750)
Supplement: S8 Data — (ZIP) [file pone.0332750.s009.zip › 8.Molecular_Docking/对接结果分析/Oxysanguinarine-CDK2/log.txt]

#################################################################
# If you used AutoDock Vina in your work, please cite:          #
#                                                               #
# O. Trott, A. J. Olson,                                        #
# AutoDock Vina: improving the speed and accuracy of docking    #
# with a new scoring function, efficient optimization and       #
# multithreading, Journal of Computational Chemistry 31 (2010)  #
# 455-461                                                       #
#                                                               #
# DOI 10.1002/jcc.21334                                         #
#                                                               #
# Please see http://vina.scripps.edu for more information.      #
#################################################################

WARNING: The search space volume > 27000 Angstrom^3 (See FAQ)
Detected 18 CPUs
WARNING: at low exhaustiveness, it may be impossible to utilize all CPUs
Reading input ... done.
Setting up the scoring function ... done.
Analyzing the binding site ... done.
Using random seed: 1530782316
Performing search ... done.
Refining results ... done.

mode |   affinity | dist from best mode
     | (kcal/mol) | rmsd l.b.| rmsd u.b.
-----+------------+----------+----------
   1        -11.8      0.000      0.000
   2        -11.5      1.134      6.987
   3        -10.9      1.467      2.825
   4        -10.9      1.466      2.033
   5        -10.4      3.644      5.116
   6        -10.4      3.521      6.572
   7        -10.0      3.771      7.153
   8         -9.9      3.312      7.356
   9         -9.9      3.637      5.776
  10         -9.6      3.200      5.644
  11         -8.9      4.374      6.865
  12         -8.1     36.325     38.370
  13         -8.1      4.919      8.454
  14         -8.0     19.945     22.792
  15         -7.9     36.954     39.161
  16         -7.8      4.627      9.052
  17         -7.7     27.423     28.919
  18         -7.5     27.129     28.686
  19         -7.1     12.376     15.356
  20         -7.0     11.616     13.785
Writing output ... done.
