# Supplementary material for: Dual efficacy-toxicity of Chelidonii Herba in chronic obstructive pulmonary disease: Integrated network pharmacology, immune profiling and molecular docking
Source: PLoS One. 2025 Sep 23;20(9):e0332750. doi: 10.1371/journal.pone.0332750 (PMC12456800; doi:10.1371/journal.pone.0332750)
Supplement: S8 Data — (ZIP) [file pone.0332750.s009.zip › 8.Molecular_Docking/对接结果分析/Oxysanguinarine-CDK2/Supplementary_Table_S1.csv]

Mode	Affinity	RMSD_LB	RMSD_UB
1	-11.8	0	0
2	-11.5	1.134	6.987
3	-10.9	1.467	2.825
4	-10.9	1.466	2.033
5	-10.4	3.644	5.116
6	-10.4	3.521	6.572
7	-10	3.771	7.153
8	-9.9	3.312	7.356
9	-9.9	3.637	5.776
10	-9.6	3.2	5.644
11	-8.9	4.374	6.865
12	-8.1	36.325	38.37
13	-8.1	4.919	8.454
14	-8	19.945	22.792
15	-7.9	36.954	39.161
16	-7.8	4.627	9.052
17	-7.7	27.423	28.919
18	-7.5	27.129	28.686
19	-7.1	12.376	15.356
20	-7	11.616	13.785
