# Supplementary material for: Dual efficacy-toxicity of Chelidonii Herba in chronic obstructive pulmonary disease: Integrated network pharmacology, immune profiling and molecular docking
Source: PLoS One. 2025 Sep 23;20(9):e0332750. doi: 10.1371/journal.pone.0332750 (PMC12456800; doi:10.1371/journal.pone.0332750)
Supplement: S8 Data — (ZIP) [file pone.0332750.s009.zip › 8.Molecular_Docking/对接结果分析/Oxysanguinarine-ESR1/log.txt]

#################################################################
# If you used AutoDock Vina in your work, please cite:          #
#                                                               #
# O. Trott, A. J. Olson,                                        #
# AutoDock Vina: improving the speed and accuracy of docking    #
# with a new scoring function, efficient optimization and       #
# multithreading, Journal of Computational Chemistry 31 (2010)  #
# 455-461                                                       #
#                                                               #
# DOI 10.1002/jcc.21334                                         #
#                                                               #
# Please see http://vina.scripps.edu for more information.      #
#################################################################

WARNING: The search space volume > 27000 Angstrom^3 (See FAQ)
Detected 18 CPUs
WARNING: at low exhaustiveness, it may be impossible to utilize all CPUs
Reading input ... done.
Setting up the scoring function ... done.
Analyzing the binding site ... done.
Using random seed: -1105504380
Performing search ... done.
Refining results ... done.

mode |   affinity | dist from best mode
     | (kcal/mol) | rmsd l.b.| rmsd u.b.
-----+------------+----------+----------
   1         -8.4      0.000      0.000
   2         -8.4      1.563      7.001
   3         -8.1     38.570     39.451
   4         -8.0     36.300     38.434
   5         -7.8      1.507      2.459
   6         -7.8     36.654     37.483
   7         -7.7     16.510     19.926
   8         -7.6     14.038     15.540
   9         -7.3     35.005     37.231
  10         -7.3     39.355     40.035
  11         -7.2     38.617     40.832
  12         -7.2     16.444     19.059
  13         -7.2     30.611     33.881
  14         -7.1      2.071      7.495
  15         -7.0     17.177     20.401
  16         -7.0      2.545      7.265
  17         -6.8     31.619     33.055
  18         -6.6     12.497     16.378
  19         -6.6     40.385     41.407
  20         -6.5     13.806     15.806
Writing output ... done.
