# Supplementary material for: Dual efficacy-toxicity of Chelidonii Herba in chronic obstructive pulmonary disease: Integrated network pharmacology, immune profiling and molecular docking
Source: PLoS One. 2025 Sep 23;20(9):e0332750. doi: 10.1371/journal.pone.0332750 (PMC12456800; doi:10.1371/journal.pone.0332750)
Supplement: S8 Data — (ZIP) [file pone.0332750.s009.zip › 8.Molecular_Docking/对接结果分析/Oxysanguinarine-ESR1/Supplementary_Table_S1.csv]

Mode	Affinity	RMSD_LB	RMSD_UB
1	-8.4	0	0
2	-8.4	1.563	7.001
3	-8.1	38.57	39.451
4	-8	36.3	38.434
5	-7.8	1.507	2.459
6	-7.8	36.654	37.483
7	-7.7	16.51	19.926
8	-7.6	14.038	15.54
9	-7.3	35.005	37.231
10	-7.3	39.355	40.035
11	-7.2	38.617	40.832
12	-7.2	16.444	19.059
13	-7.2	30.611	33.881
14	-7.1	2.071	7.495
15	-7	17.177	20.401
16	-7	2.545	7.265
17	-6.8	31.619	33.055
18	-6.6	12.497	16.378
19	-6.6	40.385	41.407
20	-6.5	13.806	15.806
