# Supplementary material for: Dual efficacy-toxicity of Chelidonii Herba in chronic obstructive pulmonary disease: Integrated network pharmacology, immune profiling and molecular docking
Source: PLoS One. 2025 Sep 23;20(9):e0332750. doi: 10.1371/journal.pone.0332750 (PMC12456800; doi:10.1371/journal.pone.0332750)
Supplement: S8 Data — (ZIP) [file pone.0332750.s009.zip › 8.Molecular_Docking/对接结果分析/Oxysanguinarine-ESR2/log.txt]

#################################################################
# If you used AutoDock Vina in your work, please cite:          #
#                                                               #
# O. Trott, A. J. Olson,                                        #
# AutoDock Vina: improving the speed and accuracy of docking    #
# with a new scoring function, efficient optimization and       #
# multithreading, Journal of Computational Chemistry 31 (2010)  #
# 455-461                                                       #
#                                                               #
# DOI 10.1002/jcc.21334                                         #
#                                                               #
# Please see http://vina.scripps.edu for more information.      #
#################################################################

WARNING: The search space volume > 27000 Angstrom^3 (See FAQ)
Detected 18 CPUs
WARNING: at low exhaustiveness, it may be impossible to utilize all CPUs
Reading input ... done.
Setting up the scoring function ... done.
Analyzing the binding site ... done.
Using random seed: 698736128
Performing search ... done.
Refining results ... done.

mode |   affinity | dist from best mode
     | (kcal/mol) | rmsd l.b.| rmsd u.b.
-----+------------+----------+----------
   1        -10.2      0.000      0.000
   2         -8.0     16.954     18.066
   3         -7.7     68.251     70.686
   4         -7.6     71.361     74.125
   5         -7.4     28.609     30.409
   6         -7.4     67.186     69.929
   7         -7.4     63.646     67.534
   8         -7.3     29.573     30.948
   9         -7.2     58.608     61.246
  10         -7.2     70.907     73.349
  11         -7.2     27.750     29.071
  12         -7.1     29.427     30.762
  13         -7.1     28.807     30.405
  14         -7.0     25.052     25.755
  15         -6.9     27.089     28.647
  16         -6.9     15.383     16.670
  17         -6.8     67.880     72.229
  18         -6.7     33.729     35.155
  19         -6.6     45.354     49.128
  20         -6.4     21.248     23.718
Writing output ... done.
