# Supplementary material for: Dual efficacy-toxicity of Chelidonii Herba in chronic obstructive pulmonary disease: Integrated network pharmacology, immune profiling and molecular docking
Source: PLoS One. 2025 Sep 23;20(9):e0332750. doi: 10.1371/journal.pone.0332750 (PMC12456800; doi:10.1371/journal.pone.0332750)
Supplement: S8 Data — (ZIP) [file pone.0332750.s009.zip › 8.Molecular_Docking/对接结果分析/Oxysanguinarine-ESR2/Supplementary_Table_S1.csv]

Mode	Affinity	RMSD_LB	RMSD_UB
1	-10.2	0	0
2	-8	16.954	18.066
3	-7.7	68.251	70.686
4	-7.6	71.361	74.125
5	-7.4	28.609	30.409
6	-7.4	67.186	69.929
7	-7.4	63.646	67.534
8	-7.3	29.573	30.948
9	-7.2	58.608	61.246
10	-7.2	70.907	73.349
11	-7.2	27.75	29.071
12	-7.1	29.427	30.762
13	-7.1	28.807	30.405
14	-7	25.052	25.755
15	-6.9	27.089	28.647
16	-6.9	15.383	16.67
17	-6.8	67.88	72.229
18	-6.7	33.729	35.155
19	-6.6	45.354	49.128
20	-6.4	21.248	23.718
