# Supplementary material for: Dual efficacy-toxicity of Chelidonii Herba in chronic obstructive pulmonary disease: Integrated network pharmacology, immune profiling and molecular docking
Source: PLoS One. 2025 Sep 23;20(9):e0332750. doi: 10.1371/journal.pone.0332750 (PMC12456800; doi:10.1371/journal.pone.0332750)
Supplement: S8 Data — (ZIP) [file pone.0332750.s009.zip › 8.Molecular_Docking/对接结果分析/Oxysanguinarine-HSP90AA1/log.txt]

#################################################################
# If you used AutoDock Vina in your work, please cite:          #
#                                                               #
# O. Trott, A. J. Olson,                                        #
# AutoDock Vina: improving the speed and accuracy of docking    #
# with a new scoring function, efficient optimization and       #
# multithreading, Journal of Computational Chemistry 31 (2010)  #
# 455-461                                                       #
#                                                               #
# DOI 10.1002/jcc.21334                                         #
#                                                               #
# Please see http://vina.scripps.edu for more information.      #
#################################################################

WARNING: The search space volume > 27000 Angstrom^3 (See FAQ)
Detected 18 CPUs
WARNING: at low exhaustiveness, it may be impossible to utilize all CPUs
Reading input ... done.
Setting up the scoring function ... done.
Analyzing the binding site ... done.
Using random seed: 722112848
Performing search ... done.
Refining results ... done.

mode |   affinity | dist from best mode
     | (kcal/mol) | rmsd l.b.| rmsd u.b.
-----+------------+----------+----------
   1         -8.2      0.000      0.000
   2         -7.9     22.735     23.947
   3         -7.7     20.264     20.716
   4         -7.5     22.293     23.997
   5         -7.3     11.684     13.442
   6         -7.3     20.078     20.688
   7         -7.3     13.069     14.806
   8         -7.1     19.831     21.463
   9         -7.1     17.996     19.810
  10         -7.1     20.176     22.422
  11         -6.9     11.157     13.736
  12         -6.9     20.481     21.220
  13         -6.9     20.533     21.127
  14         -6.9     17.684     20.014
  15         -6.9     18.402     19.929
  16         -6.8     23.415     27.020
  17         -6.7     21.876     22.891
  18         -6.6     20.749     21.303
  19         -6.6     22.582     24.423
  20         -6.6     20.305     22.018
Writing output ... done.
