# Supplementary material for: Dual efficacy-toxicity of Chelidonii Herba in chronic obstructive pulmonary disease: Integrated network pharmacology, immune profiling and molecular docking
Source: PLoS One. 2025 Sep 23;20(9):e0332750. doi: 10.1371/journal.pone.0332750 (PMC12456800; doi:10.1371/journal.pone.0332750)
Supplement: S8 Data — (ZIP) [file pone.0332750.s009.zip › 8.Molecular_Docking/对接结果分析/Oxysanguinarine-HSP90AA1/Supplementary_Table_S1.csv]

Mode	Affinity	RMSD_LB	RMSD_UB
1	-8.2	0	0
2	-7.9	22.735	23.947
3	-7.7	20.264	20.716
4	-7.5	22.293	23.997
5	-7.3	11.684	13.442
6	-7.3	20.078	20.688
7	-7.3	13.069	14.806
8	-7.1	19.831	21.463
9	-7.1	17.996	19.81
10	-7.1	20.176	22.422
11	-6.9	11.157	13.736
12	-6.9	20.481	21.22
13	-6.9	20.533	21.127
14	-6.9	17.684	20.014
15	-6.9	18.402	19.929
16	-6.8	23.415	27.02
17	-6.7	21.876	22.891
18	-6.6	20.749	21.303
19	-6.6	22.582	24.423
20	-6.6	20.305	22.018
