# Supplementary material for: Dual efficacy-toxicity of Chelidonii Herba in chronic obstructive pulmonary disease: Integrated network pharmacology, immune profiling and molecular docking
Source: PLoS One. 2025 Sep 23;20(9):e0332750. doi: 10.1371/journal.pone.0332750 (PMC12456800; doi:10.1371/journal.pone.0332750)
Supplement: S8 Data — (ZIP) [file pone.0332750.s009.zip › 8.Molecular_Docking/对接结果分析/Oxysanguinarine-PTGS2/log.txt]

#################################################################
# If you used AutoDock Vina in your work, please cite:          #
#                                                               #
# O. Trott, A. J. Olson,                                        #
# AutoDock Vina: improving the speed and accuracy of docking    #
# with a new scoring function, efficient optimization and       #
# multithreading, Journal of Computational Chemistry 31 (2010)  #
# 455-461                                                       #
#                                                               #
# DOI 10.1002/jcc.21334                                         #
#                                                               #
# Please see http://vina.scripps.edu for more information.      #
#################################################################

WARNING: The search space volume > 27000 Angstrom^3 (See FAQ)
Detected 18 CPUs
WARNING: at low exhaustiveness, it may be impossible to utilize all CPUs
Reading input ... done.
Setting up the scoring function ... done.
Analyzing the binding site ... done.
Using random seed: -1549465864
Performing search ... done.
Refining results ... done.

mode |   affinity | dist from best mode
     | (kcal/mol) | rmsd l.b.| rmsd u.b.
-----+------------+----------+----------
   1        -11.3      0.000      0.000
   2        -10.6     48.312     49.015
   3         -9.9     45.185     47.411
   4         -9.6     47.972     49.049
   5         -9.5     29.901     31.647
   6         -9.5     24.102     26.384
   7         -9.3     13.029     16.006
   8         -9.2     48.548     49.019
   9         -9.1     48.264     48.851
  10         -8.9     55.904     58.233
  11         -8.8     48.328     49.520
  12         -8.5     48.217     48.773
  13         -8.4     55.579     57.863
  14         -8.0     13.201     19.260
  15         -7.9     19.247     20.867
  16         -7.8     11.280     17.067
  17         -7.8     53.290     55.500
  18         -7.8     19.698     21.764
  19         -7.7     46.968     47.821
  20         -7.5     47.912     49.970
Writing output ... done.
