# Supplementary material for: Dual efficacy-toxicity of Chelidonii Herba in chronic obstructive pulmonary disease: Integrated network pharmacology, immune profiling and molecular docking
Source: PLoS One. 2025 Sep 23;20(9):e0332750. doi: 10.1371/journal.pone.0332750 (PMC12456800; doi:10.1371/journal.pone.0332750)
Supplement: S8 Data — (ZIP) [file pone.0332750.s009.zip › 8.Molecular_Docking/对接结果分析/Oxysanguinarine-PTGS2/Supplementary_Table_S1.csv]

Mode	Affinity	RMSD_LB	RMSD_UB
1	-11.3	0	0
2	-10.6	48.312	49.015
3	-9.9	45.185	47.411
4	-9.6	47.972	49.049
5	-9.5	29.901	31.647
6	-9.5	24.102	26.384
7	-9.3	13.029	16.006
8	-9.2	48.548	49.019
9	-9.1	48.264	48.851
10	-8.9	55.904	58.233
11	-8.8	48.328	49.52
12	-8.5	48.217	48.773
13	-8.4	55.579	57.863
14	-8	13.201	19.26
15	-7.9	19.247	20.867
16	-7.8	11.28	17.067
17	-7.8	53.29	55.5
18	-7.8	19.698	21.764
19	-7.7	46.968	47.821
20	-7.5	47.912	49.97
