# Supplementary material for: Dual efficacy-toxicity of Chelidonii Herba in chronic obstructive pulmonary disease: Integrated network pharmacology, immune profiling and molecular docking
Source: PLoS One. 2025 Sep 23;20(9):e0332750. doi: 10.1371/journal.pone.0332750 (PMC12456800; doi:10.1371/journal.pone.0332750)
Supplement: S8 Data — (ZIP) [file pone.0332750.s009.zip › 8.Molecular_Docking/小分子配体/Chem3D优化后/白屈菜-COPD/(S)-Canadine.mol2]

@<TRIPOS>MOLECULE
Unnamed
46 50 1 0 0
SMALL
USER_CHARGES


@<TRIPOS>ATOM
      1 O           3.2554   -3.9999    0.2583 O.3       1     ****    0.0000
      2 O           5.0630   -2.8028    0.7809 O.3       1     ****    0.0000
      3 O          -0.6390    3.7185   -3.2413 O.3       1     ****    0.0000
      4 O          -2.9831    3.0185   -4.7055 O.3       1     ****    0.0000
      5 N           0.4634    1.2673   -0.3678 N.3       1     ****    0.0000
      6 C           0.4367   -0.1929   -0.3679 C.3       1     ****    0.0000
      7 C          -0.1580   -0.7656   -1.6750 C.3       1     ****    0.0000
      8 C           1.7740   -0.8472   -0.0228 C.ar      1     ****    0.0000
      9 C           1.3607    1.8032    0.6375 C.3       1     ****    0.0000
     10 C           0.6891    1.8056   -1.6990 C.3       1     ****    0.0000
     11 C           2.8076    1.3712    0.3972 C.3       1     ****    0.0000
     12 C           2.8725   -0.1320    0.3098 C.ar      1     ****    0.0000
     13 C          -0.9567    0.2329   -2.4780 C.ar      1     ****    0.0000
     14 C          -0.5423    1.5085   -2.5360 C.ar      1     ****    0.0000
     15 C           1.8549   -2.1939   -0.0453 C.ar      1     ****    0.0000
     16 C           4.0384   -0.7450    0.5939 C.ar      1     ****    0.0000
     17 C          -1.1923    2.4544   -3.2560 C.ar      1     ****    0.0000
     18 C          -2.0503   -0.1205   -3.1619 C.ar      1     ****    0.0000
     19 C           3.0151   -2.7959    0.2386 C.ar      1     ****    0.0000
     20 C           4.0975   -2.0799    0.5515 C.ar      1     ****    0.0000
     21 C          -2.2926    2.0865   -3.9670 C.ar      1     ****    0.0000
     22 C          -2.6974    0.8021   -3.8833 C.ar      1     ****    0.0000
     23 C           4.6305   -4.1545    0.6151 C.3       1     ****    0.0000
     24 C          -0.9257    4.6663   -4.2413 C.3       1     ****    0.0000
     25 C          -4.2127    2.6808   -5.3039 C.3       1     ****    0.0000
     26 H          -0.2515   -0.4784    0.4706 H         1     ****    0.0000
     27 H           0.6694   -1.0844   -2.3544 H         1     ****    0.0000
     28 H          -0.7658   -1.6747   -1.4583 H         1     ****    0.0000
     29 H           1.0327    1.4547    1.6471 H         1     ****    0.0000
     30 H           1.2936    2.9168    0.6695 H         1     ****    0.0000
     31 H           0.8697    2.9014   -1.6264 H         1     ****    0.0000
     32 H           1.5881    1.3609   -2.1845 H         1     ****    0.0000
     33 H           3.4382    1.7412    1.2403 H         1     ****    0.0000
     34 H           3.2187    1.8131   -0.5392 H         1     ****    0.0000
     35 H           0.9808   -2.8160   -0.2929 H         1     ****    0.0000
     36 H           4.9354   -0.1658    0.8649 H         1     ****    0.0000
     37 H          -2.4111   -1.1618   -3.1397 H         1     ****    0.0000
     38 H          -3.5891    0.4444   -4.4214 H         1     ****    0.0000
     39 H           5.1984   -4.6550   -0.2032 H         1     ****    0.0000
     40 H           4.7311   -4.7226    1.5688 H         1     ****    0.0000
     41 H          -0.2027    5.5048   -4.1239 H         1     ****    0.0000
     42 H          -0.7738    4.2267   -5.2519 H         1     ****    0.0000
     43 H          -1.9407    5.0967   -4.0996 H         1     ****    0.0000
     44 H          -4.6103    3.5968   -5.7960 H         1     ****    0.0000
     45 H          -4.0642    1.9096   -6.0922 H         1     ****    0.0000
     46 H          -4.9461    2.3591   -4.5312 H         1     ****    0.0000
@<TRIPOS>BOND
     1     1    19     1
     2     1    23     1
     3     2    20     1
     4     2    23     1
     5     3    17     1
     6     3    24     1
     7     4    21     1
     8     4    25     1
     9     5     6     1
    10     5     9     1
    11     5    10     1
    12     6     7     1
    13     6     8     1
    14     6    26     1
    15     7    13     1
    16     7    27     1
    17     7    28     1
    18     8    12     1
    19     8    15     2
    20     9    11     1
    21     9    29     1
    22     9    30     1
    23    10    14     1
    24    10    31     1
    25    10    32     1
    26    11    12     1
    27    11    33     1
    28    11    34     1
    29    12    16     2
    30    13    14     2
    31    13    18     1
    32    14    17     1
    33    15    19     1
    34    15    35     1
    35    16    20     1
    36    16    36     1
    37    17    21     2
    38    18    22     2
    39    18    37     1
    40    19    20     2
    41    21    22     1
    42    22    38     1
    43    23    39     1
    44    23    40     1
    45    24    41     1
    46    24    42     1
    47    24    43     1
    48    25    44     1
    49    25    45     1
    50    25    46     1
