# Supplementary material for: Dual efficacy-toxicity of Chelidonii Herba in chronic obstructive pulmonary disease: Integrated network pharmacology, immune profiling and molecular docking
Source: PLoS One. 2025 Sep 23;20(9):e0332750. doi: 10.1371/journal.pone.0332750 (PMC12456800; doi:10.1371/journal.pone.0332750)
Supplement: S8 Data — (ZIP) [file pone.0332750.s009.zip › 8.Molecular_Docking/小分子配体/Chem3D优化后/白屈菜-COPD/(S)-Scoulerine.mol2]

@<TRIPOS>MOLECULE
Unnamed
45 48 1 0 0
SMALL
USER_CHARGES


@<TRIPOS>ATOM
      1 O          -3.0167    3.0207    3.2184 O.3       1     ****    0.0000
      2 O          -0.0484   -5.5101   -0.4191 O.3       1     ****    0.0000
      3 O          -1.4926    4.7517    4.5194 O.3       1     ****    0.0000
      4 O           2.4121   -4.0335    0.1839 O.3       1     ****    0.0000
      5 N          -1.3541    0.6976    0.4058 N.3       1     ****    0.0000
      6 C          -0.0306    0.0788    0.4474 C.3       1     ****    0.0000
      7 C           0.7563    0.4417    1.7292 C.3       1     ****    0.0000
      8 C          -2.2288    0.0691   -0.5663 C.3       1     ****    0.0000
      9 C          -0.0428   -1.4272    0.2025 C.ar      1     ****    0.0000
     10 C          -1.9424    0.8089    1.7296 C.3       1     ****    0.0000
     11 C          -2.4810   -1.4051   -0.2441 C.3       1     ****    0.0000
     12 C          -1.1597   -2.1125   -0.0933 C.ar      1     ****    0.0000
     13 C           0.2072    1.6331    2.4757 C.ar      1     ****    0.0000
     14 C          -1.1228    1.8104    2.5127 C.ar      1     ****    0.0000
     15 C           1.1007   -2.1299    0.2680 C.ar      1     ****    0.0000
     16 C          -1.0827   -3.4400   -0.2782 C.ar      1     ****    0.0000
     17 C          -1.6661    2.8419    3.1881 C.ar      1     ****    0.0000
     18 C           0.9955    2.4991    3.1274 C.ar      1     ****    0.0000
     19 C           1.1828   -3.4593    0.0794 C.ar      1     ****    0.0000
     20 C           0.0555   -4.1560   -0.1904 C.ar      1     ****    0.0000
     21 C          -0.8788    3.7202    3.8484 C.ar      1     ****    0.0000
     22 C           0.4537    3.5248    3.7988 C.ar      1     ****    0.0000
     23 C           1.0998   -6.3155   -0.5257 C.3       1     ****    0.0000
     24 C          -0.7011    5.6962    5.2008 C.3       1     ****    0.0000
     25 H           0.5280    0.5098   -0.4246 H         1     ****    0.0000
     26 H           0.6938   -0.4030    2.4576 H         1     ****    0.0000
     27 H           1.8364    0.5865    1.4937 H         1     ****    0.0000
     28 H          -1.7684    0.1516   -1.5811 H         1     ****    0.0000
     29 H          -3.1986    0.6173   -0.6324 H         1     ****    0.0000
     30 H          -2.9980    1.1545    1.6484 H         1     ****    0.0000
     31 H          -1.9538   -0.1671    2.2670 H         1     ****    0.0000
     32 H          -3.0758   -1.8598   -1.0715 H         1     ****    0.0000
     33 H          -3.0723   -1.5249    0.6924 H         1     ****    0.0000
     34 H           2.0376   -1.5913    0.4875 H         1     ****    0.0000
     35 H          -2.0133   -3.9822   -0.5204 H         1     ****    0.0000
     36 H           2.0898    2.3653    3.1189 H         1     ****    0.0000
     37 H           1.1508    4.2028    4.3159 H         1     ****    0.0000
     38 H          -3.2275    3.8051    3.7500 H         1     ****    0.0000
     39 H           3.0729   -3.3559    0.3987 H         1     ****    0.0000
     40 H           0.7648   -7.3463   -0.7799 H         1     ****    0.0000
     41 H           1.7508   -5.9569   -1.3534 H         1     ****    0.0000
     42 H           1.6301   -6.3696    0.4502 H         1     ****    0.0000
     43 H          -1.3860    6.4411    5.6647 H         1     ****    0.0000
     44 H          -0.1242    5.2025    6.0143 H         1     ****    0.0000
     45 H          -0.0381    6.2327    4.4861 H         1     ****    0.0000
@<TRIPOS>BOND
     1     1    17     1
     2     1    38     1
     3     2    20     1
     4     2    23     1
     5     3    21     1
     6     3    24     1
     7     4    19     1
     8     4    39     1
     9     5     6     1
    10     5     8     1
    11     5    10     1
    12     6     7     1
    13     6     9     1
    14     6    25     1
    15     7    13     1
    16     7    26     1
    17     7    27     1
    18     8    11     1
    19     8    28     1
    20     8    29     1
    21     9    12     1
    22     9    15     2
    23    10    14     1
    24    10    30     1
    25    10    31     1
    26    11    12     1
    27    11    32     1
    28    11    33     1
    29    12    16     2
    30    13    14     2
    31    13    18     1
    32    14    17     1
    33    15    19     1
    34    15    34     1
    35    16    20     1
    36    16    35     1
    37    17    21     2
    38    18    22     2
    39    18    36     1
    40    19    20     2
    41    21    22     1
    42    22    37     1
    43    23    40     1
    44    23    41     1
    45    23    42     1
    46    24    43     1
    47    24    44     1
    48    24    45     1
