# Supplementary material for: Dual efficacy-toxicity of Chelidonii Herba in chronic obstructive pulmonary disease: Integrated network pharmacology, immune profiling and molecular docking
Source: PLoS One. 2025 Sep 23;20(9):e0332750. doi: 10.1371/journal.pone.0332750 (PMC12456800; doi:10.1371/journal.pone.0332750)
Supplement: S8 Data — (ZIP) [file pone.0332750.s009.zip › 8.Molecular_Docking/小分子配体/Chem3D优化后/白屈菜-COPD/(S)-Stylopine.mol2]

@<TRIPOS>MOLECULE
Unnamed
41 46 1 0 0
SMALL
USER_CHARGES


@<TRIPOS>ATOM
      1 O          -2.4200    3.1672    3.4970 O.3       1     ****    0.0000
      2 O           2.0707   -4.1495   -0.2860 O.3       1     ****    0.0000
      3 O          -0.9718    4.5314    4.5002 O.3       1     ****    0.0000
      4 O           0.1427   -5.2163   -0.6305 O.3       1     ****    0.0000
      5 N          -1.2673    0.7821    0.3980 N.3       1     ****    0.0000
      6 C           0.0412    0.1351    0.3184 C.3       1     ****    0.0000
      7 C           0.9452    0.4550    1.5351 C.3       1     ****    0.0000
      8 C          -0.0186   -1.3661    0.0353 C.ar      1     ****    0.0000
      9 C          -2.2287    0.2028   -0.5196 C.3       1     ****    0.0000
     10 C          -1.7500    0.8690    1.7650 C.3       1     ****    0.0000
     11 C          -2.4889   -1.2729   -0.2154 C.3       1     ****    0.0000
     12 C           0.4886    1.6322    2.3640 C.ar      1     ****    0.0000
     13 C          -0.8376    1.8133    2.5040 C.ar      1     ****    0.0000
     14 C          -1.1804   -2.0207   -0.1909 C.ar      1     ****    0.0000
     15 C           1.1377   -2.0610    0.0018 C.ar      1     ****    0.0000
     16 C          -1.2615    2.8371    3.2579 C.ar      1     ****    0.0000
     17 C          -1.1940   -3.3481   -0.4224 C.ar      1     ****    0.0000
     18 C           1.3576    2.4600    2.9755 C.ar      1     ****    0.0000
     19 C           1.1168   -3.3784   -0.2289 C.ar      1     ****    0.0000
     20 C          -0.0369   -4.0175   -0.4354 C.ar      1     ****    0.0000
     21 C          -0.3930    3.6585    3.8593 C.ar      1     ****    0.0000
     22 C           0.9282    3.4860    3.7296 C.ar      1     ****    0.0000
     23 C          -2.3748    4.3181    4.3415 C.3       1     ****    0.0000
     24 C           1.5498   -5.4528   -0.5544 C.3       1     ****    0.0000
     25 H           0.5342    0.5769   -0.5875 H         1     ****    0.0000
     26 H           0.9335   -0.4087    2.2436 H         1     ****    0.0000
     27 H           2.0022    0.5915    1.2076 H         1     ****    0.0000
     28 H          -1.8468    0.3037   -1.5648 H         1     ****    0.0000
     29 H          -3.1873    0.7737   -0.4937 H         1     ****    0.0000
     30 H          -1.7542   -0.1222    2.2738 H         1     ****    0.0000
     31 H          -2.7912    1.2659    1.7838 H         1     ****    0.0000
     32 H          -3.1612   -1.6887   -1.0033 H         1     ****    0.0000
     33 H          -3.0076   -1.4054    0.7615 H         1     ****    0.0000
     34 H           2.1083   -1.5661    0.1605 H         1     ****    0.0000
     35 H          -2.1384   -3.8846   -0.6061 H         1     ****    0.0000
     36 H           2.4421    2.2954    2.8649 H         1     ****    0.0000
     37 H           1.6383    4.1635    4.2299 H         1     ****    0.0000
     38 H          -2.8578    4.1089    5.3241 H         1     ****    0.0000
     39 H          -2.8553    5.1925    3.8447 H         1     ****    0.0000
     40 H           1.7895   -6.1547    0.2777 H         1     ****    0.0000
     41 H           1.9391   -5.8434   -1.5232 H         1     ****    0.0000
@<TRIPOS>BOND
     1     1    16     1
     2     1    23     1
     3     2    19     1
     4     2    24     1
     5     3    21     1
     6     3    23     1
     7     4    20     1
     8     4    24     1
     9     5     6     1
    10     5     9     1
    11     5    10     1
    12     6     7     1
    13     6     8     1
    14     6    25     1
    15     7    12     1
    16     7    26     1
    17     7    27     1
    18     8    14     1
    19     8    15     2
    20     9    11     1
    21     9    28     1
    22     9    29     1
    23    10    13     1
    24    10    30     1
    25    10    31     1
    26    11    14     1
    27    11    32     1
    28    11    33     1
    29    12    13     2
    30    12    18     1
    31    13    16     1
    32    14    17     2
    33    15    19     1
    34    15    34     1
    35    16    21     2
    36    17    20     1
    37    17    35     1
    38    18    22     2
    39    18    36     1
    40    19    20     2
    41    21    22     1
    42    22    37     1
    43    23    38     1
    44    23    39     1
    45    24    40     1
    46    24    41     1
