# Supplementary material for: Dual efficacy-toxicity of Chelidonii Herba in chronic obstructive pulmonary disease: Integrated network pharmacology, immune profiling and molecular docking
Source: PLoS One. 2025 Sep 23;20(9):e0332750. doi: 10.1371/journal.pone.0332750 (PMC12456800; doi:10.1371/journal.pone.0332750)
Supplement: S8 Data — (ZIP) [file pone.0332750.s009.zip › 8.Molecular_Docking/小分子配体/Chem3D优化后/白屈菜-COPD/Dihydrochelerythrine.mol2]

@<TRIPOS>MOLECULE
Unnamed
45 49 1 0 0
SMALL
USER_CHARGES


@<TRIPOS>ATOM
      1 O          -5.5614    0.8182    0.3249 O.3       1     ****    0.0000
      2 O           2.8445   -3.0174    0.1410 O.3       1     ****    0.0000
      3 O          -5.4529    3.0073   -0.0838 O.3       1     ****    0.0000
      4 O           5.2630   -1.5378    0.2410 O.3       1     ****    0.0000
      5 N          -0.8059   -1.0901   -0.0895 N.3       1     ****    0.0000
      6 C          -0.8736    0.1946   -0.1210 C.ar      1     ****    0.0000
      7 C           0.3065    0.8903   -0.1608 C.ar      1     ****    0.0000
      8 C           0.4740   -1.8230   -0.0617 C.3       1     ****    0.0000
      9 C           1.7075   -0.9853   -0.0043 C.ar      1     ****    0.0000
     10 C           1.5507    0.3449   -0.0777 C.ar      1     ****    0.0000
     11 C          -2.0464    0.9138   -0.0924 C.ar      1     ****    0.0000
     12 C          -2.0497    2.2622   -0.2647 C.ar      1     ****    0.0000
     13 C           0.2484    2.2291   -0.3141 C.ar      1     ****    0.0000
     14 C           2.8940   -1.6368    0.1064 C.ar      1     ****    0.0000
     15 C          -0.8911    2.9122   -0.4011 C.ar      1     ****    0.0000
     16 C          -3.2904    0.4293    0.1496 C.ar      1     ****    0.0000
     17 C          -1.9608   -2.0226   -0.2127 C.3       1     ****    0.0000
     18 C           2.7155    1.0227   -0.0314 C.ar      1     ****    0.0000
     19 C          -3.1506    3.0434   -0.2997 C.ar      1     ****    0.0000
     20 C          -4.4021    1.1754    0.1268 C.ar      1     ****    0.0000
     21 C          -4.3441    2.4827   -0.1097 C.ar      1     ****    0.0000
     22 C           4.0425   -0.9183    0.1187 C.ar      1     ****    0.0000
     23 C           3.9058    0.4171    0.0644 C.ar      1     ****    0.0000
     24 C          -6.3960    1.9719    0.1979 C.3       1     ****    0.0000
     25 C           3.9165   -3.7973   -0.3335 C.3       1     ****    0.0000
     26 C           6.4224   -0.7710    0.4689 C.3       1     ****    0.0000
     27 H           0.4536   -2.4959    0.8295 H         1     ****    0.0000
     28 H           0.5392   -2.4418   -0.9897 H         1     ****    0.0000
     29 H           1.1178    2.8923   -0.4110 H         1     ****    0.0000
     30 H          -0.8466    4.0069   -0.5437 H         1     ****    0.0000
     31 H          -3.5336   -0.5936    0.4362 H         1     ****    0.0000
     32 H          -1.6176   -3.0288   -0.5425 H         1     ****    0.0000
     33 H          -2.4281   -2.2330    0.7760 H         1     ****    0.0000
     34 H          -2.6525   -1.7481   -1.0406 H         1     ****    0.0000
     35 H           2.7999    2.1181   -0.0467 H         1     ****    0.0000
     36 H          -3.1114    4.1345   -0.4560 H         1     ****    0.0000
     37 H           4.7905    1.0734    0.1018 H         1     ****    0.0000
     38 H          -6.9369    2.1766    1.1508 H         1     ****    0.0000
     39 H          -7.1153    1.8501   -0.6450 H         1     ****    0.0000
     40 H           3.5377   -4.8339   -0.4805 H         1     ****    0.0000
     41 H           4.2694   -3.4186   -1.3183 H         1     ****    0.0000
     42 H           4.7283   -3.8586    0.4231 H         1     ****    0.0000
     43 H           7.2730   -1.4769    0.6011 H         1     ****    0.0000
     44 H           6.6460   -0.1309   -0.4134 H         1     ****    0.0000
     45 H           6.3176   -0.1770    1.4041 H         1     ****    0.0000
@<TRIPOS>BOND
     1     1    20     1
     2     1    24     1
     3     2    14     1
     4     2    25     1
     5     3    21     1
     6     3    24     1
     7     4    22     1
     8     4    26     1
     9     5     6     1
    10     5     8     1
    11     5    17     1
    12     6     7     2
    13     6    11     1
    14     7    10     1
    15     7    13     1
    16     8     9     1
    17     8    27     1
    18     8    28     1
    19     9    10     2
    20     9    14     1
    21    10    18     1
    22    11    12     1
    23    11    16     2
    24    12    15     1
    25    12    19     2
    26    13    15     2
    27    13    29     1
    28    14    22     2
    29    15    30     1
    30    16    20     1
    31    16    31     1
    32    17    32     1
    33    17    33     1
    34    17    34     1
    35    18    23     2
    36    18    35     1
    37    19    21     1
    38    19    36     1
    39    20    21     2
    40    22    23     1
    41    23    37     1
    42    24    38     1
    43    24    39     1
    44    25    40     1
    45    25    41     1
    46    25    42     1
    47    26    43     1
    48    26    44     1
    49    26    45     1
