# Supplementary material for: Dual efficacy-toxicity of Chelidonii Herba in chronic obstructive pulmonary disease: Integrated network pharmacology, immune profiling and molecular docking
Source: PLoS One. 2025 Sep 23;20(9):e0332750. doi: 10.1371/journal.pone.0332750 (PMC12456800; doi:10.1371/journal.pone.0332750)
Supplement: S8 Data — (ZIP) [file pone.0332750.s009.zip › 8.Molecular_Docking/小分子配体/Chem3D优化后/白屈菜-COPD/Oxysanguinarine.mol2]

@<TRIPOS>MOLECULE
Unnamed
39 44 1 0 0
SMALL
USER_CHARGES


@<TRIPOS>ATOM
      1 O           0.8471    4.6565    0.4775 O.3       1     ****    0.0000
      2 O          -1.0957    5.7391    0.3050 O.3       1     ****    0.0000
      3 O           1.9634   -4.5533    0.0531 O.3       1     ****    0.0000
      4 O          -0.0281   -5.5540    0.1044 O.3       1     ****    0.0000
      5 O           2.1918    2.3802    0.4986 O.2       1     ****    0.0000
      6 N           1.1740    0.6086   -0.4584 N.ar      1     ****    0.0000
      7 C           0.0894   -0.2037   -0.2355 C.ar      1     ****    0.0000
      8 C          -1.0924    0.4730   -0.1480 C.ar      1     ****    0.0000
      9 C          -1.1587    1.8287   -0.1075 C.ar      1     ****    0.0000
     10 C           0.0714   -1.5723   -0.1367 C.ar      1     ****    0.0000
     11 C          -0.0215    2.5259    0.1007 C.ar      1     ****    0.0000
     12 C          -1.1105   -2.2407   -0.0591 C.ar      1     ****    0.0000
     13 C           1.1620    1.8568    0.1342 C.ar      1     ****    0.0000
     14 C          -0.0729    3.8666    0.2551 C.ar      1     ****    0.0000
     15 C          -2.2385   -0.2292   -0.0609 C.ar      1     ****    0.0000
     16 C          -2.2623   -1.5611   -0.0408 C.ar      1     ****    0.0000
     17 C           1.1458   -2.3964   -0.0741 C.ar      1     ****    0.0000
     18 C          -2.3086    2.5413   -0.1923 C.ar      1     ****    0.0000
     19 C          -1.2310    4.5286    0.1631 C.ar      1     ****    0.0000
     20 C          -1.2346   -3.5836    0.0116 C.ar      1     ****    0.0000
     21 C           1.0520   -3.7305   -0.0037 C.ar      1     ****    0.0000
     22 C          -0.1331   -4.3335    0.0325 C.ar      1     ****    0.0000
     23 C           2.5366    0.0688   -0.6092 C.3       1     ****    0.0000
     24 C          -2.3701    3.8762   -0.0693 C.ar      1     ****    0.0000
     25 C           0.2929    5.9737    0.5040 C.3       1     ****    0.0000
     26 C           1.3691   -5.8517    0.1208 C.3       1     ****    0.0000
     27 H          -3.2394    0.2140    0.0340 H         1     ****    0.0000
     28 H          -3.2397   -2.0700    0.0374 H         1     ****    0.0000
     29 H           2.1891   -2.0855   -0.0322 H         1     ****    0.0000
     30 H          -3.2928    2.0924   -0.3884 H         1     ****    0.0000
     31 H          -2.2099   -4.0958    0.0658 H         1     ****    0.0000
     32 H           3.2234    0.8281   -1.0508 H         1     ****    0.0000
     33 H           2.9912   -0.2335    0.3625 H         1     ****    0.0000
     34 H           2.5896   -0.6981   -1.4149 H         1     ****    0.0000
     35 H          -3.3230    4.4239   -0.1533 H         1     ****    0.0000
     36 H           0.7130    6.5907   -0.3241 H         1     ****    0.0000
     37 H           0.4730    6.4693    1.4866 H         1     ****    0.0000
     38 H           1.6534   -6.3687    1.0665 H         1     ****    0.0000
     39 H           1.6546   -6.4653   -0.7650 H         1     ****    0.0000
@<TRIPOS>BOND
     1     1    14     1
     2     1    25     1
     3     2    19     1
     4     2    25     1
     5     3    21     1
     6     3    26     1
     7     4    22     1
     8     4    26     1
     9     5    13     2
    10     6     7     1
    11     6    13     1
    12     6    23     1
    13     7     8     2
    14     7    10     1
    15     8     9     1
    16     8    15     1
    17     9    11     2
    18     9    18     1
    19    10    12     1
    20    10    17     2
    21    11    13     1
    22    11    14     1
    23    12    16     1
    24    12    20     2
    25    14    19     2
    26    15    16     2
    27    15    27     1
    28    16    28     1
    29    17    21     1
    30    17    29     1
    31    18    24     2
    32    18    30     1
    33    19    24     1
    34    20    22     1
    35    20    31     1
    36    21    22     2
    37    23    32     1
    38    23    33     1
    39    23    34     1
    40    24    35     1
    41    25    36     1
    42    25    37     1
    43    26    38     1
    44    26    39     1
