# Supplementary material for: Dual efficacy-toxicity of Chelidonii Herba in chronic obstructive pulmonary disease: Integrated network pharmacology, immune profiling and molecular docking
Source: PLoS One. 2025 Sep 23;20(9):e0332750. doi: 10.1371/journal.pone.0332750 (PMC12456800; doi:10.1371/journal.pone.0332750)
Supplement: S8 Data — (ZIP) [file pone.0332750.s009.zip › 8.Molecular_Docking/小分子配体/Chem3D优化后/白屈菜-Drug Induce Liver Injury/chelidonine.mol2]

@<TRIPOS>MOLECULE
Unnamed
45 50 1 0 0
SMALL
USER_CHARGES


@<TRIPOS>ATOM
      1 O          -0.6350    0.0117   -2.5053 O.3       1     ****    0.0000
      2 O           1.2992    4.1630   -0.0423 O.3       1     ****    0.0000
      3 O          -0.6143    5.1704    0.4890 O.3       1     ****    0.0000
      4 O           2.6130   -5.1655    0.3591 O.3       1     ****    0.0000
      5 O           1.0461   -6.1112   -0.9158 O.3       1     ****    0.0000
      6 N           1.6475   -0.0035   -0.9129 N.3       1     ****    0.0000
      7 C          -0.6427   -0.1996   -0.0919 C.3       1     ****    0.0000
      8 C           0.7870   -0.7655   -0.0088 C.3       1     ****    0.0000
      9 C          -1.3118   -0.5705   -1.4166 C.3       1     ****    0.0000
     10 C          -0.6619    1.3016    0.0898 C.ar      1     ****    0.0000
     11 C           0.7884   -2.2594   -0.3094 C.ar      1     ****    0.0000
     12 C          -1.3637   -2.0806   -1.6021 C.3       1     ****    0.0000
     13 C           1.7877    1.3729   -0.4482 C.3       1     ****    0.0000
     14 C          -0.1778   -2.8438   -1.0557 C.ar      1     ****    0.0000
     15 C           0.4669    2.0158   -0.0901 C.ar      1     ****    0.0000
     16 C           1.7639   -3.0258    0.2227 C.ar      1     ****    0.0000
     17 C          -1.8141    1.9223    0.4150 C.ar      1     ****    0.0000
     18 C           2.9705   -0.5734   -1.1218 C.3       1     ****    0.0000
     19 C           0.3882    3.3462    0.0714 C.ar      1     ****    0.0000
     20 C          -0.1354   -4.1686   -1.3047 C.ar      1     ****    0.0000
     21 C           1.7954   -4.3377   -0.0331 C.ar      1     ****    0.0000
     22 C          -0.7587    3.9551    0.3921 C.ar      1     ****    0.0000
     23 C           0.8583   -4.9038   -0.7961 C.ar      1     ****    0.0000
     24 C          -1.8833    3.2541    0.5708 C.ar      1     ****    0.0000
     25 C           0.7561    5.4588    0.2129 C.3       1     ****    0.0000
     26 C           2.2262   -6.4325   -0.1768 C.3       1     ****    0.0000
     27 H          -1.2363   -0.6587    0.7386 H         1     ****    0.0000
     28 H           1.1539   -0.6291    1.0395 H         1     ****    0.0000
     29 H          -2.3488   -0.1600   -1.4658 H         1     ****    0.0000
     30 H          -1.5157   -2.3212   -2.6806 H         1     ****    0.0000
     31 H          -2.2586   -2.4656   -1.0539 H         1     ****    0.0000
     32 H           2.2740    1.9832   -1.2466 H         1     ****    0.0000
     33 H           2.4329    1.4204    0.4617 H         1     ****    0.0000
     34 H           2.5455   -2.5925    0.8665 H         1     ****    0.0000
     35 H          -2.7327    1.3285    0.5568 H         1     ****    0.0000
     36 H           3.5745    0.0673   -1.8046 H         1     ****    0.0000
     37 H           2.9133   -1.5606   -1.6324 H         1     ****    0.0000
     38 H           3.5368   -0.6784   -0.1687 H         1     ****    0.0000
     39 H          -0.9177   -4.6576   -1.9073 H         1     ****    0.0000
     40 H          -1.1983   -0.0161   -3.2810 H         1     ****    0.0000
     41 H          -2.8286    3.7537    0.8355 H         1     ****    0.0000
     42 H           0.8510    6.1115   -0.6857 H         1     ****    0.0000
     43 H           1.2482    5.9294    1.0955 H         1     ****    0.0000
     44 H           1.9978   -7.1557    0.6402 H         1     ****    0.0000
     45 H           3.0176   -6.8362   -0.8501 H         1     ****    0.0000
@<TRIPOS>BOND
     1     1     9     1
     2     1    40     1
     3     2    19     1
     4     2    25     1
     5     3    22     1
     6     3    25     1
     7     4    21     1
     8     4    26     1
     9     5    23     1
    10     5    26     1
    11     6     8     1
    12     6    13     1
    13     6    18     1
    14     7     8     1
    15     7     9     1
    16     7    10     1
    17     7    27     1
    18     8    11     1
    19     8    28     1
    20     9    12     1
    21     9    29     1
    22    10    15     2
    23    10    17     1
    24    11    14     1
    25    11    16     2
    26    12    14     1
    27    12    30     1
    28    12    31     1
    29    13    15     1
    30    13    32     1
    31    13    33     1
    32    14    20     2
    33    15    19     1
    34    16    21     1
    35    16    34     1
    36    17    24     2
    37    17    35     1
    38    18    36     1
    39    18    37     1
    40    18    38     1
    41    19    22     2
    42    20    23     1
    43    20    39     1
    44    21    23     2
    45    22    24     1
    46    24    41     1
    47    25    42     1
    48    25    43     1
    49    26    44     1
    50    26    45     1
