# Supplementary material for: Dual efficacy-toxicity of Chelidonii Herba in chronic obstructive pulmonary disease: Integrated network pharmacology, immune profiling and molecular docking
Source: PLoS One. 2025 Sep 23;20(9):e0332750. doi: 10.1371/journal.pone.0332750 (PMC12456800; doi:10.1371/journal.pone.0332750)
Supplement: S9 Data — (ZIP) [file pone.0332750.s010.zip › 9.Immune_Infiltration/GSE55962_series_matrix.txt]

!Series_title	"Systemic inflammatory response to smoking in chronic obstructive pulmonary disease: evidence of a gender effect"
!Series_geo_accession	"GSE55962"
!Series_status	"Public on Jul 02 2014"
!Series_submission_date	"Mar 17 2014"
!Series_last_update_date	"Mar 21 2019"
!Series_pubmed_id	"24830457"
!Series_summary	"We analyzed total leukocyte gene expression using Affymetrix microarrays from healthy smokers, COPD patients and non-smoking control subjects before and after exposure to acute cigarette smoke (smoking two cigarettes in 30 minutes)."
!Series_overall_design	"We analysed the gene expression profile of total leukocytes obtained from healthy control and copd subjects (106 in total). RNA was extracted and processed for further hybridization on Affymetrix microarrays (Affymetrix® Human Genome U219 Array Plate)"
!Series_type	"Expression profiling by array"
!Series_contributor	"Rosa,,Faner"
!Series_contributor	"Susana,,Kalko"
!Series_sample_id	"GSM1349332 GSM1349333 GSM1349334 GSM1349335 GSM1349336 GSM1349337 GSM1349338 GSM1349339 GSM1349340 GSM1349341 GSM1349342 GSM1349343 GSM1349344 GSM1349345 GSM1349346 GSM1349347 GSM1349348 GSM1349349 GSM1349350 GSM1349351 GSM1349352 GSM1349353 GSM1349354 GSM1349355 GSM1349356 GSM1349357 GSM1349358 GSM1349359 GSM1349360 GSM1349361 GSM1349362 GSM1349363 GSM1349364 GSM1349365 GSM1349366 GSM1349367 GSM1349368 GSM1349369 GSM1349370 GSM1349371 GSM1349372 GSM1349373 GSM1349374 GSM1349375 GSM1349376 GSM1349377 GSM1349378 GSM1349379 GSM1349380 GSM1349381 GSM1349382 GSM1349383 GSM1349384 GSM1349385 GSM1349386 GSM1349387 GSM1349388 GSM1349389 GSM1349390 GSM1349391 GSM1349392 GSM1349393 GSM1349394 GSM1349395 GSM1349396 GSM1349397 GSM1349398 GSM1349399 GSM1349400 GSM1349401 GSM1349402 GSM1349403 GSM1349404 GSM1349405 GSM1349406 GSM1349407 GSM1349408 GSM1349409 GSM1349410 GSM1349411 GSM1349412 GSM1349413 GSM1349414 GSM1349415 GSM1349416 GSM1349417 GSM1349418 GSM1349419 GSM1349420 GSM1349421 GSM1349422 GSM1349423 GSM1349424 GSM1349425 GSM1349426 GSM1349427 GSM1349428 GSM1349429 GSM1349430 GSM1349431 GSM1349433 GSM1349434 GSM1349436 GSM1349437 GSM1349438 GSM1349439 "
!Series_contact_name	"Susana,,Kalko"
!Series_contact_email	"kalko.susana@gmail.com"
!Series_contact_department	"Bioinformatics Platform"
!Series_contact_institute	"IDIBAPS"
!Series_contact_address	"c/Rosello 153"
!Series_contact_city	"Barcelona"
!Series_contact_state	"BARCELONA"
!Series_contact_zip/postal_code	"08036"
!Series_contact_country	"Spain"
!Series_supplementary_file	"ftp://ftp.ncbi.nlm.nih.gov/geo/series/GSE55nnn/GSE55962/suppl/GSE55962_RAW.tar"
!Series_platform_id	"GPL13667"
!Series_platform_taxid	"9606"
!Series_sample_taxid	"9606"
!Series_relation	"BioProject: https://www.ncbi.nlm.nih.gov/bioproject/PRJNA241441"

!Sample_title	"$ leukocytes_non smoker_young_female_0min_rep1"	"$ leukocytes_non smoker_young_female_180min_rep1"	"$ leukocytes_non smoker_young_female_0min_rep2"	"$ leukocytes_non smoker_young_female_180min_rep2"	"$ leukocytes_non smoker_young_female_0min_rep3"	"$ leukocytes_non smoker_young_female_180min_rep3"	"$ leukocytes_non smoker_young_female_0min_rep4"	"$ leukocytes_non smoker_young_female_180min_rep4"	"$ leukocytes_non smoker_young_female_0min_rep5"	"$ leukocytes_non smoker_young_female_180min_rep5"	"$ leukocytes_non smoker_young_male_0min_rep1"	"$ leukocytes_non smoker_young_male_180min_rep1"	"$ leukocytes_non smoker_young_male_0min_rep2"	"$ leukocytes_non smoker_young_male_180min_rep2"	"$ leukocytes_non smoker_young_male_0min_rep3"	"$ leukocytes_non smoker_young_male_180min_rep3"	"$ leukocytes_non smoker_young_male_0min_rep4"	"$ leukocytes_non smoker_young_male_180min_rep4"	"$ leukocytes_non smoker_young_male_0min_rep5"	"$ leukocytes_non smoker_young_male_180min_rep5"	"leukocytes_non smoker_old_female_0min_rep1"	"leukocytes_non smoker_old_female_180min_rep1"	"leukocytes_non smoker_old_female_0min_rep2"	"leukocytes_non smoker_old_female_180min_rep2"	"leukocytes_non smoker_old_female_0min_rep3"	"leukocytes_non smoker_old_female_180min_rep3"	"leukocytes_non smoker_old_female_0min_rep4"	"leukocytes_non smoker_old_female_180min_rep4"	"leukocytes_non smoker_old_female_0min_rep5"	"leukocytes_non smoker_old_female_180min_rep5"	"leukocytes_non smoker_old_male_0min_rep1"	"leukocytes_non smoker_old_male_180min_rep1"	"leukocytes_non smoker_old_male_0min_rep2"	"leukocytes_non smoker_old_male_180min_rep2"	"leukocytes_non smoker_old_male_0min_rep3"	"leukocytes_non smoker_old_male_180min_rep3"	"leukocytes_non smoker_old_male_0min_rep4"	"leukocytes_non smoker_old_male_180min_rep4"	"leukocytes_non smoker_old_male_0min_rep5"	"leukocytes_non smoker_old_male_180min_rep5"	"$ leukocytes_smoker_young_female_0min_rep1"	"$ leukocytes_smoker_young_female_180min_rep1"	"$ leukocytes_smoker_young_female_0min_rep2"	"$ leukocytes_smoker_young_female_180min_rep2"	"$ leukocytes_smoker_young_female_0min_rep3"	"$ leukocytes_smoker_young_female_180min_rep3"	"$ leukocytes_smoker_young_female_0min_rep4"	"$ leukocytes_smoker_young_female_180min_rep4"	"$ leukocytes_smoker_young_female_0min_rep5"	"$ leukocytes_smoker_young_female_180min_rep5"	"$ leukocytes_smoker_young_male_0min_rep1"	"$ leukocytes_smoker_young_male_180min_rep1"	"$ leukocytes_smoker_young_male_0min_rep2"	"$ leukocytes_smoker_young_male_180min_rep2"	"$ leukocytes_smoker_young_male_0min_rep3"	"$ leukocytes_smoker_young_male_180min_rep3"	"$ leukocytes_smoker_young_male_0min_rep4"	"$ leukocytes_smoker_young_male_180min_rep4"	"$ leukocytes_smoker_young_male_0min_rep5"	"$ leukocytes_smoker_young_male_180min_rep5"	"leukocytes_smoker_old_female_0min_rep1"	"leukocytes_smoker_old_female_180min_rep1"	"leukocytes_smoker_old_female_0min_rep2"	"leukocytes_smoker_old_female_180min_rep2"	"leukocytes_smoker_old_female_0min_rep3"	"leukocytes_smoker_old_female_180min_rep3"	"leukocytes_smoker_old_female_0min_rep4"	"leukocytes_smoker_old_female_180min_rep4"	"leukocytes_smoker_old_female_0min_rep5"	"leukocytes_smoker_old_female_180min_rep5"	"leukocytes_smoker_old_male_0min_rep1"	"leukocytes_smoker_old_male_180min_rep1"	"leukocytes_smoker_old_male_0min_rep2"	"leukocytes_smoker_old_male_180min_rep2"	"leukocytes_smoker_old_male_0min_rep3"	"leukocytes_smoker_old_male_180min_rep3"	"leukocytes_smoker_old_male_0min_rep4"	"leukocytes_smoker_old_male_180min_rep4"	"leukocytes_smoker_old_male_0min_rep5"	"leukocytes_smoker_old_male_180min_rep5"	"leukocytes_smoker_old_male_0min_rep6"	"leukocytes_smoker_old_male_180min_rep6"	"leukocytes_COPD_old_male_0min_rep1"	"leukocytes_COPD_old_male_180min_rep1"	"* leukocytes_COPD_old_male_0min_rep2"	"* leukocytes_COPD_old_male_180min_rep2"	"leukocytes_COPD_old_male_0min_rep3"	"leukocytes_COPD_old_male_180min_rep3"	"leukocytes_COPD_old_male_0min_rep4"	"leukocytes_COPD_old_male_180min_rep4"	"* leukocytes_COPD_old_male_0min_rep5"	"* leukocytes_COPD_old_male_180min_rep5"	"leukocytes_COPD_old_male_0min_rep6"	"leukocytes_COPD_old_male_180min_rep6"	"leukocytes_COPD_old_male_0min_rep7"	"leukocytes_COPD_old_male_180min_rep7"	"leukocytes_COPD_old_female_0min_rep1"	"leukocytes_COPD_old_female_180min_rep1"	"leukocytes_COPD_old_female_0min_rep2"	"leukocytes_COPD_old_female_180min_rep2"	"leukocytes_COPD_old_female_0min_rep3"	"leukocytes_COPD_old_female_180min_rep3"	"leukocytes_COPD_old_female_0min_rep4"	"leukocytes_COPD_old_female_180min_rep4"	"* leukocytes_COPD_old_female_0min_rep5"	"* leukocytes_COPD_old_female_180min_rep5"
!Sample_geo_accession	"GSM1349332"	"GSM1349333"	"GSM1349334"	"GSM1349335"	"GSM1349336"	"GSM1349337"	"GSM1349338"	"GSM1349339"	"GSM1349340"	"GSM1349341"	"GSM1349342"	"GSM1349343"	"GSM1349344"	"GSM1349345"	"GSM1349346"	"GSM1349347"	"GSM1349348"	"GSM1349349"	"GSM1349350"	"GSM1349351"	"GSM1349352"	"GSM1349353"	"GSM1349354"	"GSM1349355"	"GSM1349356"	"GSM1349357"	"GSM1349358"	"GSM1349359"	"GSM1349360"	"GSM1349361"	"GSM1349362"	"GSM1349363"	"GSM1349364"	"GSM1349365"	"GSM1349366"	"GSM1349367"	"GSM1349368"	"GSM1349369"	"GSM1349370"	"GSM1349371"	"GSM1349372"	"GSM1349373"	"GSM1349374"	"GSM1349375"	"GSM1349376"	"GSM1349377"	"GSM1349378"	"GSM1349379"	"GSM1349380"	"GSM1349381"	"GSM1349382"	"GSM1349383"	"GSM1349384"	"GSM1349385"	"GSM1349386"	"GSM1349387"	"GSM1349388"	"GSM1349389"	"GSM1349390"	"GSM1349391"	"GSM1349392"	"GSM1349393"	"GSM1349394"	"GSM1349395"	"GSM1349396"	"GSM1349397"	"GSM1349398"	"GSM1349399"	"GSM1349400"	"GSM1349401"	"GSM1349402"	"GSM1349403"	"GSM1349404"	"GSM1349405"	"GSM1349406"	"GSM1349407"	"GSM1349408"	"GSM1349409"	"GSM1349410"	"GSM1349411"	"GSM1349412"	"GSM1349413"	"GSM1349414"	"GSM1349415"	"GSM1349416"	"GSM1349417"	"GSM1349418"	"GSM1349419"	"GSM1349420"	"GSM1349421"	"GSM1349422"	"GSM1349423"	"GSM1349424"	"GSM1349425"	"GSM1349426"	"GSM1349427"	"GSM1349428"	"GSM1349429"	"GSM1349430"	"GSM1349431"	"GSM1349433"	"GSM1349434"	"GSM1349436"	"GSM1349437"	"GSM1349438"	"GSM1349439"
!Sample_status	"Public on Jul 02 2014"	"Public on Jul 02 2014"	"Public on Jul 02 2014"	"Public on Jul 02 2014"	"Public on Jul 02 2014"	"Public on Jul 02 2014"	"Public on Jul 02 2014"	"Public on Jul 02 2014"	"Public on Jul 02 2014"	"Public on Jul 02 2014"	"Public on Jul 02 2014"	"Public on Jul 02 2014"	"Public on Jul 02 2014"	"Public on Jul 02 2014"	"Public on Jul 02 2014"	"Public on Jul 02 2014"	"Public on Jul 02 2014"	"Public on Jul 02 2014"	"Public on Jul 02 2014"	"Public on Jul 02 2014"	"Public on Jul 02 2014"	"Public on Jul 02 2014"	"Public on Jul 02 2014"	"Public on Jul 02 2014"	"Public on Jul 02 2014"	"Public on Jul 02 2014"	"Public on Jul 02 2014"	"Public on Jul 02 2014"	"Public on Jul 02 2014"	"Public on Jul 02 2014"	"Public on Jul 02 2014"	"Public on Jul 02 2014"	"Public on Jul 02 2014"	"Public on Jul 02 2014"	"Public on Jul 02 2014"	"Public on Jul 02 2014"	"Public on Jul 02 2014"	"Public on Jul 02 2014"	"Public on Jul 02 2014"	"Public on Jul 02 2014"	"Public on Jul 02 2014"	"Public on Jul 02 2014"	"Public on Jul 02 2014"	"Public on Jul 02 2014"	"Public on Jul 02 2014"	"Public on Jul 02 2014"	"Public on Jul 02 2014"	"Public on Jul 02 2014"	"Public on Jul 02 2014"	"Public on Jul 02 2014"	"Public on Jul 02 2014"	"Public on Jul 02 2014"	"Public on Jul 02 2014"	"Public on Jul 02 2014"	"Public on Jul 02 2014"	"Public on Jul 02 2014"	"Public on Jul 02 2014"	"Public on Jul 02 2014"	"Public on Jul 02 2014"	"Public on Jul 02 2014"	"Public on Jul 02 2014"	"Public on Jul 02 2014"	"Public on Jul 02 2014"	"Public on Jul 02 2014"	"Public on Jul 02 2014"	"Public on Jul 02 2014"	"Public on Jul 02 2014"	"Public on Jul 02 2014"	"Public on Jul 02 2014"	"Public on Jul 02 2014"	"Public on Jul 02 2014"	"Public on Jul 02 2014"	"Public on Jul 02 2014"	"Public on Jul 02 2014"	"Public on Jul 02 2014"	"Public on Jul 02 2014"	"Public on Jul 02 2014"	"Public on Jul 02 2014"	"Public on Jul 02 2014"	"Public on Jul 02 2014"	"Public on Jul 02 2014"	"Public on Jul 02 2014"	"Public on Jul 02 2014"	"Public on Jul 02 2014"	"Public on Jul 02 2014"	"Public on Jul 02 2014"	"Public on Jul 02 2014"	"Public on Jul 02 2014"	"Public on Jul 02 2014"	"Public on Jul 02 2014"	"Public on Jul 02 2014"	"Public on Jul 02 2014"	"Public on Jul 02 2014"	"Public on Jul 02 2014"	"Public on Jul 02 2014"	"Public on Jul 02 2014"	"Public on Jul 02 2014"	"Public on Jul 02 2014"	"Public on Jul 02 2014"	"Public on Jul 02 2014"	"Public on Jul 02 2014"	"Public on Jul 02 2014"	"Public on Jul 02 2014"	"Public on Jul 02 2014"	"Public on Jul 02 2014"	"Public on Jul 02 2014"
!Sample_submission_date	"Mar 17 2014"	"Mar 17 2014"	"Mar 17 2014"	"Mar 17 2014"	"Mar 17 2014"	"Mar 17 2014"	"Mar 17 2014"	"Mar 17 2014"	"Mar 17 2014"	"Mar 17 2014"	"Mar 17 2014"	"Mar 17 2014"	"Mar 17 2014"	"Mar 17 2014"	"Mar 17 2014"	"Mar 17 2014"	"Mar 17 2014"	"Mar 17 2014"	"Mar 17 2014"	"Mar 17 2014"	"Mar 17 2014"	"Mar 17 2014"	"Mar 17 2014"	"Mar 17 2014"	"Mar 17 2014"	"Mar 17 2014"	"Mar 17 2014"	"Mar 17 2014"	"Mar 17 2014"	"Mar 17 2014"	"Mar 17 2014"	"Mar 17 2014"	"Mar 17 2014"	"Mar 17 2014"	"Mar 17 2014"	"Mar 17 2014"	"Mar 17 2014"	"Mar 17 2014"	"Mar 17 2014"	"Mar 17 2014"	"Mar 17 2014"	"Mar 17 2014"	"Mar 17 2014"	"Mar 17 2014"	"Mar 17 2014"	"Mar 17 2014"	"Mar 17 2014"	"Mar 17 2014"	"Mar 17 2014"	"Mar 17 2014"	"Mar 17 2014"	"Mar 17 2014"	"Mar 17 2014"	"Mar 17 2014"	"Mar 17 2014"	"Mar 17 2014"	"Mar 17 2014"	"Mar 17 2014"	"Mar 17 2014"	"Mar 17 2014"	"Mar 17 2014"	"Mar 17 2014"	"Mar 17 2014"	"Mar 17 2014"	"Mar 17 2014"	"Mar 17 2014"	"Mar 17 2014"	"Mar 17 2014"	"Mar 17 2014"	"Mar 17 2014"	"Mar 17 2014"	"Mar 17 2014"	"Mar 17 2014"	"Mar 17 2014"	"Mar 17 2014"	"Mar 17 2014"	"Mar 17 2014"	"Mar 17 2014"	"Mar 17 2014"	"Mar 17 2014"	"Mar 17 2014"	"Mar 17 2014"	"Mar 17 2014"	"Mar 17 2014"	"Mar 17 2014"	"Mar 17 2014"	"Mar 17 2014"	"Mar 17 2014"	"Mar 17 2014"	"Mar 17 2014"	"Mar 17 2014"	"Mar 17 2014"	"Mar 17 2014"	"Mar 17 2014"	"Mar 17 2014"	"Mar 17 2014"	"Mar 17 2014"	"Mar 17 2014"	"Mar 17 2014"	"Mar 17 2014"	"Mar 17 2014"	"Mar 17 2014"	"Mar 17 2014"	"Mar 17 2014"	"Mar 17 2014"	"Mar 17 2014"
!Sample_last_update_date	"Jul 02 2014"	"Jul 02 2014"	"Jul 02 2014"	"Jul 02 2014"	"Jul 02 2014"	"Jul 02 2014"	"Jul 02 2014"	"Jul 02 2014"	"Jul 02 2014"	"Jul 02 2014"	"Jul 02 2014"	"Jul 02 2014"	"Jul 02 2014"	"Jul 02 2014"	"Jul 02 2014"	"Jul 02 2014"	"Jul 02 2014"	"Jul 02 2014"	"Jul 02 2014"	"Jul 02 2014"	"Jul 02 2014"	"Jul 02 2014"	"Jul 02 2014"	"Jul 02 2014"	"Jul 02 2014"	"Jul 02 2014"	"Jul 02 2014"	"Jul 02 2014"	"Jul 02 2014"	"Jul 02 2014"	"Jul 02 2014"	"Jul 02 2014"	"Jul 02 2014"	"Jul 02 2014"	"Jul 02 2014"	"Jul 02 2014"	"Jul 02 2014"	"Jul 02 2014"	"Jul 02 2014"	"Jul 02 2014"	"Jul 02 2014"	"Jul 02 2014"	"Jul 02 2014"	"Jul 02 2014"	"Jul 02 2014"	"Jul 02 2014"	"Jul 02 2014"	"Jul 02 2014"	"Jul 02 2014"	"Jul 02 2014"	"Jul 02 2014"	"Jul 02 2014"	"Jul 02 2014"	"Jul 02 2014"	"Jul 02 2014"	"Jul 02 2014"	"Jul 02 2014"	"Jul 02 2014"	"Jul 02 2014"	"Jul 02 2014"	"Jul 02 2014"	"Jul 02 2014"	"Jul 02 2014"	"Jul 02 2014"	"Jul 02 2014"	"Jul 02 2014"	"Jul 02 2014"	"Jul 02 2014"	"Jul 02 2014"	"Jul 02 2014"	"Jul 02 2014"	"Jul 02 2014"	"Jul 02 2014"	"Jul 02 2014"	"Jul 02 2014"	"Jul 02 2014"	"Jul 02 2014"	"Jul 02 2014"	"Jul 02 2014"	"Jul 02 2014"	"Jul 02 2014"	"Jul 02 2014"	"Jul 02 2014"	"Jul 02 2014"	"Jul 02 2014"	"Jul 02 2014"	"Jul 02 2014"	"Jul 02 2014"	"Jul 02 2014"	"Jul 02 2014"	"Jul 02 2014"	"Jul 02 2014"	"Jul 02 2014"	"Jul 02 2014"	"Jul 02 2014"	"Jul 02 2014"	"Jul 02 2014"	"Jul 02 2014"	"Jul 02 2014"	"Jul 02 2014"	"Jul 02 2014"	"Jul 02 2014"	"Jul 02 2014"	"Jul 02 2014"	"Jul 02 2014"	"Jul 02 2014"
!Sample_type	"RNA"	"RNA"	"RNA"	"RNA"	"RNA"	"RNA"	"RNA"	"RNA"	"RNA"	"RNA"	"RNA"	"RNA"	"RNA"	"RNA"	"RNA"	"RNA"	"RNA"	"RNA"	"RNA"	"RNA"	"RNA"	"RNA"	"RNA"	"RNA"	"RNA"	"RNA"	"RNA"	"RNA"	"RNA"	"RNA"	"RNA"	"RNA"	"RNA"	"RNA"	"RNA"	"RNA"	"RNA"	"RNA"	"RNA"	"RNA"	"RNA"	"RNA"	"RNA"	"RNA"	"RNA"	"RNA"	"RNA"	"RNA"	"RNA"	"RNA"	"RNA"	"RNA"	"RNA"	"RNA"	"RNA"	"RNA"	"RNA"	"RNA"	"RNA"	"RNA"	"RNA"	"RNA"	"RNA"	"RNA"	"RNA"	"RNA"	"RNA"	"RNA"	"RNA"	"RNA"	"RNA"	"RNA"	"RNA"	"RNA"	"RNA"	"RNA"	"RNA"	"RNA"	"RNA"	"RNA"	"RNA"	"RNA"	"RNA"	"RNA"	"RNA"	"RNA"	"RNA"	"RNA"	"RNA"	"RNA"	"RNA"	"RNA"	"RNA"	"RNA"	"RNA"	"RNA"	"RNA"	"RNA"	"RNA"	"RNA"	"RNA"	"RNA"	"RNA"	"RNA"	"RNA"	"RNA"
!Sample_channel_count	"1"	"1"	"1"	"1"	"1"	"1"	"1"	"1"	"1"	"1"	"1"	"1"	"1"	"1"	"1"	"1"	"1"	"1"	"1"	"1"	"1"	"1"	"1"	"1"	"1"	"1"	"1"	"1"	"1"	"1"	"1"	"1"	"1"	"1"	"1"	"1"	"1"	"1"	"1"	"1"	"1"	"1"	"1"	"1"	"1"	"1"	"1"	"1"	"1"	"1"	"1"	"1"	"1"	"1"	"1"	"1"	"1"	"1"	"1"	"1"	"1"	"1"	"1"	"1"	"1"	"1"	"1"	"1"	"1"	"1"	"1"	"1"	"1"	"1"	"1"	"1"	"1"	"1"	"1"	"1"	"1"	"1"	"1"	"1"	"1"	"1"	"1"	"1"	"1"	"1"	"1"	"1"	"1"	"1"	"1"	"1"	"1"	"1"	"1"	"1"	"1"	"1"	"1"	"1"	"1"	"1"
!Sample_source_name_ch1	"Total leukocytes"	"Total leukocytes"	"Total leukocytes"	"Total leukocytes"	"Total leukocytes"	"Total leukocytes"	"Total leukocytes"	"Total leukocytes"	"Total leukocytes"	"Total leukocytes"	"Total leukocytes"	"Total leukocytes"	"Total leukocytes"	"Total leukocytes"	"Total leukocytes"	"Total leukocytes"	"Total leukocytes"	"Total leukocytes"	"Total leukocytes"	"Total leukocytes"	"Total leukocytes"	"Total leukocytes"	"Total leukocytes"	"Total leukocytes"	"Total leukocytes"	"Total leukocytes"	"Total leukocytes"	"Total leukocytes"	"Total leukocytes"	"Total leukocytes"	"Total leukocytes"	"Total leukocytes"	"Total leukocytes"	"Total leukocytes"	"Total leukocytes"	"Total leukocytes"	"Total leukocytes"	"Total leukocytes"	"Total leukocytes"	"Total leukocytes"	"Total leukocytes"	"Total leukocytes"	"Total leukocytes"	"Total leukocytes"	"Total leukocytes"	"Total leukocytes"	"Total leukocytes"	"Total leukocytes"	"Total leukocytes"	"Total leukocytes"	"Total leukocytes"	"Total leukocytes"	"Total leukocytes"	"Total leukocytes"	"Total leukocytes"	"Total leukocytes"	"Total leukocytes"	"Total leukocytes"	"Total leukocytes"	"Total leukocytes"	"Total leukocytes"	"Total leukocytes"	"Total leukocytes"	"Total leukocytes"	"Total leukocytes"	"Total leukocytes"	"Total leukocytes"	"Total leukocytes"	"Total leukocytes"	"Total leukocytes"	"Total leukocytes"	"Total leukocytes"	"Total leukocytes"	"Total leukocytes"	"Total leukocytes"	"Total leukocytes"	"Total leukocytes"	"Total leukocytes"	"Total leukocytes"	"Total leukocytes"	"Total leukocytes"	"Total leukocytes"	"Total leukocytes"	"Total leukocytes"	"Total leukocytes"	"Total leukocytes"	"Total leukocytes"	"Total leukocytes"	"Total leukocytes"	"Total leukocytes"	"Total leukocytes"	"Total leukocytes"	"Total leukocytes"	"Total leukocytes"	"Total leukocytes"	"Total leukocytes"	"Total leukocytes"	"Total leukocytes"	"Total leukocytes"	"Total leukocytes"	"Total leukocytes"	"Total leukocytes"	"Total leukocytes"	"Total leukocytes"	"Total leukocytes"	"Total leukocytes"
!Sample_organism_ch1	"Homo sapiens"	"Homo sapiens"	"Homo sapiens"	"Homo sapiens"	"Homo sapiens"	"Homo sapiens"	"Homo sapiens"	"Homo sapiens"	"Homo sapiens"	"Homo sapiens"	"Homo sapiens"	"Homo sapiens"	"Homo sapiens"	"Homo sapiens"	"Homo sapiens"	"Homo sapiens"	"Homo sapiens"	"Homo sapiens"	"Homo sapiens"	"Homo sapiens"	"Homo sapiens"	"Homo sapiens"	"Homo sapiens"	"Homo sapiens"	"Homo sapiens"	"Homo sapiens"	"Homo sapiens"	"Homo sapiens"	"Homo sapiens"	"Homo sapiens"	"Homo sapiens"	"Homo sapiens"	"Homo sapiens"	"Homo sapiens"	"Homo sapiens"	"Homo sapiens"	"Homo sapiens"	"Homo sapiens"	"Homo sapiens"	"Homo sapiens"	"Homo sapiens"	"Homo sapiens"	"Homo sapiens"	"Homo sapiens"	"Homo sapiens"	"Homo sapiens"	"Homo sapiens"	"Homo sapiens"	"Homo sapiens"	"Homo sapiens"	"Homo sapiens"	"Homo sapiens"	"Homo sapiens"	"Homo sapiens"	"Homo sapiens"	"Homo sapiens"	"Homo sapiens"	"Homo sapiens"	"Homo sapiens"	"Homo sapiens"	"Homo sapiens"	"Homo sapiens"	"Homo sapiens"	"Homo sapiens"	"Homo sapiens"	"Homo sapiens"	"Homo sapiens"	"Homo sapiens"	"Homo sapiens"	"Homo sapiens"	"Homo sapiens"	"Homo sapiens"	"Homo sapiens"	"Homo sapiens"	"Homo sapiens"	"Homo sapiens"	"Homo sapiens"	"Homo sapiens"	"Homo sapiens"	"Homo sapiens"	"Homo sapiens"	"Homo sapiens"	"Homo sapiens"	"Homo sapiens"	"Homo sapiens"	"Homo sapiens"	"Homo sapiens"	"Homo sapiens"	"Homo sapiens"	"Homo sapiens"	"Homo sapiens"	"Homo sapiens"	"Homo sapiens"	"Homo sapiens"	"Homo sapiens"	"Homo sapiens"	"Homo sapiens"	"Homo sapiens"	"Homo sapiens"	"Homo sapiens"	"Homo sapiens"	"Homo sapiens"	"Homo sapiens"	"Homo sapiens"	"Homo sapiens"	"Homo sapiens"
!Sample_characteristics_ch1	"gender: female"	"gender: female"	"gender: female"	"gender: female"	"gender: female"	"gender: female"	"gender: female"	"gender: female"	"gender: female"	"gender: female"	"gender: male"	"gender: male"	"gender: male"	"gender: male"	"gender: male"	"gender: male"	"gender: male"	"gender: male"	"gender: male"	"gender: male"	"gender: female"	"gender: female"	"gender: female"	"gender: female"	"gender: female"	"gender: female"	"gender: female"	"gender: female"	"gender: female"	"gender: female"	"gender: male"	"gender: male"	"gender: male"	"gender: male"	"gender: male"	"gender: male"	"gender: male"	"gender: male"	"gender: male"	"gender: male"	"gender: female"	"gender: female"	"gender: female"	"gender: female"	"gender: female"	"gender: female"	"gender: female"	"gender: female"	"gender: female"	"gender: female"	"gender: male"	"gender: male"	"gender: male"	"gender: male"	"gender: male"	"gender: male"	"gender: male"	"gender: male"	"gender: male"	"gender: male"	"gender: female"	"gender: female"	"gender: female"	"gender: female"	"gender: female"	"gender: female"	"gender: female"	"gender: female"	"gender: female"	"gender: female"	"gender: male"	"gender: male"	"gender: male"	"gender: male"	"gender: male"	"gender: male"	"gender: male"	"gender: male"	"gender: male"	"gender: male"	"gender: male"	"gender: male"	"gender: male"	"gender: male"	"gender: male"	"gender: male"	"gender: male"	"gender: male"	"gender: male"	"gender: male"	"gender: male"	"gender: male"	"gender: male"	"gender: male"	"gender: male"	"gender: male"	"gender: female"	"gender: female"	"gender: female"	"gender: female"	"gender: female"	"gender: female"	"gender: female"	"gender: female"	"gender: female"	"gender: female"
!Sample_characteristics_ch1	"cell type: leukocyte"	"cell type: leukocyte"	"cell type: leukocyte"	"cell type: leukocyte"	"cell type: leukocyte"	"cell type: leukocyte"	"cell type: leukocyte"	"cell type: leukocyte"	"cell type: leukocyte"	"cell type: leukocyte"	"cell type: leukocyte"	"cell type: leukocyte"	"cell type: leukocyte"	"cell type: leukocyte"	"cell type: leukocyte"	"cell type: leukocyte"	"cell type: leukocyte"	"cell type: leukocyte"	"cell type: leukocyte"	"cell type: leukocyte"	"cell type: leukocyte"	"cell type: leukocyte"	"cell type: leukocyte"	"cell type: leukocyte"	"cell type: leukocyte"	"cell type: leukocyte"	"cell type: leukocyte"	"cell type: leukocyte"	"cell type: leukocyte"	"cell type: leukocyte"	"cell type: leukocyte"	"cell type: leukocyte"	"cell type: leukocyte"	"cell type: leukocyte"	"cell type: leukocyte"	"cell type: leukocyte"	"cell type: leukocyte"	"cell type: leukocyte"	"cell type: leukocyte"	"cell type: leukocyte"	"cell type: leukocyte"	"cell type: leukocyte"	"cell type: leukocyte"	"cell type: leukocyte"	"cell type: leukocyte"	"cell type: leukocyte"	"cell type: leukocyte"	"cell type: leukocyte"	"cell type: leukocyte"	"cell type: leukocyte"	"cell type: leukocyte"	"cell type: leukocyte"	"cell type: leukocyte"	"cell type: leukocyte"	"cell type: leukocyte"	"cell type: leukocyte"	"cell type: leukocyte"	"cell type: leukocyte"	"cell type: leukocyte"	"cell type: leukocyte"	"cell type: leukocyte"	"cell type: leukocyte"	"cell type: leukocyte"	"cell type: leukocyte"	"cell type: leukocyte"	"cell type: leukocyte"	"cell type: leukocyte"	"cell type: leukocyte"	"cell type: leukocyte"	"cell type: leukocyte"	"cell type: leukocyte"	"cell type: leukocyte"	"cell type: leukocyte"	"cell type: leukocyte"	"cell type: leukocyte"	"cell type: leukocyte"	"cell type: leukocyte"	"cell type: leukocyte"	"cell type: leukocyte"	"cell type: leukocyte"	"cell type: leukocyte"	"cell type: leukocyte"	"cell type: leukocyte"	"cell type: leukocyte"	"cell type: leukocyte"	"cell type: leukocyte"	"cell type: leukocyte"	"cell type: leukocyte"	"cell type: leukocyte"	"cell type: leukocyte"	"cell type: leukocyte"	"cell type: leukocyte"	"cell type: leukocyte"	"cell type: leukocyte"	"cell type: leukocyte"	"cell type: leukocyte"	"cell type: leukocyte"	"cell type: leukocyte"	"cell type: leukocyte"	"cell type: leukocyte"	"cell type: leukocyte"	"cell type: leukocyte"	"cell type: leukocyte"	"cell type: leukocyte"	"cell type: leukocyte"	"cell type: leukocyte"
!Sample_characteristics_ch1	"age: < 40 y.o."	"age: < 40 y.o."	"age: < 40 y.o."	"age: < 40 y.o."	"age: < 40 y.o."	"age: < 40 y.o."	"age: < 40 y.o."	"age: < 40 y.o."	"age: < 40 y.o."	"age: < 40 y.o."	"age: < 40 y.o."	"age: < 40 y.o."	"age: < 40 y.o."	"age: < 40 y.o."	"age: < 40 y.o."	"age: < 40 y.o."	"age: < 40 y.o."	"age: < 40 y.o."	"age: < 40 y.o."	"age: < 40 y.o."	"age: >50 y.o."	"age: >50 y.o."	"age: >50 y.o."	"age: >50 y.o."	"age: >50 y.o."	"age: >50 y.o."	"age: >50 y.o."	"age: >50 y.o."	"age: >50 y.o."	"age: >50 y.o."	"age: >50 y.o."	"age: >50 y.o."	"age: >50 y.o."	"age: >50 y.o."	"age: >50 y.o."	"age: >50 y.o."	"age: >50 y.o."	"age: >50 y.o."	"age: >50 y.o."	"age: >50 y.o."	"age: < 40 y.o."	"age: < 40 y.o."	"age: < 40 y.o."	"age: < 40 y.o."	"age: < 40 y.o."	"age: < 40 y.o."	"age: < 40 y.o."	"age: < 40 y.o."	"age: < 40 y.o."	"age: < 40 y.o."	"age: < 40 y.o."	"age: < 40 y.o."	"age: < 40 y.o."	"age: < 40 y.o."	"age: < 40 y.o."	"age: < 40 y.o."	"age: < 40 y.o."	"age: < 40 y.o."	"age: < 40 y.o."	"age: < 40 y.o."	"age: >50 y.o."	"age: >50 y.o."	"age: >50 y.o."	"age: >50 y.o."	"age: >50 y.o."	"age: >50 y.o."	"age: >50 y.o."	"age: >50 y.o."	"age: >50 y.o."	"age: >50 y.o."	"age: >50 y.o."	"age: >50 y.o."	"age: >50 y.o."	"age: >50 y.o."	"age: >50 y.o."	"age: >50 y.o."	"age: >50 y.o."	"age: >50 y.o."	"age: >50 y.o."	"age: >50 y.o."	"age: >50 y.o."	"age: >50 y.o."	"age: >50 y.o."	"age: >50 y.o."	"age: >50 y.o."	"age: >50 y.o."	"age: >50 y.o."	"age: >50 y.o."	"age: >50 y.o."	"age: >50 y.o."	"age: >50 y.o."	"age: >50 y.o."	"age: >50 y.o."	"age: >50 y.o."	"age: >50 y.o."	"age: >50 y.o."	"age: >50 y.o."	"age: >50 y.o."	"age: >50 y.o."	"age: >50 y.o."	"age: >50 y.o."	"age: >50 y.o."	"age: >50 y.o."	"age: >50 y.o."	"age: >50 y.o."	"age: >50 y.o."
!Sample_characteristics_ch1	"smoking status: Non-smoker"	"smoking status: Non-smoker"	"smoking status: Non-smoker"	"smoking status: Non-smoker"	"smoking status: Non-smoker"	"smoking status: Non-smoker"	"smoking status: Non-smoker"	"smoking status: Non-smoker"	"smoking status: Non-smoker"	"smoking status: Non-smoker"	"smoking status: Non-smoker"	"smoking status: Non-smoker"	"smoking status: Non-smoker"	"smoking status: Non-smoker"	"smoking status: Non-smoker"	"smoking status: Non-smoker"	"smoking status: Non-smoker"	"smoking status: Non-smoker"	"smoking status: Non-smoker"	"smoking status: Non-smoker"	"smoking status: Non-smoker"	"smoking status: Non-smoker"	"smoking status: Non-smoker"	"smoking status: Non-smoker"	"smoking status: Non-smoker"	"smoking status: Non-smoker"	"smoking status: Non-smoker"	"smoking status: Non-smoker"	"smoking status: Non-smoker"	"smoking status: Non-smoker"	"smoking status: Non-smoker"	"smoking status: Non-smoker"	"smoking status: Non-smoker"	"smoking status: Non-smoker"	"smoking status: Non-smoker"	"smoking status: Non-smoker"	"smoking status: Non-smoker"	"smoking status: Non-smoker"	"smoking status: Non-smoker"	"smoking status: Non-smoker"	"smoking status: Smoker"	"smoking status: Smoker"	"smoking status: Smoker"	"smoking status: Smoker"	"smoking status: Smoker"	"smoking status: Smoker"	"smoking status: Smoker"	"smoking status: Smoker"	"smoking status: Smoker"	"smoking status: Smoker"	"smoking status: Smoker"	"smoking status: Smoker"	"smoking status: Smoker"	"smoking status: Smoker"	"smoking status: Smoker"	"smoking status: Smoker"	"smoking status: Smoker"	"smoking status: Smoker"	"smoking status: Smoker"	"smoking status: Smoker"	"smoking status: Smoker"	"smoking status: Smoker"	"smoking status: Smoker"	"smoking status: Smoker"	"smoking status: Smoker"	"smoking status: Smoker"	"smoking status: Smoker"	"smoking status: Smoker"	"smoking status: Smoker"	"smoking status: Smoker"	"smoking status: Smoker"	"smoking status: Smoker"	"smoking status: Smoker"	"smoking status: Smoker"	"smoking status: Smoker"	"smoking status: Smoker"	"smoking status: Smoker"	"smoking status: Smoker"	"smoking status: Smoker"	"smoking status: Smoker"	"smoking status: Smoker"	"smoking status: Smoker"	"smoking status: Smoker"	"smoking status: Smoker"	"smoking status: Smoker"	"smoking status: Smoker"	"smoking status: Smoker"	"smoking status: Smoker"	"smoking status: Smoker"	"smoking status: Smoker"	"smoking status: Smoker"	"smoking status: Smoker"	"smoking status: Smoker"	"smoking status: Smoker"	"smoking status: Smoker"	"smoking status: Smoker"	"smoking status: Smoker"	"smoking status: Smoker"	"smoking status: Smoker"	"smoking status: Smoker"	"smoking status: Smoker"	"smoking status: Smoker"	"smoking status: Smoker"	"smoking status: Smoker"	"smoking status: Smoker"	"smoking status: Smoker"
!Sample_characteristics_ch1	"disease status: Healthy"	"disease status: Healthy"	"disease status: Healthy"	"disease status: Healthy"	"disease status: Healthy"	"disease status: Healthy"	"disease status: Healthy"	"disease status: Healthy"	"disease status: Healthy"	"disease status: Healthy"	"disease status: Healthy"	"disease status: Healthy"	"disease status: Healthy"	"disease status: Healthy"	"disease status: Healthy"	"disease status: Healthy"	"disease status: Healthy"	"disease status: Healthy"	"disease status: Healthy"	"disease status: Healthy"	"disease status: Healthy"	"disease status: Healthy"	"disease status: Healthy"	"disease status: Healthy"	"disease status: Healthy"	"disease status: Healthy"	"disease status: Healthy"	"disease status: Healthy"	"disease status: Healthy"	"disease status: Healthy"	"disease status: Healthy"	"disease status: Healthy"	"disease status: Healthy"	"disease status: Healthy"	"disease status: Healthy"	"disease status: Healthy"	"disease status: Healthy"	"disease status: Healthy"	"disease status: Healthy"	"disease status: Healthy"	"disease status: Healthy"	"disease status: Healthy"	"disease status: Healthy"	"disease status: Healthy"	"disease status: Healthy"	"disease status: Healthy"	"disease status: Healthy"	"disease status: Healthy"	"disease status: Healthy"	"disease status: Healthy"	"disease status: Healthy"	"disease status: Healthy"	"disease status: Healthy"	"disease status: Healthy"	"disease status: Healthy"	"disease status: Healthy"	"disease status: Healthy"	"disease status: Healthy"	"disease status: Healthy"	"disease status: Healthy"	"disease status: Healthy"	"disease status: Healthy"	"disease status: Healthy"	"disease status: Healthy"	"disease status: Healthy"	"disease status: Healthy"	"disease status: Healthy"	"disease status: Healthy"	"disease status: Healthy"	"disease status: Healthy"	"disease status: Healthy"	"disease status: Healthy"	"disease status: Healthy"	"disease status: Healthy"	"disease status: Healthy"	"disease status: Healthy"	"disease status: Healthy"	"disease status: Healthy"	"disease status: Healthy"	"disease status: Healthy"	"disease status: Healthy"	"disease status: Healthy"	"disease status: COPD"	"disease status: COPD"	"disease status: COPD"	"disease status: COPD"	"disease status: COPD"	"disease status: COPD"	"disease status: COPD"	"disease status: COPD"	"disease status: COPD"	"disease status: COPD"	"disease status: COPD"	"disease status: COPD"	"disease status: COPD"	"disease status: COPD"	"disease status: COPD"	"disease status: COPD"	"disease status: COPD"	"disease status: COPD"	"disease status: COPD"	"disease status: COPD"	"disease status: COPD"	"disease status: COPD"	"disease status: COPD"	"disease status: COPD"
!Sample_molecule_ch1	"total RNA"	"total RNA"	"total RNA"	"total RNA"	"total RNA"	"total RNA"	"total RNA"	"total RNA"	"total RNA"	"total RNA"	"total RNA"	"total RNA"	"total RNA"	"total RNA"	"total RNA"	"total RNA"	"total RNA"	"total RNA"	"total RNA"	"total RNA"	"total RNA"	"total RNA"	"total RNA"	"total RNA"	"total RNA"	"total RNA"	"total RNA"	"total RNA"	"total RNA"	"total RNA"	"total RNA"	"total RNA"	"total RNA"	"total RNA"	"total RNA"	"total RNA"	"total RNA"	"total RNA"	"total RNA"	"total RNA"	"total RNA"	"total RNA"	"total RNA"	"total RNA"	"total RNA"	"total RNA"	"total RNA"	"total RNA"	"total RNA"	"total RNA"	"total RNA"	"total RNA"	"total RNA"	"total RNA"	"total RNA"	"total RNA"	"total RNA"	"total RNA"	"total RNA"	"total RNA"	"total RNA"	"total RNA"	"total RNA"	"total RNA"	"total RNA"	"total RNA"	"total RNA"	"total RNA"	"total RNA"	"total RNA"	"total RNA"	"total RNA"	"total RNA"	"total RNA"	"total RNA"	"total RNA"	"total RNA"	"total RNA"	"total RNA"	"total RNA"	"total RNA"	"total RNA"	"total RNA"	"total RNA"	"total RNA"	"total RNA"	"total RNA"	"total RNA"	"total RNA"	"total RNA"	"total RNA"	"total RNA"	"total RNA"	"total RNA"	"total RNA"	"total RNA"	"total RNA"	"total RNA"	"total RNA"	"total RNA"	"total RNA"	"total RNA"	"total RNA"	"total RNA"	"total RNA"	"total RNA"
!Sample_extract_protocol_ch1	"Erythrocytes were lysed from whole blood, total leukocytes were washed twice and total RNA was extracted."	"Erythrocytes were lysed from whole blood, total leukocytes were washed twice and total RNA was extracted."	"Erythrocytes were lysed from whole blood, total leukocytes were washed twice and total RNA was extracted."	"Erythrocytes were lysed from whole blood, total leukocytes were washed twice and total RNA was extracted."	"Erythrocytes were lysed from whole blood, total leukocytes were washed twice and total RNA was extracted."	"Erythrocytes were lysed from whole blood, total leukocytes were washed twice and total RNA was extracted."	"Erythrocytes were lysed from whole blood, total leukocytes were washed twice and total RNA was extracted."	"Erythrocytes were lysed from whole blood, total leukocytes were washed twice and total RNA was extracted."	"Erythrocytes were lysed from whole blood, total leukocytes were washed twice and total RNA was extracted."	"Erythrocytes were lysed from whole blood, total leukocytes were washed twice and total RNA was extracted."	"Erythrocytes were lysed from whole blood, total leukocytes were washed twice and total RNA was extracted."	"Erythrocytes were lysed from whole blood, total leukocytes were washed twice and total RNA was extracted."	"Erythrocytes were lysed from whole blood, total leukocytes were washed twice and total RNA was extracted."	"Erythrocytes were lysed from whole blood, total leukocytes were washed twice and total RNA was extracted."	"Erythrocytes were lysed from whole blood, total leukocytes were washed twice and total RNA was extracted."	"Erythrocytes were lysed from whole blood, total leukocytes were washed twice and total RNA was extracted."	"Erythrocytes were lysed from whole blood, total leukocytes were washed twice and total RNA was extracted."	"Erythrocytes were lysed from whole blood, total leukocytes were washed twice and total RNA was extracted."	"Erythrocytes were lysed from whole blood, total leukocytes were washed twice and total RNA was extracted."	"Erythrocytes were lysed from whole blood, total leukocytes were washed twice and total RNA was extracted."	"Erythrocytes were lysed from whole blood, total leukocytes were washed twice and total RNA was extracted."	"Erythrocytes were lysed from whole blood, total leukocytes were washed twice and total RNA was extracted."	"Erythrocytes were lysed from whole blood, total leukocytes were washed twice and total RNA was extracted."	"Erythrocytes were lysed from whole blood, total leukocytes were washed twice and total RNA was extracted."	"Erythrocytes were lysed from whole blood, total leukocytes were washed twice and total RNA was extracted."	"Erythrocytes were lysed from whole blood, total leukocytes were washed twice and total RNA was extracted."	"Erythrocytes were lysed from whole blood, total leukocytes were washed twice and total RNA was extracted."	"Erythrocytes were lysed from whole blood, total leukocytes were washed twice and total RNA was extracted."	"Erythrocytes were lysed from whole blood, total leukocytes were washed twice and total RNA was extracted."	"Erythrocytes were lysed from whole blood, total leukocytes were washed twice and total RNA was extracted."	"Erythrocytes were lysed from whole blood, total leukocytes were washed twice and total RNA was extracted."	"Erythrocytes were lysed from whole blood, total leukocytes were washed twice and total RNA was extracted."	"Erythrocytes were lysed from whole blood, total leukocytes were washed twice and total RNA was extracted."	"Erythrocytes were lysed from whole blood, total leukocytes were washed twice and total RNA was extracted."	"Erythrocytes were lysed from whole blood, total leukocytes were washed twice and total RNA was extracted."	"Erythrocytes were lysed from whole blood, total leukocytes were washed twice and total RNA was extracted."	"Erythrocytes were lysed from whole blood, total leukocytes were washed twice and total RNA was extracted."	"Erythrocytes were lysed from whole blood, total leukocytes were washed twice and total RNA was extracted."	"Erythrocytes were lysed from whole blood, total leukocytes were washed twice and total RNA was extracted."	"Erythrocytes were lysed from whole blood, total leukocytes were washed twice and total RNA was extracted."	"Erythrocytes were lysed from whole blood, total leukocytes were washed twice and total RNA was extracted."	"Erythrocytes were lysed from whole blood, total leukocytes were washed twice and total RNA was extracted."	"Erythrocytes were lysed from whole blood, total leukocytes were washed twice and total RNA was extracted."	"Erythrocytes were lysed from whole blood, total leukocytes were washed twice and total RNA was extracted."	"Erythrocytes were lysed from whole blood, total leukocytes were washed twice and total RNA was extracted."	"Erythrocytes were lysed from whole blood, total leukocytes were washed twice and total RNA was extracted."	"Erythrocytes were lysed from whole blood, total leukocytes were washed twice and total RNA was extracted."	"Erythrocytes were lysed from whole blood, total leukocytes were washed twice and total RNA was extracted."	"Erythrocytes were lysed from whole blood, total leukocytes were washed twice and total RNA was extracted."	"Erythrocytes were lysed from whole blood, total leukocytes were washed twice and total RNA was extracted."	"Erythrocytes were lysed from whole blood, total leukocytes were washed twice and total RNA was extracted."	"Erythrocytes were lysed from whole blood, total leukocytes were washed twice and total RNA was extracted."	"Erythrocytes were lysed from whole blood, total leukocytes were washed twice and total RNA was extracted."	"Erythrocytes were lysed from whole blood, total leukocytes were washed twice and total RNA was extracted."	"Erythrocytes were lysed from whole blood, total leukocytes were washed twice and total RNA was extracted."	"Erythrocytes were lysed from whole blood, total leukocytes were washed twice and total RNA was extracted."	"Erythrocytes were lysed from whole blood, total leukocytes were washed twice and total RNA was extracted."	"Erythrocytes were lysed from whole blood, total leukocytes were washed twice and total RNA was extracted."	"Erythrocytes were lysed from whole blood, total leukocytes were washed twice and total RNA was extracted."	"Erythrocytes were lysed from whole blood, total leukocytes were washed twice and total RNA was extracted."	"Erythrocytes were lysed from whole blood, total leukocytes were washed twice and total RNA was extracted."	"Erythrocytes were lysed from whole blood, total leukocytes were washed twice and total RNA was extracted."	"Erythrocytes were lysed from whole blood, total leukocytes were washed twice and total RNA was extracted."	"Erythrocytes were lysed from whole blood, total leukocytes were washed twice and total RNA was extracted."	"Erythrocytes were lysed from whole blood, total leukocytes were washed twice and total RNA was extracted."	"Erythrocytes were lysed from whole blood, total leukocytes were washed twice and total RNA was extracted."	"Erythrocytes were lysed from whole blood, total leukocytes were washed twice and total RNA was extracted."	"Erythrocytes were lysed from whole blood, total leukocytes were washed twice and total RNA was extracted."	"Erythrocytes were lysed from whole blood, total leukocytes were washed twice and total RNA was extracted."	"Erythrocytes were lysed from whole blood, total leukocytes were washed twice and total RNA was extracted."	"Erythrocytes were lysed from whole blood, total leukocytes were washed twice and total RNA was extracted."	"Erythrocytes were lysed from whole blood, total leukocytes were washed twice and total RNA was extracted."	"Erythrocytes were lysed from whole blood, total leukocytes were washed twice and total RNA was extracted."	"Erythrocytes were lysed from whole blood, total leukocytes were washed twice and total RNA was extracted."	"Erythrocytes were lysed from whole blood, total leukocytes were washed twice and total RNA was extracted."	"Erythrocytes were lysed from whole blood, total leukocytes were washed twice and total RNA was extracted."	"Erythrocytes were lysed from whole blood, total leukocytes were washed twice and total RNA was extracted."	"Erythrocytes were lysed from whole blood, total leukocytes were washed twice and total RNA was extracted."	"Erythrocytes were lysed from whole blood, total leukocytes were washed twice and total RNA was extracted."	"Erythrocytes were lysed from whole blood, total leukocytes were washed twice and total RNA was extracted."	"Erythrocytes were lysed from whole blood, total leukocytes were washed twice and total RNA was extracted."	"Erythrocytes were lysed from whole blood, total leukocytes were washed twice and total RNA was extracted."	"Erythrocytes were lysed from whole blood, total leukocytes were washed twice and total RNA was extracted."	"Erythrocytes were lysed from whole blood, total leukocytes were washed twice and total RNA was extracted."	"Erythrocytes were lysed from whole blood, total leukocytes were washed twice and total RNA was extracted."	"Erythrocytes were lysed from whole blood, total leukocytes were washed twice and total RNA was extracted."	"Erythrocytes were lysed from whole blood, total leukocytes were washed twice and total RNA was extracted."	"Erythrocytes were lysed from whole blood, total leukocytes were washed twice and total RNA was extracted."	"Erythrocytes were lysed from whole blood, total leukocytes were washed twice and total RNA was extracted."	"Erythrocytes were lysed from whole blood, total leukocytes were washed twice and total RNA was extracted."	"Erythrocytes were lysed from whole blood, total leukocytes were washed twice and total RNA was extracted."	"Erythrocytes were lysed from whole blood, total leukocytes were washed twice and total RNA was extracted."	"Erythrocytes were lysed from whole blood, total leukocytes were washed twice and total RNA was extracted."	"Erythrocytes were lysed from whole blood, total leukocytes were washed twice and total RNA was extracted."	"Erythrocytes were lysed from whole blood, total leukocytes were washed twice and total RNA was extracted."	"Erythrocytes were lysed from whole blood, total leukocytes were washed twice and total RNA was extracted."	"Erythrocytes were lysed from whole blood, total leukocytes were washed twice and total RNA was extracted."	"Erythrocytes were lysed from whole blood, total leukocytes were washed twice and total RNA was extracted."	"Erythrocytes were lysed from whole blood, total leukocytes were washed twice and total RNA was extracted."	"Erythrocytes were lysed from whole blood, total leukocytes were washed twice and total RNA was extracted."	"Erythrocytes were lysed from whole blood, total leukocytes were washed twice and total RNA was extracted."	"Erythrocytes were lysed from whole blood, total leukocytes were washed twice and total RNA was extracted."	"Erythrocytes were lysed from whole blood, total leukocytes were washed twice and total RNA was extracted."	"Erythrocytes were lysed from whole blood, total leukocytes were washed twice and total RNA was extracted."	"Erythrocytes were lysed from whole blood, total leukocytes were washed twice and total RNA was extracted."	"Erythrocytes were lysed from whole blood, total leukocytes were washed twice and total RNA was extracted."
!Sample_extract_protocol_ch1	"Total RNA was extracted using QIAamp RNA Blood Mini Kit."	"Total RNA was extracted using QIAamp RNA Blood Mini Kit."	"Total RNA was extracted using QIAamp RNA Blood Mini Kit."	"Total RNA was extracted using QIAamp RNA Blood Mini Kit."	"Total RNA was extracted using QIAamp RNA Blood Mini Kit."	"Total RNA was extracted using QIAamp RNA Blood Mini Kit."	"Total RNA was extracted using QIAamp RNA Blood Mini Kit."	"Total RNA was extracted using QIAamp RNA Blood Mini Kit."	"Total RNA was extracted using QIAamp RNA Blood Mini Kit."	"Total RNA was extracted using QIAamp RNA Blood Mini Kit."	"Total RNA was extracted using QIAamp RNA Blood Mini Kit."	"Total RNA was extracted using QIAamp RNA Blood Mini Kit."	"Total RNA was extracted using QIAamp RNA Blood Mini Kit."	"Total RNA was extracted using QIAamp RNA Blood Mini Kit."	"Total RNA was extracted using QIAamp RNA Blood Mini Kit."	"Total RNA was extracted using QIAamp RNA Blood Mini Kit."	"Total RNA was extracted using QIAamp RNA Blood Mini Kit."	"Total RNA was extracted using QIAamp RNA Blood Mini Kit."	"Total RNA was extracted using QIAamp RNA Blood Mini Kit."	"Total RNA was extracted using QIAamp RNA Blood Mini Kit."	"Total RNA was extracted using QIAamp RNA Blood Mini Kit."	"Total RNA was extracted using QIAamp RNA Blood Mini Kit."	"Total RNA was extracted using QIAamp RNA Blood Mini Kit."	"Total RNA was extracted using QIAamp RNA Blood Mini Kit."	"Total RNA was extracted using QIAamp RNA Blood Mini Kit."	"Total RNA was extracted using QIAamp RNA Blood Mini Kit."	"Total RNA was extracted using QIAamp RNA Blood Mini Kit."	"Total RNA was extracted using QIAamp RNA Blood Mini Kit."	"Total RNA was extracted using QIAamp RNA Blood Mini Kit."	"Total RNA was extracted using QIAamp RNA Blood Mini Kit."	"Total RNA was extracted using QIAamp RNA Blood Mini Kit."	"Total RNA was extracted using QIAamp RNA Blood Mini Kit."	"Total RNA was extracted using QIAamp RNA Blood Mini Kit."	"Total RNA was extracted using QIAamp RNA Blood Mini Kit."	"Total RNA was extracted using QIAamp RNA Blood Mini Kit."	"Total RNA was extracted using QIAamp RNA Blood Mini Kit."	"Total RNA was extracted using QIAamp RNA Blood Mini Kit."	"Total RNA was extracted using QIAamp RNA Blood Mini Kit."	"Total RNA was extracted using QIAamp RNA Blood Mini Kit."	"Total RNA was extracted using QIAamp RNA Blood Mini Kit."	"Total RNA was extracted using QIAamp RNA Blood Mini Kit."	"Total RNA was extracted using QIAamp RNA Blood Mini Kit."	"Total RNA was extracted using QIAamp RNA Blood Mini Kit."	"Total RNA was extracted using QIAamp RNA Blood Mini Kit."	"Total RNA was extracted using QIAamp RNA Blood Mini Kit."	"Total RNA was extracted using QIAamp RNA Blood Mini Kit."	"Total RNA was extracted using QIAamp RNA Blood Mini Kit."	"Total RNA was extracted using QIAamp RNA Blood Mini Kit."	"Total RNA was extracted using QIAamp RNA Blood Mini Kit."	"Total RNA was extracted using QIAamp RNA Blood Mini Kit."	"Total RNA was extracted using QIAamp RNA Blood Mini Kit."	"Total RNA was extracted using QIAamp RNA Blood Mini Kit."	"Total RNA was extracted using QIAamp RNA Blood Mini Kit."	"Total RNA was extracted using QIAamp RNA Blood Mini Kit."	"Total RNA was extracted using QIAamp RNA Blood Mini Kit."	"Total RNA was extracted using QIAamp RNA Blood Mini Kit."	"Total RNA was extracted using QIAamp RNA Blood Mini Kit."	"Total RNA was extracted using QIAamp RNA Blood Mini Kit."	"Total RNA was extracted using QIAamp RNA Blood Mini Kit."	"Total RNA was extracted using QIAamp RNA Blood Mini Kit."	"Total RNA was extracted using QIAamp RNA Blood Mini Kit."	"Total RNA was extracted using QIAamp RNA Blood Mini Kit."	"Total RNA was extracted using QIAamp RNA Blood Mini Kit."	"Total RNA was extracted using QIAamp RNA Blood Mini Kit."	"Total RNA was extracted using QIAamp RNA Blood Mini Kit."	"Total RNA was extracted using QIAamp RNA Blood Mini Kit."	"Total RNA was extracted using QIAamp RNA Blood Mini Kit."	"Total RNA was extracted using QIAamp RNA Blood Mini Kit."	"Total RNA was extracted using QIAamp RNA Blood Mini Kit."	"Total RNA was extracted using QIAamp RNA Blood Mini Kit."	"Total RNA was extracted using QIAamp RNA Blood Mini Kit."	"Total RNA was extracted using QIAamp RNA Blood Mini Kit."	"Total RNA was extracted using QIAamp RNA Blood Mini Kit."	"Total RNA was extracted using QIAamp RNA Blood Mini Kit."	"Total RNA was extracted using QIAamp RNA Blood Mini Kit."	"Total RNA was extracted using QIAamp RNA Blood Mini Kit."	"Total RNA was extracted using QIAamp RNA Blood Mini Kit."	"Total RNA was extracted using QIAamp RNA Blood Mini Kit."	"Total RNA was extracted using QIAamp RNA Blood Mini Kit."	"Total RNA was extracted using QIAamp RNA Blood Mini Kit."	"Total RNA was extracted using QIAamp RNA Blood Mini Kit."	"Total RNA was extracted using QIAamp RNA Blood Mini Kit."	"Total RNA was extracted using QIAamp RNA Blood Mini Kit."	"Total RNA was extracted using QIAamp RNA Blood Mini Kit."	"Total RNA was extracted using QIAamp RNA Blood Mini Kit."	"Total RNA was extracted using QIAamp RNA Blood Mini Kit."	"Total RNA was extracted using QIAamp RNA Blood Mini Kit."	"Total RNA was extracted using QIAamp RNA Blood Mini Kit."	"Total RNA was extracted using QIAamp RNA Blood Mini Kit."	"Total RNA was extracted using QIAamp RNA Blood Mini Kit."	"Total RNA was extracted using QIAamp RNA Blood Mini Kit."	"Total RNA was extracted using QIAamp RNA Blood Mini Kit."	"Total RNA was extracted using QIAamp RNA Blood Mini Kit."	"Total RNA was extracted using QIAamp RNA Blood Mini Kit."	"Total RNA was extracted using QIAamp RNA Blood Mini Kit."	"Total RNA was extracted using QIAamp RNA Blood Mini Kit."	"Total RNA was extracted using QIAamp RNA Blood Mini Kit."	"Total RNA was extracted using QIAamp RNA Blood Mini Kit."	"Total RNA was extracted using QIAamp RNA Blood Mini Kit."	"Total RNA was extracted using QIAamp RNA Blood Mini Kit."	"Total RNA was extracted using QIAamp RNA Blood Mini Kit."	"Total RNA was extracted using QIAamp RNA Blood Mini Kit."	"Total RNA was extracted using QIAamp RNA Blood Mini Kit."	"Total RNA was extracted using QIAamp RNA Blood Mini Kit."	"Total RNA was extracted using QIAamp RNA Blood Mini Kit."	"Total RNA was extracted using QIAamp RNA Blood Mini Kit."
!Sample_label_ch1	"biotin"	"biotin"	"biotin"	"biotin"	"biotin"	"biotin"	"biotin"	"biotin"	"biotin"	"biotin"	"biotin"	"biotin"	"biotin"	"biotin"	"biotin"	"biotin"	"biotin"	"biotin"	"biotin"	"biotin"	"biotin"	"biotin"	"biotin"	"biotin"	"biotin"	"biotin"	"biotin"	"biotin"	"biotin"	"biotin"	"biotin"	"biotin"	"biotin"	"biotin"	"biotin"	"biotin"	"biotin"	"biotin"	"biotin"	"biotin"	"biotin"	"biotin"	"biotin"	"biotin"	"biotin"	"biotin"	"biotin"	"biotin"	"biotin"	"biotin"	"biotin"	"biotin"	"biotin"	"biotin"	"biotin"	"biotin"	"biotin"	"biotin"	"biotin"	"biotin"	"biotin"	"biotin"	"biotin"	"biotin"	"biotin"	"biotin"	"biotin"	"biotin"	"biotin"	"biotin"	"biotin"	"biotin"	"biotin"	"biotin"	"biotin"	"biotin"	"biotin"	"biotin"	"biotin"	"biotin"	"biotin"	"biotin"	"biotin"	"biotin"	"biotin"	"biotin"	"biotin"	"biotin"	"biotin"	"biotin"	"biotin"	"biotin"	"biotin"	"biotin"	"biotin"	"biotin"	"biotin"	"biotin"	"biotin"	"biotin"	"biotin"	"biotin"	"biotin"	"biotin"	"biotin"	"biotin"
!Sample_label_protocol_ch1	"Sample preparation for microarray hybridization was performed following Affymetrix's protocols. The GeneChip 3'IVT Express Protocol was used for sample labeling. Briefly, from 150 ng total RNA a biotin-labeled cRNA was generated by reverse transcription, followed by an IVT."	"Sample preparation for microarray hybridization was performed following Affymetrix's protocols. The GeneChip 3'IVT Express Protocol was used for sample labeling. Briefly, from 150 ng total RNA a biotin-labeled cRNA was generated by reverse transcription, followed by an IVT."	"Sample preparation for microarray hybridization was performed following Affymetrix's protocols. The GeneChip 3'IVT Express Protocol was used for sample labeling. Briefly, from 150 ng total RNA a biotin-labeled cRNA was generated by reverse transcription, followed by an IVT."	"Sample preparation for microarray hybridization was performed following Affymetrix's protocols. The GeneChip 3'IVT Express Protocol was used for sample labeling. Briefly, from 150 ng total RNA a biotin-labeled cRNA was generated by reverse transcription, followed by an IVT."	"Sample preparation for microarray hybridization was performed following Affymetrix's protocols. The GeneChip 3'IVT Express Protocol was used for sample labeling. Briefly, from 150 ng total RNA a biotin-labeled cRNA was generated by reverse transcription, followed by an IVT."	"Sample preparation for microarray hybridization was performed following Affymetrix's protocols. The GeneChip 3'IVT Express Protocol was used for sample labeling. Briefly, from 150 ng total RNA a biotin-labeled cRNA was generated by reverse transcription, followed by an IVT."	"Sample preparation for microarray hybridization was performed following Affymetrix's protocols. The GeneChip 3'IVT Express Protocol was used for sample labeling. Briefly, from 150 ng total RNA a biotin-labeled cRNA was generated by reverse transcription, followed by an IVT."	"Sample preparation for microarray hybridization was performed following Affymetrix's protocols. The GeneChip 3'IVT Express Protocol was used for sample labeling. Briefly, from 150 ng total RNA a biotin-labeled cRNA was generated by reverse transcription, followed by an IVT."	"Sample preparation for microarray hybridization was performed following Affymetrix's protocols. The GeneChip 3'IVT Express Protocol was used for sample labeling. Briefly, from 150 ng total RNA a biotin-labeled cRNA was generated by reverse transcription, followed by an IVT."	"Sample preparation for microarray hybridization was performed following Affymetrix's protocols. The GeneChip 3'IVT Express Protocol was used for sample labeling. Briefly, from 150 ng total RNA a biotin-labeled cRNA was generated by reverse transcription, followed by an IVT."	"Sample preparation for microarray hybridization was performed following Affymetrix's protocols. The GeneChip 3'IVT Express Protocol was used for sample labeling. Briefly, from 150 ng total RNA a biotin-labeled cRNA was generated by reverse transcription, followed by an IVT."	"Sample preparation for microarray hybridization was performed following Affymetrix's protocols. The GeneChip 3'IVT Express Protocol was used for sample labeling. Briefly, from 150 ng total RNA a biotin-labeled cRNA was generated by reverse transcription, followed by an IVT."	"Sample preparation for microarray hybridization was performed following Affymetrix's protocols. The GeneChip 3'IVT Express Protocol was used for sample labeling. Briefly, from 150 ng total RNA a biotin-labeled cRNA was generated by reverse transcription, followed by an IVT."	"Sample preparation for microarray hybridization was performed following Affymetrix's protocols. The GeneChip 3'IVT Express Protocol was used for sample labeling. Briefly, from 150 ng total RNA a biotin-labeled cRNA was generated by reverse transcription, followed by an IVT."	"Sample preparation for microarray hybridization was performed following Affymetrix's protocols. The GeneChip 3'IVT Express Protocol was used for sample labeling. Briefly, from 150 ng total RNA a biotin-labeled cRNA was generated by reverse transcription, followed by an IVT."	"Sample preparation for microarray hybridization was performed following Affymetrix's protocols. The GeneChip 3'IVT Express Protocol was used for sample labeling. Briefly, from 150 ng total RNA a biotin-labeled cRNA was generated by reverse transcription, followed by an IVT."	"Sample preparation for microarray hybridization was performed following Affymetrix's protocols. The GeneChip 3'IVT Express Protocol was used for sample labeling. Briefly, from 150 ng total RNA a biotin-labeled cRNA was generated by reverse transcription, followed by an IVT."	"Sample preparation for microarray hybridization was performed following Affymetrix's protocols. The GeneChip 3'IVT Express Protocol was used for sample labeling. Briefly, from 150 ng total RNA a biotin-labeled cRNA was generated by reverse transcription, followed by an IVT."	"Sample preparation for microarray hybridization was performed following Affymetrix's protocols. The GeneChip 3'IVT Express Protocol was used for sample labeling. Briefly, from 150 ng total RNA a biotin-labeled cRNA was generated by reverse transcription, followed by an IVT."	"Sample preparation for microarray hybridization was performed following Affymetrix's protocols. The GeneChip 3'IVT Express Protocol was used for sample labeling. Briefly, from 150 ng total RNA a biotin-labeled cRNA was generated by reverse transcription, followed by an IVT."	"Sample preparation for microarray hybridization was performed following Affymetrix's protocols. The GeneChip 3'IVT Express Protocol was used for sample labeling. Briefly, from 150 ng total RNA a biotin-labeled cRNA was generated by reverse transcription, followed by an IVT."	"Sample preparation for microarray hybridization was performed following Affymetrix's protocols. The GeneChip 3'IVT Express Protocol was used for sample labeling. Briefly, from 150 ng total RNA a biotin-labeled cRNA was generated by reverse transcription, followed by an IVT."	"Sample preparation for microarray hybridization was performed following Affymetrix's protocols. The GeneChip 3'IVT Express Protocol was used for sample labeling. Briefly, from 150 ng total RNA a biotin-labeled cRNA was generated by reverse transcription, followed by an IVT."	"Sample preparation for microarray hybridization was performed following Affymetrix's protocols. The GeneChip 3'IVT Express Protocol was used for sample labeling. Briefly, from 150 ng total RNA a biotin-labeled cRNA was generated by reverse transcription, followed by an IVT."	"Sample preparation for microarray hybridization was performed following Affymetrix's protocols. The GeneChip 3'IVT Express Protocol was used for sample labeling. Briefly, from 150 ng total RNA a biotin-labeled cRNA was generated by reverse transcription, followed by an IVT."	"Sample preparation for microarray hybridization was performed following Affymetrix's protocols. The GeneChip 3'IVT Express Protocol was used for sample labeling. Briefly, from 150 ng total RNA a biotin-labeled cRNA was generated by reverse transcription, followed by an IVT."	"Sample preparation for microarray hybridization was performed following Affymetrix's protocols. The GeneChip 3'IVT Express Protocol was used for sample labeling. Briefly, from 150 ng total RNA a biotin-labeled cRNA was generated by reverse transcription, followed by an IVT."	"Sample preparation for microarray hybridization was performed following Affymetrix's protocols. The GeneChip 3'IVT Express Protocol was used for sample labeling. Briefly, from 150 ng total RNA a biotin-labeled cRNA was generated by reverse transcription, followed by an IVT."	"Sample preparation for microarray hybridization was performed following Affymetrix's protocols. The GeneChip 3'IVT Express Protocol was used for sample labeling. Briefly, from 150 ng total RNA a biotin-labeled cRNA was generated by reverse transcription, followed by an IVT."	"Sample preparation for microarray hybridization was performed following Affymetrix's protocols. The GeneChip 3'IVT Express Protocol was used for sample labeling. Briefly, from 150 ng total RNA a biotin-labeled cRNA was generated by reverse transcription, followed by an IVT."	"Sample preparation for microarray hybridization was performed following Affymetrix's protocols. The GeneChip 3'IVT Express Protocol was used for sample labeling. Briefly, from 150 ng total RNA a biotin-labeled cRNA was generated by reverse transcription, followed by an IVT."	"Sample preparation for microarray hybridization was performed following Affymetrix's protocols. The GeneChip 3'IVT Express Protocol was used for sample labeling. Briefly, from 150 ng total RNA a biotin-labeled cRNA was generated by reverse transcription, followed by an IVT."	"Sample preparation for microarray hybridization was performed following Affymetrix's protocols. The GeneChip 3'IVT Express Protocol was used for sample labeling. Briefly, from 150 ng total RNA a biotin-labeled cRNA was generated by reverse transcription, followed by an IVT."	"Sample preparation for microarray hybridization was performed following Affymetrix's protocols. The GeneChip 3'IVT Express Protocol was used for sample labeling. Briefly, from 150 ng total RNA a biotin-labeled cRNA was generated by reverse transcription, followed by an IVT."	"Sample preparation for microarray hybridization was performed following Affymetrix's protocols. The GeneChip 3'IVT Express Protocol was used for sample labeling. Briefly, from 150 ng total RNA a biotin-labeled cRNA was generated by reverse transcription, followed by an IVT."	"Sample preparation for microarray hybridization was performed following Affymetrix's protocols. The GeneChip 3'IVT Express Protocol was used for sample labeling. Briefly, from 150 ng total RNA a biotin-labeled cRNA was generated by reverse transcription, followed by an IVT."	"Sample preparation for microarray hybridization was performed following Affymetrix's protocols. The GeneChip 3'IVT Express Protocol was used for sample labeling. Briefly, from 150 ng total RNA a biotin-labeled cRNA was generated by reverse transcription, followed by an IVT."	"Sample preparation for microarray hybridization was performed following Affymetrix's protocols. The GeneChip 3'IVT Express Protocol was used for sample labeling. Briefly, from 150 ng total RNA a biotin-labeled cRNA was generated by reverse transcription, followed by an IVT."	"Sample preparation for microarray hybridization was performed following Affymetrix's protocols. The GeneChip 3'IVT Express Protocol was used for sample labeling. Briefly, from 150 ng total RNA a biotin-labeled cRNA was generated by reverse transcription, followed by an IVT."	"Sample preparation for microarray hybridization was performed following Affymetrix's protocols. The GeneChip 3'IVT Express Protocol was used for sample labeling. Briefly, from 150 ng total RNA a biotin-labeled cRNA was generated by reverse transcription, followed by an IVT."	"Sample preparation for microarray hybridization was performed following Affymetrix's protocols. The GeneChip 3'IVT Express Protocol was used for sample labeling. Briefly, from 150 ng total RNA a biotin-labeled cRNA was generated by reverse transcription, followed by an IVT."	"Sample preparation for microarray hybridization was performed following Affymetrix's protocols. The GeneChip 3'IVT Express Protocol was used for sample labeling. Briefly, from 150 ng total RNA a biotin-labeled cRNA was generated by reverse transcription, followed by an IVT."	"Sample preparation for microarray hybridization was performed following Affymetrix's protocols. The GeneChip 3'IVT Express Protocol was used for sample labeling. Briefly, from 150 ng total RNA a biotin-labeled cRNA was generated by reverse transcription, followed by an IVT."	"Sample preparation for microarray hybridization was performed following Affymetrix's protocols. The GeneChip 3'IVT Express Protocol was used for sample labeling. Briefly, from 150 ng total RNA a biotin-labeled cRNA was generated by reverse transcription, followed by an IVT."	"Sample preparation for microarray hybridization was performed following Affymetrix's protocols. The GeneChip 3'IVT Express Protocol was used for sample labeling. Briefly, from 150 ng total RNA a biotin-labeled cRNA was generated by reverse transcription, followed by an IVT."	"Sample preparation for microarray hybridization was performed following Affymetrix's protocols. The GeneChip 3'IVT Express Protocol was used for sample labeling. Briefly, from 150 ng total RNA a biotin-labeled cRNA was generated by reverse transcription, followed by an IVT."	"Sample preparation for microarray hybridization was performed following Affymetrix's protocols. The GeneChip 3'IVT Express Protocol was used for sample labeling. Briefly, from 150 ng total RNA a biotin-labeled cRNA was generated by reverse transcription, followed by an IVT."	"Sample preparation for microarray hybridization was performed following Affymetrix's protocols. The GeneChip 3'IVT Express Protocol was used for sample labeling. Briefly, from 150 ng total RNA a biotin-labeled cRNA was generated by reverse transcription, followed by an IVT."	"Sample preparation for microarray hybridization was performed following Affymetrix's protocols. The GeneChip 3'IVT Express Protocol was used for sample labeling. Briefly, from 150 ng total RNA a biotin-labeled cRNA was generated by reverse transcription, followed by an IVT."	"Sample preparation for microarray hybridization was performed following Affymetrix's protocols. The GeneChip 3'IVT Express Protocol was used for sample labeling. Briefly, from 150 ng total RNA a biotin-labeled cRNA was generated by reverse transcription, followed by an IVT."	"Sample preparation for microarray hybridization was performed following Affymetrix's protocols. The GeneChip 3'IVT Express Protocol was used for sample labeling. Briefly, from 150 ng total RNA a biotin-labeled cRNA was generated by reverse transcription, followed by an IVT."	"Sample preparation for microarray hybridization was performed following Affymetrix's protocols. The GeneChip 3'IVT Express Protocol was used for sample labeling. Briefly, from 150 ng total RNA a biotin-labeled cRNA was generated by reverse transcription, followed by an IVT."	"Sample preparation for microarray hybridization was performed following Affymetrix's protocols. The GeneChip 3'IVT Express Protocol was used for sample labeling. Briefly, from 150 ng total RNA a biotin-labeled cRNA was generated by reverse transcription, followed by an IVT."	"Sample preparation for microarray hybridization was performed following Affymetrix's protocols. The GeneChip 3'IVT Express Protocol was used for sample labeling. Briefly, from 150 ng total RNA a biotin-labeled cRNA was generated by reverse transcription, followed by an IVT."	"Sample preparation for microarray hybridization was performed following Affymetrix's protocols. The GeneChip 3'IVT Express Protocol was used for sample labeling. Briefly, from 150 ng total RNA a biotin-labeled cRNA was generated by reverse transcription, followed by an IVT."	"Sample preparation for microarray hybridization was performed following Affymetrix's protocols. The GeneChip 3'IVT Express Protocol was used for sample labeling. Briefly, from 150 ng total RNA a biotin-labeled cRNA was generated by reverse transcription, followed by an IVT."	"Sample preparation for microarray hybridization was performed following Affymetrix's protocols. The GeneChip 3'IVT Express Protocol was used for sample labeling. Briefly, from 150 ng total RNA a biotin-labeled cRNA was generated by reverse transcription, followed by an IVT."	"Sample preparation for microarray hybridization was performed following Affymetrix's protocols. The GeneChip 3'IVT Express Protocol was used for sample labeling. Briefly, from 150 ng total RNA a biotin-labeled cRNA was generated by reverse transcription, followed by an IVT."	"Sample preparation for microarray hybridization was performed following Affymetrix's protocols. The GeneChip 3'IVT Express Protocol was used for sample labeling. Briefly, from 150 ng total RNA a biotin-labeled cRNA was generated by reverse transcription, followed by an IVT."	"Sample preparation for microarray hybridization was performed following Affymetrix's protocols. The GeneChip 3'IVT Express Protocol was used for sample labeling. Briefly, from 150 ng total RNA a biotin-labeled cRNA was generated by reverse transcription, followed by an IVT."	"Sample preparation for microarray hybridization was performed following Affymetrix's protocols. The GeneChip 3'IVT Express Protocol was used for sample labeling. Briefly, from 150 ng total RNA a biotin-labeled cRNA was generated by reverse transcription, followed by an IVT."	"Sample preparation for microarray hybridization was performed following Affymetrix's protocols. The GeneChip 3'IVT Express Protocol was used for sample labeling. Briefly, from 150 ng total RNA a biotin-labeled cRNA was generated by reverse transcription, followed by an IVT."	"Sample preparation for microarray hybridization was performed following Affymetrix's protocols. The GeneChip 3'IVT Express Protocol was used for sample labeling. Briefly, from 150 ng total RNA a biotin-labeled cRNA was generated by reverse transcription, followed by an IVT."	"Sample preparation for microarray hybridization was performed following Affymetrix's protocols. The GeneChip 3'IVT Express Protocol was used for sample labeling. Briefly, from 150 ng total RNA a biotin-labeled cRNA was generated by reverse transcription, followed by an IVT."	"Sample preparation for microarray hybridization was performed following Affymetrix's protocols. The GeneChip 3'IVT Express Protocol was used for sample labeling. Briefly, from 150 ng total RNA a biotin-labeled cRNA was generated by reverse transcription, followed by an IVT."	"Sample preparation for microarray hybridization was performed following Affymetrix's protocols. The GeneChip 3'IVT Express Protocol was used for sample labeling. Briefly, from 150 ng total RNA a biotin-labeled cRNA was generated by reverse transcription, followed by an IVT."	"Sample preparation for microarray hybridization was performed following Affymetrix's protocols. The GeneChip 3'IVT Express Protocol was used for sample labeling. Briefly, from 150 ng total RNA a biotin-labeled cRNA was generated by reverse transcription, followed by an IVT."	"Sample preparation for microarray hybridization was performed following Affymetrix's protocols. The GeneChip 3'IVT Express Protocol was used for sample labeling. Briefly, from 150 ng total RNA a biotin-labeled cRNA was generated by reverse transcription, followed by an IVT."	"Sample preparation for microarray hybridization was performed following Affymetrix's protocols. The GeneChip 3'IVT Express Protocol was used for sample labeling. Briefly, from 150 ng total RNA a biotin-labeled cRNA was generated by reverse transcription, followed by an IVT."	"Sample preparation for microarray hybridization was performed following Affymetrix's protocols. The GeneChip 3'IVT Express Protocol was used for sample labeling. Briefly, from 150 ng total RNA a biotin-labeled cRNA was generated by reverse transcription, followed by an IVT."	"Sample preparation for microarray hybridization was performed following Affymetrix's protocols. The GeneChip 3'IVT Express Protocol was used for sample labeling. Briefly, from 150 ng total RNA a biotin-labeled cRNA was generated by reverse transcription, followed by an IVT."	"Sample preparation for microarray hybridization was performed following Affymetrix's protocols. The GeneChip 3'IVT Express Protocol was used for sample labeling. Briefly, from 150 ng total RNA a biotin-labeled cRNA was generated by reverse transcription, followed by an IVT."	"Sample preparation for microarray hybridization was performed following Affymetrix's protocols. The GeneChip 3'IVT Express Protocol was used for sample labeling. Briefly, from 150 ng total RNA a biotin-labeled cRNA was generated by reverse transcription, followed by an IVT."	"Sample preparation for microarray hybridization was performed following Affymetrix's protocols. The GeneChip 3'IVT Express Protocol was used for sample labeling. Briefly, from 150 ng total RNA a biotin-labeled cRNA was generated by reverse transcription, followed by an IVT."	"Sample preparation for microarray hybridization was performed following Affymetrix's protocols. The GeneChip 3'IVT Express Protocol was used for sample labeling. Briefly, from 150 ng total RNA a biotin-labeled cRNA was generated by reverse transcription, followed by an IVT."	"Sample preparation for microarray hybridization was performed following Affymetrix's protocols. The GeneChip 3'IVT Express Protocol was used for sample labeling. Briefly, from 150 ng total RNA a biotin-labeled cRNA was generated by reverse transcription, followed by an IVT."	"Sample preparation for microarray hybridization was performed following Affymetrix's protocols. The GeneChip 3'IVT Express Protocol was used for sample labeling. Briefly, from 150 ng total RNA a biotin-labeled cRNA was generated by reverse transcription, followed by an IVT."	"Sample preparation for microarray hybridization was performed following Affymetrix's protocols. The GeneChip 3'IVT Express Protocol was used for sample labeling. Briefly, from 150 ng total RNA a biotin-labeled cRNA was generated by reverse transcription, followed by an IVT."	"Sample preparation for microarray hybridization was performed following Affymetrix's protocols. The GeneChip 3'IVT Express Protocol was used for sample labeling. Briefly, from 150 ng total RNA a biotin-labeled cRNA was generated by reverse transcription, followed by an IVT."	"Sample preparation for microarray hybridization was performed following Affymetrix's protocols. The GeneChip 3'IVT Express Protocol was used for sample labeling. Briefly, from 150 ng total RNA a biotin-labeled cRNA was generated by reverse transcription, followed by an IVT."	"Sample preparation for microarray hybridization was performed following Affymetrix's protocols. The GeneChip 3'IVT Express Protocol was used for sample labeling. Briefly, from 150 ng total RNA a biotin-labeled cRNA was generated by reverse transcription, followed by an IVT."	"Sample preparation for microarray hybridization was performed following Affymetrix's protocols. The GeneChip 3'IVT Express Protocol was used for sample labeling. Briefly, from 150 ng total RNA a biotin-labeled cRNA was generated by reverse transcription, followed by an IVT."	"Sample preparation for microarray hybridization was performed following Affymetrix's protocols. The GeneChip 3'IVT Express Protocol was used for sample labeling. Briefly, from 150 ng total RNA a biotin-labeled cRNA was generated by reverse transcription, followed by an IVT."	"Sample preparation for microarray hybridization was performed following Affymetrix's protocols. The GeneChip 3'IVT Express Protocol was used for sample labeling. Briefly, from 150 ng total RNA a biotin-labeled cRNA was generated by reverse transcription, followed by an IVT."	"Sample preparation for microarray hybridization was performed following Affymetrix's protocols. The GeneChip 3'IVT Express Protocol was used for sample labeling. Briefly, from 150 ng total RNA a biotin-labeled cRNA was generated by reverse transcription, followed by an IVT."	"Sample preparation for microarray hybridization was performed following Affymetrix's protocols. The GeneChip 3'IVT Express Protocol was used for sample labeling. Briefly, from 150 ng total RNA a biotin-labeled cRNA was generated by reverse transcription, followed by an IVT."	"Sample preparation for microarray hybridization was performed following Affymetrix's protocols. The GeneChip 3'IVT Express Protocol was used for sample labeling. Briefly, from 150 ng total RNA a biotin-labeled cRNA was generated by reverse transcription, followed by an IVT."	"Sample preparation for microarray hybridization was performed following Affymetrix's protocols. The GeneChip 3'IVT Express Protocol was used for sample labeling. Briefly, from 150 ng total RNA a biotin-labeled cRNA was generated by reverse transcription, followed by an IVT."	"Sample preparation for microarray hybridization was performed following Affymetrix's protocols. The GeneChip 3'IVT Express Protocol was used for sample labeling. Briefly, from 150 ng total RNA a biotin-labeled cRNA was generated by reverse transcription, followed by an IVT."	"Sample preparation for microarray hybridization was performed following Affymetrix's protocols. The GeneChip 3'IVT Express Protocol was used for sample labeling. Briefly, from 150 ng total RNA a biotin-labeled cRNA was generated by reverse transcription, followed by an IVT."	"Sample preparation for microarray hybridization was performed following Affymetrix's protocols. The GeneChip 3'IVT Express Protocol was used for sample labeling. Briefly, from 150 ng total RNA a biotin-labeled cRNA was generated by reverse transcription, followed by an IVT."	"Sample preparation for microarray hybridization was performed following Affymetrix's protocols. The GeneChip 3'IVT Express Protocol was used for sample labeling. Briefly, from 150 ng total RNA a biotin-labeled cRNA was generated by reverse transcription, followed by an IVT."	"Sample preparation for microarray hybridization was performed following Affymetrix's protocols. The GeneChip 3'IVT Express Protocol was used for sample labeling. Briefly, from 150 ng total RNA a biotin-labeled cRNA was generated by reverse transcription, followed by an IVT."	"Sample preparation for microarray hybridization was performed following Affymetrix's protocols. The GeneChip 3'IVT Express Protocol was used for sample labeling. Briefly, from 150 ng total RNA a biotin-labeled cRNA was generated by reverse transcription, followed by an IVT."	"Sample preparation for microarray hybridization was performed following Affymetrix's protocols. The GeneChip 3'IVT Express Protocol was used for sample labeling. Briefly, from 150 ng total RNA a biotin-labeled cRNA was generated by reverse transcription, followed by an IVT."	"Sample preparation for microarray hybridization was performed following Affymetrix's protocols. The GeneChip 3'IVT Express Protocol was used for sample labeling. Briefly, from 150 ng total RNA a biotin-labeled cRNA was generated by reverse transcription, followed by an IVT."	"Sample preparation for microarray hybridization was performed following Affymetrix's protocols. The GeneChip 3'IVT Express Protocol was used for sample labeling. Briefly, from 150 ng total RNA a biotin-labeled cRNA was generated by reverse transcription, followed by an IVT."	"Sample preparation for microarray hybridization was performed following Affymetrix's protocols. The GeneChip 3'IVT Express Protocol was used for sample labeling. Briefly, from 150 ng total RNA a biotin-labeled cRNA was generated by reverse transcription, followed by an IVT."	"Sample preparation for microarray hybridization was performed following Affymetrix's protocols. The GeneChip 3'IVT Express Protocol was used for sample labeling. Briefly, from 150 ng total RNA a biotin-labeled cRNA was generated by reverse transcription, followed by an IVT."	"Sample preparation for microarray hybridization was performed following Affymetrix's protocols. The GeneChip 3'IVT Express Protocol was used for sample labeling. Briefly, from 150 ng total RNA a biotin-labeled cRNA was generated by reverse transcription, followed by an IVT."	"Sample preparation for microarray hybridization was performed following Affymetrix's protocols. The GeneChip 3'IVT Express Protocol was used for sample labeling. Briefly, from 150 ng total RNA a biotin-labeled cRNA was generated by reverse transcription, followed by an IVT."	"Sample preparation for microarray hybridization was performed following Affymetrix's protocols. The GeneChip 3'IVT Express Protocol was used for sample labeling. Briefly, from 150 ng total RNA a biotin-labeled cRNA was generated by reverse transcription, followed by an IVT."	"Sample preparation for microarray hybridization was performed following Affymetrix's protocols. The GeneChip 3'IVT Express Protocol was used for sample labeling. Briefly, from 150 ng total RNA a biotin-labeled cRNA was generated by reverse transcription, followed by an IVT."	"Sample preparation for microarray hybridization was performed following Affymetrix's protocols. The GeneChip 3'IVT Express Protocol was used for sample labeling. Briefly, from 150 ng total RNA a biotin-labeled cRNA was generated by reverse transcription, followed by an IVT."	"Sample preparation for microarray hybridization was performed following Affymetrix's protocols. The GeneChip 3'IVT Express Protocol was used for sample labeling. Briefly, from 150 ng total RNA a biotin-labeled cRNA was generated by reverse transcription, followed by an IVT."	"Sample preparation for microarray hybridization was performed following Affymetrix's protocols. The GeneChip 3'IVT Express Protocol was used for sample labeling. Briefly, from 150 ng total RNA a biotin-labeled cRNA was generated by reverse transcription, followed by an IVT."
!Sample_taxid_ch1	"9606"	"9606"	"9606"	"9606"	"9606"	"9606"	"9606"	"9606"	"9606"	"9606"	"9606"	"9606"	"9606"	"9606"	"9606"	"9606"	"9606"	"9606"	"9606"	"9606"	"9606"	"9606"	"9606"	"9606"	"9606"	"9606"	"9606"	"9606"	"9606"	"9606"	"9606"	"9606"	"9606"	"9606"	"9606"	"9606"	"9606"	"9606"	"9606"	"9606"	"9606"	"9606"	"9606"	"9606"	"9606"	"9606"	"9606"	"9606"	"9606"	"9606"	"9606"	"9606"	"9606"	"9606"	"9606"	"9606"	"9606"	"9606"	"9606"	"9606"	"9606"	"9606"	"9606"	"9606"	"9606"	"9606"	"9606"	"9606"	"9606"	"9606"	"9606"	"9606"	"9606"	"9606"	"9606"	"9606"	"9606"	"9606"	"9606"	"9606"	"9606"	"9606"	"9606"	"9606"	"9606"	"9606"	"9606"	"9606"	"9606"	"9606"	"9606"	"9606"	"9606"	"9606"	"9606"	"9606"	"9606"	"9606"	"9606"	"9606"	"9606"	"9606"	"9606"	"9606"	"9606"	"9606"
!Sample_hyb_protocol	"Following cRNA fragmentation, the sample was hybridized on the GeneChip HT HG-U219 Array Plate."	"Following cRNA fragmentation, the sample was hybridized on the GeneChip HT HG-U219 Array Plate."	"Following cRNA fragmentation, the sample was hybridized on the GeneChip HT HG-U219 Array Plate."	"Following cRNA fragmentation, the sample was hybridized on the GeneChip HT HG-U219 Array Plate."	"Following cRNA fragmentation, the sample was hybridized on the GeneChip HT HG-U219 Array Plate."	"Following cRNA fragmentation, the sample was hybridized on the GeneChip HT HG-U219 Array Plate."	"Following cRNA fragmentation, the sample was hybridized on the GeneChip HT HG-U219 Array Plate."	"Following cRNA fragmentation, the sample was hybridized on the GeneChip HT HG-U219 Array Plate."	"Following cRNA fragmentation, the sample was hybridized on the GeneChip HT HG-U219 Array Plate."	"Following cRNA fragmentation, the sample was hybridized on the GeneChip HT HG-U219 Array Plate."	"Following cRNA fragmentation, the sample was hybridized on the GeneChip HT HG-U219 Array Plate."	"Following cRNA fragmentation, the sample was hybridized on the GeneChip HT HG-U219 Array Plate."	"Following cRNA fragmentation, the sample was hybridized on the GeneChip HT HG-U219 Array Plate."	"Following cRNA fragmentation, the sample was hybridized on the GeneChip HT HG-U219 Array Plate."	"Following cRNA fragmentation, the sample was hybridized on the GeneChip HT HG-U219 Array Plate."	"Following cRNA fragmentation, the sample was hybridized on the GeneChip HT HG-U219 Array Plate."	"Following cRNA fragmentation, the sample was hybridized on the GeneChip HT HG-U219 Array Plate."	"Following cRNA fragmentation, the sample was hybridized on the GeneChip HT HG-U219 Array Plate."	"Following cRNA fragmentation, the sample was hybridized on the GeneChip HT HG-U219 Array Plate."	"Following cRNA fragmentation, the sample was hybridized on the GeneChip HT HG-U219 Array Plate."	"Following cRNA fragmentation, the sample was hybridized on the GeneChip HT HG-U219 Array Plate."	"Following cRNA fragmentation, the sample was hybridized on the GeneChip HT HG-U219 Array Plate."	"Following cRNA fragmentation, the sample was hybridized on the GeneChip HT HG-U219 Array Plate."	"Following cRNA fragmentation, the sample was hybridized on the GeneChip HT HG-U219 Array Plate."	"Following cRNA fragmentation, the sample was hybridized on the GeneChip HT HG-U219 Array Plate."	"Following cRNA fragmentation, the sample was hybridized on the GeneChip HT HG-U219 Array Plate."	"Following cRNA fragmentation, the sample was hybridized on the GeneChip HT HG-U219 Array Plate."	"Following cRNA fragmentation, the sample was hybridized on the GeneChip HT HG-U219 Array Plate."	"Following cRNA fragmentation, the sample was hybridized on the GeneChip HT HG-U219 Array Plate."	"Following cRNA fragmentation, the sample was hybridized on the GeneChip HT HG-U219 Array Plate."	"Following cRNA fragmentation, the sample was hybridized on the GeneChip HT HG-U219 Array Plate."	"Following cRNA fragmentation, the sample was hybridized on the GeneChip HT HG-U219 Array Plate."	"Following cRNA fragmentation, the sample was hybridized on the GeneChip HT HG-U219 Array Plate."	"Following cRNA fragmentation, the sample was hybridized on the GeneChip HT HG-U219 Array Plate."	"Following cRNA fragmentation, the sample was hybridized on the GeneChip HT HG-U219 Array Plate."	"Following cRNA fragmentation, the sample was hybridized on the GeneChip HT HG-U219 Array Plate."	"Following cRNA fragmentation, the sample was hybridized on the GeneChip HT HG-U219 Array Plate."	"Following cRNA fragmentation, the sample was hybridized on the GeneChip HT HG-U219 Array Plate."	"Following cRNA fragmentation, the sample was hybridized on the GeneChip HT HG-U219 Array Plate."	"Following cRNA fragmentation, the sample was hybridized on the GeneChip HT HG-U219 Array Plate."	"Following cRNA fragmentation, the sample was hybridized on the GeneChip HT HG-U219 Array Plate."	"Following cRNA fragmentation, the sample was hybridized on the GeneChip HT HG-U219 Array Plate."	"Following cRNA fragmentation, the sample was hybridized on the GeneChip HT HG-U219 Array Plate."	"Following cRNA fragmentation, the sample was hybridized on the GeneChip HT HG-U219 Array Plate."	"Following cRNA fragmentation, the sample was hybridized on the GeneChip HT HG-U219 Array Plate."	"Following cRNA fragmentation, the sample was hybridized on the GeneChip HT HG-U219 Array Plate."	"Following cRNA fragmentation, the sample was hybridized on the GeneChip HT HG-U219 Array Plate."	"Following cRNA fragmentation, the sample was hybridized on the GeneChip HT HG-U219 Array Plate."	"Following cRNA fragmentation, the sample was hybridized on the GeneChip HT HG-U219 Array Plate."	"Following cRNA fragmentation, the sample was hybridized on the GeneChip HT HG-U219 Array Plate."	"Following cRNA fragmentation, the sample was hybridized on the GeneChip HT HG-U219 Array Plate."	"Following cRNA fragmentation, the sample was hybridized on the GeneChip HT HG-U219 Array Plate."	"Following cRNA fragmentation, the sample was hybridized on the GeneChip HT HG-U219 Array Plate."	"Following cRNA fragmentation, the sample was hybridized on the GeneChip HT HG-U219 Array Plate."	"Following cRNA fragmentation, the sample was hybridized on the GeneChip HT HG-U219 Array Plate."	"Following cRNA fragmentation, the sample was hybridized on the GeneChip HT HG-U219 Array Plate."	"Following cRNA fragmentation, the sample was hybridized on the GeneChip HT HG-U219 Array Plate."	"Following cRNA fragmentation, the sample was hybridized on the GeneChip HT HG-U219 Array Plate."	"Following cRNA fragmentation, the sample was hybridized on the GeneChip HT HG-U219 Array Plate."	"Following cRNA fragmentation, the sample was hybridized on the GeneChip HT HG-U219 Array Plate."	"Following cRNA fragmentation, the sample was hybridized on the GeneChip HT HG-U219 Array Plate."	"Following cRNA fragmentation, the sample was hybridized on the GeneChip HT HG-U219 Array Plate."	"Following cRNA fragmentation, the sample was hybridized on the GeneChip HT HG-U219 Array Plate."	"Following cRNA fragmentation, the sample was hybridized on the GeneChip HT HG-U219 Array Plate."	"Following cRNA fragmentation, the sample was hybridized on the GeneChip HT HG-U219 Array Plate."	"Following cRNA fragmentation, the sample was hybridized on the GeneChip HT HG-U219 Array Plate."	"Following cRNA fragmentation, the sample was hybridized on the GeneChip HT HG-U219 Array Plate."	"Following cRNA fragmentation, the sample was hybridized on the GeneChip HT HG-U219 Array Plate."	"Following cRNA fragmentation, the sample was hybridized on the GeneChip HT HG-U219 Array Plate."	"Following cRNA fragmentation, the sample was hybridized on the GeneChip HT HG-U219 Array Plate."	"Following cRNA fragmentation, the sample was hybridized on the GeneChip HT HG-U219 Array Plate."	"Following cRNA fragmentation, the sample was hybridized on the GeneChip HT HG-U219 Array Plate."	"Following cRNA fragmentation, the sample was hybridized on the GeneChip HT HG-U219 Array Plate."	"Following cRNA fragmentation, the sample was hybridized on the GeneChip HT HG-U219 Array Plate."	"Following cRNA fragmentation, the sample was hybridized on the GeneChip HT HG-U219 Array Plate."	"Following cRNA fragmentation, the sample was hybridized on the GeneChip HT HG-U219 Array Plate."	"Following cRNA fragmentation, the sample was hybridized on the GeneChip HT HG-U219 Array Plate."	"Following cRNA fragmentation, the sample was hybridized on the GeneChip HT HG-U219 Array Plate."	"Following cRNA fragmentation, the sample was hybridized on the GeneChip HT HG-U219 Array Plate."	"Following cRNA fragmentation, the sample was hybridized on the GeneChip HT HG-U219 Array Plate."	"Following cRNA fragmentation, the sample was hybridized on the GeneChip HT HG-U219 Array Plate."	"Following cRNA fragmentation, the sample was hybridized on the GeneChip HT HG-U219 Array Plate."	"Following cRNA fragmentation, the sample was hybridized on the GeneChip HT HG-U219 Array Plate."	"Following cRNA fragmentation, the sample was hybridized on the GeneChip HT HG-U219 Array Plate."	"Following cRNA fragmentation, the sample was hybridized on the GeneChip HT HG-U219 Array Plate."	"Following cRNA fragmentation, the sample was hybridized on the GeneChip HT HG-U219 Array Plate."	"Following cRNA fragmentation, the sample was hybridized on the GeneChip HT HG-U219 Array Plate."	"Following cRNA fragmentation, the sample was hybridized on the GeneChip HT HG-U219 Array Plate."	"Following cRNA fragmentation, the sample was hybridized on the GeneChip HT HG-U219 Array Plate."	"Following cRNA fragmentation, the sample was hybridized on the GeneChip HT HG-U219 Array Plate."	"Following cRNA fragmentation, the sample was hybridized on the GeneChip HT HG-U219 Array Plate."	"Following cRNA fragmentation, the sample was hybridized on the GeneChip HT HG-U219 Array Plate."	"Following cRNA fragmentation, the sample was hybridized on the GeneChip HT HG-U219 Array Plate."	"Following cRNA fragmentation, the sample was hybridized on the GeneChip HT HG-U219 Array Plate."	"Following cRNA fragmentation, the sample was hybridized on the GeneChip HT HG-U219 Array Plate."	"Following cRNA fragmentation, the sample was hybridized on the GeneChip HT HG-U219 Array Plate."	"Following cRNA fragmentation, the sample was hybridized on the GeneChip HT HG-U219 Array Plate."	"Following cRNA fragmentation, the sample was hybridized on the GeneChip HT HG-U219 Array Plate."	"Following cRNA fragmentation, the sample was hybridized on the GeneChip HT HG-U219 Array Plate."	"Following cRNA fragmentation, the sample was hybridized on the GeneChip HT HG-U219 Array Plate."	"Following cRNA fragmentation, the sample was hybridized on the GeneChip HT HG-U219 Array Plate."	"Following cRNA fragmentation, the sample was hybridized on the GeneChip HT HG-U219 Array Plate."	"Following cRNA fragmentation, the sample was hybridized on the GeneChip HT HG-U219 Array Plate."	"Following cRNA fragmentation, the sample was hybridized on the GeneChip HT HG-U219 Array Plate."	"Following cRNA fragmentation, the sample was hybridized on the GeneChip HT HG-U219 Array Plate."	"Following cRNA fragmentation, the sample was hybridized on the GeneChip HT HG-U219 Array Plate."
!Sample_scan_protocol	"Hybridization, washes and scanning were processed in the Gene Titan instrument, a fully automated array system."	"Hybridization, washes and scanning were processed in the Gene Titan instrument, a fully automated array system."	"Hybridization, washes and scanning were processed in the Gene Titan instrument, a fully automated array system."	"Hybridization, washes and scanning were processed in the Gene Titan instrument, a fully automated array system."	"Hybridization, washes and scanning were processed in the Gene Titan instrument, a fully automated array system."	"Hybridization, washes and scanning were processed in the Gene Titan instrument, a fully automated array system."	"Hybridization, washes and scanning were processed in the Gene Titan instrument, a fully automated array system."	"Hybridization, washes and scanning were processed in the Gene Titan instrument, a fully automated array system."	"Hybridization, washes and scanning were processed in the Gene Titan instrument, a fully automated array system."	"Hybridization, washes and scanning were processed in the Gene Titan instrument, a fully automated array system."	"Hybridization, washes and scanning were processed in the Gene Titan instrument, a fully automated array system."	"Hybridization, washes and scanning were processed in the Gene Titan instrument, a fully automated array system."	"Hybridization, washes and scanning were processed in the Gene Titan instrument, a fully automated array system."	"Hybridization, washes and scanning were processed in the Gene Titan instrument, a fully automated array system."	"Hybridization, washes and scanning were processed in the Gene Titan instrument, a fully automated array system."	"Hybridization, washes and scanning were processed in the Gene Titan instrument, a fully automated array system."	"Hybridization, washes and scanning were processed in the Gene Titan instrument, a fully automated array system."	"Hybridization, washes and scanning were processed in the Gene Titan instrument, a fully automated array system."	"Hybridization, washes and scanning were processed in the Gene Titan instrument, a fully automated array system."	"Hybridization, washes and scanning were processed in the Gene Titan instrument, a fully automated array system."	"Hybridization, washes and scanning were processed in the Gene Titan instrument, a fully automated array system."	"Hybridization, washes and scanning were processed in the Gene Titan instrument, a fully automated array system."	"Hybridization, washes and scanning were processed in the Gene Titan instrument, a fully automated array system."	"Hybridization, washes and scanning were processed in the Gene Titan instrument, a fully automated array system."	"Hybridization, washes and scanning were processed in the Gene Titan instrument, a fully automated array system."	"Hybridization, washes and scanning were processed in the Gene Titan instrument, a fully automated array system."	"Hybridization, washes and scanning were processed in the Gene Titan instrument, a fully automated array system."	"Hybridization, washes and scanning were processed in the Gene Titan instrument, a fully automated array system."	"Hybridization, washes and scanning were processed in the Gene Titan instrument, a fully automated array system."	"Hybridization, washes and scanning were processed in the Gene Titan instrument, a fully automated array system."	"Hybridization, washes and scanning were processed in the Gene Titan instrument, a fully automated array system."	"Hybridization, washes and scanning were processed in the Gene Titan instrument, a fully automated array system."	"Hybridization, washes and scanning were processed in the Gene Titan instrument, a fully automated array system."	"Hybridization, washes and scanning were processed in the Gene Titan instrument, a fully automated array system."	"Hybridization, washes and scanning were processed in the Gene Titan instrument, a fully automated array system."	"Hybridization, washes and scanning were processed in the Gene Titan instrument, a fully automated array system."	"Hybridization, washes and scanning were processed in the Gene Titan instrument, a fully automated array system."	"Hybridization, washes and scanning were processed in the Gene Titan instrument, a fully automated array system."	"Hybridization, washes and scanning were processed in the Gene Titan instrument, a fully automated array system."	"Hybridization, washes and scanning were processed in the Gene Titan instrument, a fully automated array system."	"Hybridization, washes and scanning were processed in the Gene Titan instrument, a fully automated array system."	"Hybridization, washes and scanning were processed in the Gene Titan instrument, a fully automated array system."	"Hybridization, washes and scanning were processed in the Gene Titan instrument, a fully automated array system."	"Hybridization, washes and scanning were processed in the Gene Titan instrument, a fully automated array system."	"Hybridization, washes and scanning were processed in the Gene Titan instrument, a fully automated array system."	"Hybridization, washes and scanning were processed in the Gene Titan instrument, a fully automated array system."	"Hybridization, washes and scanning were processed in the Gene Titan instrument, a fully automated array system."	"Hybridization, washes and scanning were processed in the Gene Titan instrument, a fully automated array system."	"Hybridization, washes and scanning were processed in the Gene Titan instrument, a fully automated array system."	"Hybridization, washes and scanning were processed in the Gene Titan instrument, a fully automated array system."	"Hybridization, washes and scanning were processed in the Gene Titan instrument, a fully automated array system."	"Hybridization, washes and scanning were processed in the Gene Titan instrument, a fully automated array system."	"Hybridization, washes and scanning were processed in the Gene Titan instrument, a fully automated array system."	"Hybridization, washes and scanning were processed in the Gene Titan instrument, a fully automated array system."	"Hybridization, washes and scanning were processed in the Gene Titan instrument, a fully automated array system."	"Hybridization, washes and scanning were processed in the Gene Titan instrument, a fully automated array system."	"Hybridization, washes and scanning were processed in the Gene Titan instrument, a fully automated array system."	"Hybridization, washes and scanning were processed in the Gene Titan instrument, a fully automated array system."	"Hybridization, washes and scanning were processed in the Gene Titan instrument, a fully automated array system."	"Hybridization, washes and scanning were processed in the Gene Titan instrument, a fully automated array system."	"Hybridization, washes and scanning were processed in the Gene Titan instrument, a fully automated array system."	"Hybridization, washes and scanning were processed in the Gene Titan instrument, a fully automated array system."	"Hybridization, washes and scanning were processed in the Gene Titan instrument, a fully automated array system."	"Hybridization, washes and scanning were processed in the Gene Titan instrument, a fully automated array system."	"Hybridization, washes and scanning were processed in the Gene Titan instrument, a fully automated array system."	"Hybridization, washes and scanning were processed in the Gene Titan instrument, a fully automated array system."	"Hybridization, washes and scanning were processed in the Gene Titan instrument, a fully automated array system."	"Hybridization, washes and scanning were processed in the Gene Titan instrument, a fully automated array system."	"Hybridization, washes and scanning were processed in the Gene Titan instrument, a fully automated array system."	"Hybridization, washes and scanning were processed in the Gene Titan instrument, a fully automated array system."	"Hybridization, washes and scanning were processed in the Gene Titan instrument, a fully automated array system."	"Hybridization, washes and scanning were processed in the Gene Titan instrument, a fully automated array system."	"Hybridization, washes and scanning were processed in the Gene Titan instrument, a fully automated array system."	"Hybridization, washes and scanning were processed in the Gene Titan instrument, a fully automated array system."	"Hybridization, washes and scanning were processed in the Gene Titan instrument, a fully automated array system."	"Hybridization, washes and scanning were processed in the Gene Titan instrument, a fully automated array system."	"Hybridization, washes and scanning were processed in the Gene Titan instrument, a fully automated array system."	"Hybridization, washes and scanning were processed in the Gene Titan instrument, a fully automated array system."	"Hybridization, washes and scanning were processed in the Gene Titan instrument, a fully automated array system."	"Hybridization, washes and scanning were processed in the Gene Titan instrument, a fully automated array system."	"Hybridization, washes and scanning were processed in the Gene Titan instrument, a fully automated array system."	"Hybridization, washes and scanning were processed in the Gene Titan instrument, a fully automated array system."	"Hybridization, washes and scanning were processed in the Gene Titan instrument, a fully automated array system."	"Hybridization, washes and scanning were processed in the Gene Titan instrument, a fully automated array system."	"Hybridization, washes and scanning were processed in the Gene Titan instrument, a fully automated array system."	"Hybridization, washes and scanning were processed in the Gene Titan instrument, a fully automated array system."	"Hybridization, washes and scanning were processed in the Gene Titan instrument, a fully automated array system."	"Hybridization, washes and scanning were processed in the Gene Titan instrument, a fully automated array system."	"Hybridization, washes and scanning were processed in the Gene Titan instrument, a fully automated array system."	"Hybridization, washes and scanning were processed in the Gene Titan instrument, a fully automated array system."	"Hybridization, washes and scanning were processed in the Gene Titan instrument, a fully automated array system."	"Hybridization, washes and scanning were processed in the Gene Titan instrument, a fully automated array system."	"Hybridization, washes and scanning were processed in the Gene Titan instrument, a fully automated array system."	"Hybridization, washes and scanning were processed in the Gene Titan instrument, a fully automated array system."	"Hybridization, washes and scanning were processed in the Gene Titan instrument, a fully automated array system."	"Hybridization, washes and scanning were processed in the Gene Titan instrument, a fully automated array system."	"Hybridization, washes and scanning were processed in the Gene Titan instrument, a fully automated array system."	"Hybridization, washes and scanning were processed in the Gene Titan instrument, a fully automated array system."	"Hybridization, washes and scanning were processed in the Gene Titan instrument, a fully automated array system."	"Hybridization, washes and scanning were processed in the Gene Titan instrument, a fully automated array system."	"Hybridization, washes and scanning were processed in the Gene Titan instrument, a fully automated array system."	"Hybridization, washes and scanning were processed in the Gene Titan instrument, a fully automated array system."	"Hybridization, washes and scanning were processed in the Gene Titan instrument, a fully automated array system."	"Hybridization, washes and scanning were processed in the Gene Titan instrument, a fully automated array system."	"Hybridization, washes and scanning were processed in the Gene Titan instrument, a fully automated array system."	"Hybridization, washes and scanning were processed in the Gene Titan instrument, a fully automated array system."
!Sample_description	"* This sample has not been included in related publications, detected as outlier"	"* This sample has not been included in related publications, detected as outlier"	"* This sample has not been included in related publications, detected as outlier"	"* This sample has not been included in related publications, detected as outlier"	"* This sample has not been included in related publications, detected as outlier"	"* This sample has not been included in related publications, detected as outlier"	"* This sample has not been included in related publications, detected as outlier"	"* This sample has not been included in related publications, detected as outlier"	"* This sample has not been included in related publications, detected as outlier"	"* This sample has not been included in related publications, detected as outlier"	"* This sample has not been included in related publications, detected as outlier"	"* This sample has not been included in related publications, detected as outlier"	"* This sample has not been included in related publications, detected as outlier"	"* This sample has not been included in related publications, detected as outlier"	"* This sample has not been included in related publications, detected as outlier"	"* This sample has not been included in related publications, detected as outlier"	"* This sample has not been included in related publications, detected as outlier"	"* This sample has not been included in related publications, detected as outlier"	"* This sample has not been included in related publications, detected as outlier"	"* This sample has not been included in related publications, detected as outlier"	"* This sample has not been included in related publications, detected as outlier"	"* This sample has not been included in related publications, detected as outlier"	"* This sample has not been included in related publications, detected as outlier"	"* This sample has not been included in related publications, detected as outlier"	"* This sample has not been included in related publications, detected as outlier"	"* This sample has not been included in related publications, detected as outlier"	"* This sample has not been included in related publications, detected as outlier"	"* This sample has not been included in related publications, detected as outlier"	"* This sample has not been included in related publications, detected as outlier"	"* This sample has not been included in related publications, detected as outlier"	"* This sample has not been included in related publications, detected as outlier"	"* This sample has not been included in related publications, detected as outlier"	"* This sample has not been included in related publications, detected as outlier"	"* This sample has not been included in related publications, detected as outlier"	"* This sample has not been included in related publications, detected as outlier"	"* This sample has not been included in related publications, detected as outlier"	"* This sample has not been included in related publications, detected as outlier"	"* This sample has not been included in related publications, detected as outlier"	"* This sample has not been included in related publications, detected as outlier"	"* This sample has not been included in related publications, detected as outlier"	"* This sample has not been included in related publications, detected as outlier"	"* This sample has not been included in related publications, detected as outlier"	"* This sample has not been included in related publications, detected as outlier"	"* This sample has not been included in related publications, detected as outlier"	"* This sample has not been included in related publications, detected as outlier"	"* This sample has not been included in related publications, detected as outlier"	"* This sample has not been included in related publications, detected as outlier"	"* This sample has not been included in related publications, detected as outlier"	"* This sample has not been included in related publications, detected as outlier"	"* This sample has not been included in related publications, detected as outlier"	"* This sample has not been included in related publications, detected as outlier"	"* This sample has not been included in related publications, detected as outlier"	"* This sample has not been included in related publications, detected as outlier"	"* This sample has not been included in related publications, detected as outlier"	"* This sample has not been included in related publications, detected as outlier"	"* This sample has not been included in related publications, detected as outlier"	"* This sample has not been included in related publications, detected as outlier"	"* This sample has not been included in related publications, detected as outlier"	"* This sample has not been included in related publications, detected as outlier"	"* This sample has not been included in related publications, detected as outlier"	"* This sample has not been included in related publications, detected as outlier"	"* This sample has not been included in related publications, detected as outlier"	"* This sample has not been included in related publications, detected as outlier"	"* This sample has not been included in related publications, detected as outlier"	"* This sample has not been included in related publications, detected as outlier"	"* This sample has not been included in related publications, detected as outlier"	"* This sample has not been included in related publications, detected as outlier"	"* This sample has not been included in related publications, detected as outlier"	"* This sample has not been included in related publications, detected as outlier"	"* This sample has not been included in related publications, detected as outlier"	"* This sample has not been included in related publications, detected as outlier"	"* This sample has not been included in related publications, detected as outlier"	"* This sample has not been included in related publications, detected as outlier"	"* This sample has not been included in related publications, detected as outlier"	"* This sample has not been included in related publications, detected as outlier"	"* This sample has not been included in related publications, detected as outlier"	"* This sample has not been included in related publications, detected as outlier"	"* This sample has not been included in related publications, detected as outlier"	"* This sample has not been included in related publications, detected as outlier"	"* This sample has not been included in related publications, detected as outlier"	"* This sample has not been included in related publications, detected as outlier"	"* This sample has not been included in related publications, detected as outlier"	"* This sample has not been included in related publications, detected as outlier"	"* This sample has not been included in related publications, detected as outlier"	"* This sample has not been included in related publications, detected as outlier"	"* This sample has not been included in related publications, detected as outlier"	"* This sample has not been included in related publications, detected as outlier"	"* This sample has not been included in related publications, detected as outlier"	"* This sample has not been included in related publications, detected as outlier"	"* This sample has not been included in related publications, detected as outlier"	"* This sample has not been included in related publications, detected as outlier"	"* This sample has not been included in related publications, detected as outlier"	"* This sample has not been included in related publications, detected as outlier"	"* This sample has not been included in related publications, detected as outlier"	"* This sample has not been included in related publications, detected as outlier"	"* This sample has not been included in related publications, detected as outlier"	"* This sample has not been included in related publications, detected as outlier"	"* This sample has not been included in related publications, detected as outlier"	"* This sample has not been included in related publications, detected as outlier"	"* This sample has not been included in related publications, detected as outlier"	"* This sample has not been included in related publications, detected as outlier"	"* This sample has not been included in related publications, detected as outlier"	"* This sample has not been included in related publications, detected as outlier"	"* This sample has not been included in related publications, detected as outlier"	"* This sample has not been included in related publications, detected as outlier"	"* This sample has not been included in related publications, detected as outlier"
!Sample_description	"$ This sample has not been analyzed in the first publication."	"$ This sample has not been analyzed in the first publication."	"$ This sample has not been analyzed in the first publication."	"$ This sample has not been analyzed in the first publication."	"$ This sample has not been analyzed in the first publication."	"$ This sample has not been analyzed in the first publication."	"$ This sample has not been analyzed in the first publication."	"$ This sample has not been analyzed in the first publication."	"$ This sample has not been analyzed in the first publication."	"$ This sample has not been analyzed in the first publication."	"$ This sample has not been analyzed in the first publication."	"$ This sample has not been analyzed in the first publication."	"$ This sample has not been analyzed in the first publication."	"$ This sample has not been analyzed in the first publication."	"$ This sample has not been analyzed in the first publication."	"$ This sample has not been analyzed in the first publication."	"$ This sample has not been analyzed in the first publication."	"$ This sample has not been analyzed in the first publication."	"$ This sample has not been analyzed in the first publication."	"$ This sample has not been analyzed in the first publication."	"$ This sample has not been analyzed in the first publication."	"$ This sample has not been analyzed in the first publication."	"$ This sample has not been analyzed in the first publication."	"$ This sample has not been analyzed in the first publication."	"$ This sample has not been analyzed in the first publication."	"$ This sample has not been analyzed in the first publication."	"$ This sample has not been analyzed in the first publication."	"$ This sample has not been analyzed in the first publication."	"$ This sample has not been analyzed in the first publication."	"$ This sample has not been analyzed in the first publication."	"$ This sample has not been analyzed in the first publication."	"$ This sample has not been analyzed in the first publication."	"$ This sample has not been analyzed in the first publication."	"$ This sample has not been analyzed in the first publication."	"$ This sample has not been analyzed in the first publication."	"$ This sample has not been analyzed in the first publication."	"$ This sample has not been analyzed in the first publication."	"$ This sample has not been analyzed in the first publication."	"$ This sample has not been analyzed in the first publication."	"$ This sample has not been analyzed in the first publication."	"$ This sample has not been analyzed in the first publication."	"$ This sample has not been analyzed in the first publication."	"$ This sample has not been analyzed in the first publication."	"$ This sample has not been analyzed in the first publication."	"$ This sample has not been analyzed in the first publication."	"$ This sample has not been analyzed in the first publication."	"$ This sample has not been analyzed in the first publication."	"$ This sample has not been analyzed in the first publication."	"$ This sample has not been analyzed in the first publication."	"$ This sample has not been analyzed in the first publication."	"$ This sample has not been analyzed in the first publication."	"$ This sample has not been analyzed in the first publication."	"$ This sample has not been analyzed in the first publication."	"$ This sample has not been analyzed in the first publication."	"$ This sample has not been analyzed in the first publication."	"$ This sample has not been analyzed in the first publication."	"$ This sample has not been analyzed in the first publication."	"$ This sample has not been analyzed in the first publication."	"$ This sample has not been analyzed in the first publication."	"$ This sample has not been analyzed in the first publication."	"$ This sample has not been analyzed in the first publication."	"$ This sample has not been analyzed in the first publication."	"$ This sample has not been analyzed in the first publication."	"$ This sample has not been analyzed in the first publication."	"$ This sample has not been analyzed in the first publication."	"$ This sample has not been analyzed in the first publication."	"$ This sample has not been analyzed in the first publication."	"$ This sample has not been analyzed in the first publication."	"$ This sample has not been analyzed in the first publication."	"$ This sample has not been analyzed in the first publication."	"$ This sample has not been analyzed in the first publication."	"$ This sample has not been analyzed in the first publication."	"$ This sample has not been analyzed in the first publication."	"$ This sample has not been analyzed in the first publication."	"$ This sample has not been analyzed in the first publication."	"$ This sample has not been analyzed in the first publication."	"$ This sample has not been analyzed in the first publication."	"$ This sample has not been analyzed in the first publication."	"$ This sample has not been analyzed in the first publication."	"$ This sample has not been analyzed in the first publication."	"$ This sample has not been analyzed in the first publication."	"$ This sample has not been analyzed in the first publication."	"$ This sample has not been analyzed in the first publication."	"$ This sample has not been analyzed in the first publication."	"$ This sample has not been analyzed in the first publication."	"$ This sample has not been analyzed in the first publication."	"$ This sample has not been analyzed in the first publication."	"$ This sample has not been analyzed in the first publication."	"$ This sample has not been analyzed in the first publication."	"$ This sample has not been analyzed in the first publication."	"$ This sample has not been analyzed in the first publication."	"$ This sample has not been analyzed in the first publication."	"$ This sample has not been analyzed in the first publication."	"$ This sample has not been analyzed in the first publication."	"$ This sample has not been analyzed in the first publication."	"$ This sample has not been analyzed in the first publication."	"$ This sample has not been analyzed in the first publication."	"$ This sample has not been analyzed in the first publication."	"$ This sample has not been analyzed in the first publication."	"$ This sample has not been analyzed in the first publication."	"$ This sample has not been analyzed in the first publication."	"$ This sample has not been analyzed in the first publication."	"$ This sample has not been analyzed in the first publication."	"$ This sample has not been analyzed in the first publication."	"$ This sample has not been analyzed in the first publication."	"$ This sample has not been analyzed in the first publication."
!Sample_data_processing	"Raw expression measures were summarized after background correction and normalization steps using the rma methodology in the Expression Console™ Software 1.2.1.20. Batch effect (by plates) was corrected using Partek® Software"	"Raw expression measures were summarized after background correction and normalization steps using the rma methodology in the Expression Console™ Software 1.2.1.20. Batch effect (by plates) was corrected using Partek® Software"	"Raw expression measures were summarized after background correction and normalization steps using the rma methodology in the Expression Console™ Software 1.2.1.20. Batch effect (by plates) was corrected using Partek® Software"	"Raw expression measures were summarized after background correction and normalization steps using the rma methodology in the Expression Console™ Software 1.2.1.20. Batch effect (by plates) was corrected using Partek® Software"	"Raw expression measures were summarized after background correction and normalization steps using the rma methodology in the Expression Console™ Software 1.2.1.20. Batch effect (by plates) was corrected using Partek® Software"	"Raw expression measures were summarized after background correction and normalization steps using the rma methodology in the Expression Console™ Software 1.2.1.20. Batch effect (by plates) was corrected using Partek® Software"	"Raw expression measures were summarized after background correction and normalization steps using the rma methodology in the Expression Console™ Software 1.2.1.20. Batch effect (by plates) was corrected using Partek® Software"	"Raw expression measures were summarized after background correction and normalization steps using the rma methodology in the Expression Console™ Software 1.2.1.20. Batch effect (by plates) was corrected using Partek® Software"	"Raw expression measures were summarized after background correction and normalization steps using the rma methodology in the Expression Console™ Software 1.2.1.20. Batch effect (by plates) was corrected using Partek® Software"	"Raw expression measures were summarized after background correction and normalization steps using the rma methodology in the Expression Console™ Software 1.2.1.20. Batch effect (by plates) was corrected using Partek® Software"	"Raw expression measures were summarized after background correction and normalization steps using the rma methodology in the Expression Console™ Software 1.2.1.20. Batch effect (by plates) was corrected using Partek® Software"	"Raw expression measures were summarized after background correction and normalization steps using the rma methodology in the Expression Console™ Software 1.2.1.20. Batch effect (by plates) was corrected using Partek® Software"	"Raw expression measures were summarized after background correction and normalization steps using the rma methodology in the Expression Console™ Software 1.2.1.20. Batch effect (by plates) was corrected using Partek® Software"	"Raw expression measures were summarized after background correction and normalization steps using the rma methodology in the Expression Console™ Software 1.2.1.20. Batch effect (by plates) was corrected using Partek® Software"	"Raw expression measures were summarized after background correction and normalization steps using the rma methodology in the Expression Console™ Software 1.2.1.20. Batch effect (by plates) was corrected using Partek® Software"	"Raw expression measures were summarized after background correction and normalization steps using the rma methodology in the Expression Console™ Software 1.2.1.20. Batch effect (by plates) was corrected using Partek® Software"	"Raw expression measures were summarized after background correction and normalization steps using the rma methodology in the Expression Console™ Software 1.2.1.20. Batch effect (by plates) was corrected using Partek® Software"	"Raw expression measures were summarized after background correction and normalization steps using the rma methodology in the Expression Console™ Software 1.2.1.20. Batch effect (by plates) was corrected using Partek® Software"	"Raw expression measures were summarized after background correction and normalization steps using the rma methodology in the Expression Console™ Software 1.2.1.20. Batch effect (by plates) was corrected using Partek® Software"	"Raw expression measures were summarized after background correction and normalization steps using the rma methodology in the Expression Console™ Software 1.2.1.20. Batch effect (by plates) was corrected using Partek® Software"	"Raw expression measures were summarized after background correction and normalization steps using the rma methodology in the Expression Console™ Software 1.2.1.20. Batch effect (by plates) was corrected using Partek® Software"	"Raw expression measures were summarized after background correction and normalization steps using the rma methodology in the Expression Console™ Software 1.2.1.20. Batch effect (by plates) was corrected using Partek® Software"	"Raw expression measures were summarized after background correction and normalization steps using the rma methodology in the Expression Console™ Software 1.2.1.20. Batch effect (by plates) was corrected using Partek® Software"	"Raw expression measures were summarized after background correction and normalization steps using the rma methodology in the Expression Console™ Software 1.2.1.20. Batch effect (by plates) was corrected using Partek® Software"	"Raw expression measures were summarized after background correction and normalization steps using the rma methodology in the Expression Console™ Software 1.2.1.20. Batch effect (by plates) was corrected using Partek® Software"	"Raw expression measures were summarized after background correction and normalization steps using the rma methodology in the Expression Console™ Software 1.2.1.20. Batch effect (by plates) was corrected using Partek® Software"	"Raw expression measures were summarized after background correction and normalization steps using the rma methodology in the Expression Console™ Software 1.2.1.20. Batch effect (by plates) was corrected using Partek® Software"	"Raw expression measures were summarized after background correction and normalization steps using the rma methodology in the Expression Console™ Software 1.2.1.20. Batch effect (by plates) was corrected using Partek® Software"	"Raw expression measures were summarized after background correction and normalization steps using the rma methodology in the Expression Console™ Software 1.2.1.20. Batch effect (by plates) was corrected using Partek® Software"	"Raw expression measures were summarized after background correction and normalization steps using the rma methodology in the Expression Console™ Software 1.2.1.20. Batch effect (by plates) was corrected using Partek® Software"	"Raw expression measures were summarized after background correction and normalization steps using the rma methodology in the Expression Console™ Software 1.2.1.20. Batch effect (by plates) was corrected using Partek® Software"	"Raw expression measures were summarized after background correction and normalization steps using the rma methodology in the Expression Console™ Software 1.2.1.20. Batch effect (by plates) was corrected using Partek® Software"	"Raw expression measures were summarized after background correction and normalization steps using the rma methodology in the Expression Console™ Software 1.2.1.20. Batch effect (by plates) was corrected using Partek® Software"	"Raw expression measures were summarized after background correction and normalization steps using the rma methodology in the Expression Console™ Software 1.2.1.20. Batch effect (by plates) was corrected using Partek® Software"	"Raw expression measures were summarized after background correction and normalization steps using the rma methodology in the Expression Console™ Software 1.2.1.20. Batch effect (by plates) was corrected using Partek® Software"	"Raw expression measures were summarized after background correction and normalization steps using the rma methodology in the Expression Console™ Software 1.2.1.20. Batch effect (by plates) was corrected using Partek® Software"	"Raw expression measures were summarized after background correction and normalization steps using the rma methodology in the Expression Console™ Software 1.2.1.20. Batch effect (by plates) was corrected using Partek® Software"	"Raw expression measures were summarized after background correction and normalization steps using the rma methodology in the Expression Console™ Software 1.2.1.20. Batch effect (by plates) was corrected using Partek® Software"	"Raw expression measures were summarized after background correction and normalization steps using the rma methodology in the Expression Console™ Software 1.2.1.20. Batch effect (by plates) was corrected using Partek® Software"	"Raw expression measures were summarized after background correction and normalization steps using the rma methodology in the Expression Console™ Software 1.2.1.20. Batch effect (by plates) was corrected using Partek® Software"	"Raw expression measures were summarized after background correction and normalization steps using the rma methodology in the Expression Console™ Software 1.2.1.20. Batch effect (by plates) was corrected using Partek® Software"	"Raw expression measures were summarized after background correction and normalization steps using the rma methodology in the Expression Console™ Software 1.2.1.20. Batch effect (by plates) was corrected using Partek® Software"	"Raw expression measures were summarized after background correction and normalization steps using the rma methodology in the Expression Console™ Software 1.2.1.20. Batch effect (by plates) was corrected using Partek® Software"	"Raw expression measures were summarized after background correction and normalization steps using the rma methodology in the Expression Console™ Software 1.2.1.20. Batch effect (by plates) was corrected using Partek® Software"	"Raw expression measures were summarized after background correction and normalization steps using the rma methodology in the Expression Console™ Software 1.2.1.20. Batch effect (by plates) was corrected using Partek® Software"	"Raw expression measures were summarized after background correction and normalization steps using the rma methodology in the Expression Console™ Software 1.2.1.20. Batch effect (by plates) was corrected using Partek® Software"	"Raw expression measures were summarized after background correction and normalization steps using the rma methodology in the Expression Console™ Software 1.2.1.20. Batch effect (by plates) was corrected using Partek® Software"	"Raw expression measures were summarized after background correction and normalization steps using the rma methodology in the Expression Console™ Software 1.2.1.20. Batch effect (by plates) was corrected using Partek® Software"	"Raw expression measures were summarized after background correction and normalization steps using the rma methodology in the Expression Console™ Software 1.2.1.20. Batch effect (by plates) was corrected using Partek® Software"	"Raw expression measures were summarized after background correction and normalization steps using the rma methodology in the Expression Console™ Software 1.2.1.20. Batch effect (by plates) was corrected using Partek® Software"	"Raw expression measures were summarized after background correction and normalization steps using the rma methodology in the Expression Console™ Software 1.2.1.20. Batch effect (by plates) was corrected using Partek® Software"	"Raw expression measures were summarized after background correction and normalization steps using the rma methodology in the Expression Console™ Software 1.2.1.20. Batch effect (by plates) was corrected using Partek® Software"	"Raw expression measures were summarized after background correction and normalization steps using the rma methodology in the Expression Console™ Software 1.2.1.20. Batch effect (by plates) was corrected using Partek® Software"	"Raw expression measures were summarized after background correction and normalization steps using the rma methodology in the Expression Console™ Software 1.2.1.20. Batch effect (by plates) was corrected using Partek® Software"	"Raw expression measures were summarized after background correction and normalization steps using the rma methodology in the Expression Console™ Software 1.2.1.20. Batch effect (by plates) was corrected using Partek® Software"	"Raw expression measures were summarized after background correction and normalization steps using the rma methodology in the Expression Console™ Software 1.2.1.20. Batch effect (by plates) was corrected using Partek® Software"	"Raw expression measures were summarized after background correction and normalization steps using the rma methodology in the Expression Console™ Software 1.2.1.20. Batch effect (by plates) was corrected using Partek® Software"	"Raw expression measures were summarized after background correction and normalization steps using the rma methodology in the Expression Console™ Software 1.2.1.20. Batch effect (by plates) was corrected using Partek® Software"	"Raw expression measures were summarized after background correction and normalization steps using the rma methodology in the Expression Console™ Software 1.2.1.20. Batch effect (by plates) was corrected using Partek® Software"	"Raw expression measures were summarized after background correction and normalization steps using the rma methodology in the Expression Console™ Software 1.2.1.20. Batch effect (by plates) was corrected using Partek® Software"	"Raw expression measures were summarized after background correction and normalization steps using the rma methodology in the Expression Console™ Software 1.2.1.20. Batch effect (by plates) was corrected using Partek® Software"	"Raw expression measures were summarized after background correction and normalization steps using the rma methodology in the Expression Console™ Software 1.2.1.20. Batch effect (by plates) was corrected using Partek® Software"	"Raw expression measures were summarized after background correction and normalization steps using the rma methodology in the Expression Console™ Software 1.2.1.20. Batch effect (by plates) was corrected using Partek® Software"	"Raw expression measures were summarized after background correction and normalization steps using the rma methodology in the Expression Console™ Software 1.2.1.20. Batch effect (by plates) was corrected using Partek® Software"	"Raw expression measures were summarized after background correction and normalization steps using the rma methodology in the Expression Console™ Software 1.2.1.20. Batch effect (by plates) was corrected using Partek® Software"	"Raw expression measures were summarized after background correction and normalization steps using the rma methodology in the Expression Console™ Software 1.2.1.20. Batch effect (by plates) was corrected using Partek® Software"	"Raw expression measures were summarized after background correction and normalization steps using the rma methodology in the Expression Console™ Software 1.2.1.20. Batch effect (by plates) was corrected using Partek® Software"	"Raw expression measures were summarized after background correction and normalization steps using the rma methodology in the Expression Console™ Software 1.2.1.20. Batch effect (by plates) was corrected using Partek® Software"	"Raw expression measures were summarized after background correction and normalization steps using the rma methodology in the Expression Console™ Software 1.2.1.20. Batch effect (by plates) was corrected using Partek® Software"	"Raw expression measures were summarized after background correction and normalization steps using the rma methodology in the Expression Console™ Software 1.2.1.20. Batch effect (by plates) was corrected using Partek® Software"	"Raw expression measures were summarized after background correction and normalization steps using the rma methodology in the Expression Console™ Software 1.2.1.20. Batch effect (by plates) was corrected using Partek® Software"	"Raw expression measures were summarized after background correction and normalization steps using the rma methodology in the Expression Console™ Software 1.2.1.20. Batch effect (by plates) was corrected using Partek® Software"	"Raw expression measures were summarized after background correction and normalization steps using the rma methodology in the Expression Console™ Software 1.2.1.20. Batch effect (by plates) was corrected using Partek® Software"	"Raw expression measures were summarized after background correction and normalization steps using the rma methodology in the Expression Console™ Software 1.2.1.20. Batch effect (by plates) was corrected using Partek® Software"	"Raw expression measures were summarized after background correction and normalization steps using the rma methodology in the Expression Console™ Software 1.2.1.20. Batch effect (by plates) was corrected using Partek® Software"	"Raw expression measures were summarized after background correction and normalization steps using the rma methodology in the Expression Console™ Software 1.2.1.20. Batch effect (by plates) was corrected using Partek® Software"	"Raw expression measures were summarized after background correction and normalization steps using the rma methodology in the Expression Console™ Software 1.2.1.20. Batch effect (by plates) was corrected using Partek® Software"	"Raw expression measures were summarized after background correction and normalization steps using the rma methodology in the Expression Console™ Software 1.2.1.20. Batch effect (by plates) was corrected using Partek® Software"	"Raw expression measures were summarized after background correction and normalization steps using the rma methodology in the Expression Console™ Software 1.2.1.20. Batch effect (by plates) was corrected using Partek® Software"	"Raw expression measures were summarized after background correction and normalization steps using the rma methodology in the Expression Console™ Software 1.2.1.20. Batch effect (by plates) was corrected using Partek® Software"	"Raw expression measures were summarized after background correction and normalization steps using the rma methodology in the Expression Console™ Software 1.2.1.20. Batch effect (by plates) was corrected using Partek® Software"	"Raw expression measures were summarized after background correction and normalization steps using the rma methodology in the Expression Console™ Software 1.2.1.20. Batch effect (by plates) was corrected using Partek® Software"	"Raw expression measures were summarized after background correction and normalization steps using the rma methodology in the Expression Console™ Software 1.2.1.20. Batch effect (by plates) was corrected using Partek® Software"	"Raw expression measures were summarized after background correction and normalization steps using the rma methodology in the Expression Console™ Software 1.2.1.20. Batch effect (by plates) was corrected using Partek® Software"	"Raw expression measures were summarized after background correction and normalization steps using the rma methodology in the Expression Console™ Software 1.2.1.20. Batch effect (by plates) was corrected using Partek® Software"	"Raw expression measures were summarized after background correction and normalization steps using the rma methodology in the Expression Console™ Software 1.2.1.20. Batch effect (by plates) was corrected using Partek® Software"	"Raw expression measures were summarized after background correction and normalization steps using the rma methodology in the Expression Console™ Software 1.2.1.20. Batch effect (by plates) was corrected using Partek® Software"	"Raw expression measures were summarized after background correction and normalization steps using the rma methodology in the Expression Console™ Software 1.2.1.20. Batch effect (by plates) was corrected using Partek® Software"	"Raw expression measures were summarized after background correction and normalization steps using the rma methodology in the Expression Console™ Software 1.2.1.20. Batch effect (by plates) was corrected using Partek® Software"	"Raw expression measures were summarized after background correction and normalization steps using the rma methodology in the Expression Console™ Software 1.2.1.20. Batch effect (by plates) was corrected using Partek® Software"	"Raw expression measures were summarized after background correction and normalization steps using the rma methodology in the Expression Console™ Software 1.2.1.20. Batch effect (by plates) was corrected using Partek® Software"	"Raw expression measures were summarized after background correction and normalization steps using the rma methodology in the Expression Console™ Software 1.2.1.20. Batch effect (by plates) was corrected using Partek® Software"	"Raw expression measures were summarized after background correction and normalization steps using the rma methodology in the Expression Console™ Software 1.2.1.20. Batch effect (by plates) was corrected using Partek® Software"	"Raw expression measures were summarized after background correction and normalization steps using the rma methodology in the Expression Console™ Software 1.2.1.20. Batch effect (by plates) was corrected using Partek® Software"	"Raw expression measures were summarized after background correction and normalization steps using the rma methodology in the Expression Console™ Software 1.2.1.20. Batch effect (by plates) was corrected using Partek® Software"	"Raw expression measures were summarized after background correction and normalization steps using the rma methodology in the Expression Console™ Software 1.2.1.20. Batch effect (by plates) was corrected using Partek® Software"	"Raw expression measures were summarized after background correction and normalization steps using the rma methodology in the Expression Console™ Software 1.2.1.20. Batch effect (by plates) was corrected using Partek® Software"	"Raw expression measures were summarized after background correction and normalization steps using the rma methodology in the Expression Console™ Software 1.2.1.20. Batch effect (by plates) was corrected using Partek® Software"	"Raw expression measures were summarized after background correction and normalization steps using the rma methodology in the Expression Console™ Software 1.2.1.20. Batch effect (by plates) was corrected using Partek® Software"	"Raw expression measures were summarized after background correction and normalization steps using the rma methodology in the Expression Console™ Software 1.2.1.20. Batch effect (by plates) was corrected using Partek® Software"	"Raw expression measures were summarized after background correction and normalization steps using the rma methodology in the Expression Console™ Software 1.2.1.20. Batch effect (by plates) was corrected using Partek® Software"	"Raw expression measures were summarized after background correction and normalization steps using the rma methodology in the Expression Console™ Software 1.2.1.20. Batch effect (by plates) was corrected using Partek® Software"	"Raw expression measures were summarized after background correction and normalization steps using the rma methodology in the Expression Console™ Software 1.2.1.20. Batch effect (by plates) was corrected using Partek® Software"	"Raw expression measures were summarized after background correction and normalization steps using the rma methodology in the Expression Console™ Software 1.2.1.20. Batch effect (by plates) was corrected using Partek® Software"	"Raw expression measures were summarized after background correction and normalization steps using the rma methodology in the Expression Console™ Software 1.2.1.20. Batch effect (by plates) was corrected using Partek® Software"	"Raw expression measures were summarized after background correction and normalization steps using the rma methodology in the Expression Console™ Software 1.2.1.20. Batch effect (by plates) was corrected using Partek® Software"
!Sample_platform_id	"GPL13667"	"GPL13667"	"GPL13667"	"GPL13667"	"GPL13667"	"GPL13667"	"GPL13667"	"GPL13667"	"GPL13667"	"GPL13667"	"GPL13667"	"GPL13667"	"GPL13667"	"GPL13667"	"GPL13667"	"GPL13667"	"GPL13667"	"GPL13667"	"GPL13667"	"GPL13667"	"GPL13667"	"GPL13667"	"GPL13667"	"GPL13667"	"GPL13667"	"GPL13667"	"GPL13667"	"GPL13667"	"GPL13667"	"GPL13667"	"GPL13667"	"GPL13667"	"GPL13667"	"GPL13667"	"GPL13667"	"GPL13667"	"GPL13667"	"GPL13667"	"GPL13667"	"GPL13667"	"GPL13667"	"GPL13667"	"GPL13667"	"GPL13667"	"GPL13667"	"GPL13667"	"GPL13667"	"GPL13667"	"GPL13667"	"GPL13667"	"GPL13667"	"GPL13667"	"GPL13667"	"GPL13667"	"GPL13667"	"GPL13667"	"GPL13667"	"GPL13667"	"GPL13667"	"GPL13667"	"GPL13667"	"GPL13667"	"GPL13667"	"GPL13667"	"GPL13667"	"GPL13667"	"GPL13667"	"GPL13667"	"GPL13667"	"GPL13667"	"GPL13667"	"GPL13667"	"GPL13667"	"GPL13667"	"GPL13667"	"GPL13667"	"GPL13667"	"GPL13667"	"GPL13667"	"GPL13667"	"GPL13667"	"GPL13667"	"GPL13667"	"GPL13667"	"GPL13667"	"GPL13667"	"GPL13667"	"GPL13667"	"GPL13667"	"GPL13667"	"GPL13667"	"GPL13667"	"GPL13667"	"GPL13667"	"GPL13667"	"GPL13667"	"GPL13667"	"GPL13667"	"GPL13667"	"GPL13667"	"GPL13667"	"GPL13667"	"GPL13667"	"GPL13667"	"GPL13667"	"GPL13667"
!Sample_contact_name	"Susana,,Kalko"	"Susana,,Kalko"	"Susana,,Kalko"	"Susana,,Kalko"	"Susana,,Kalko"	"Susana,,Kalko"	"Susana,,Kalko"	"Susana,,Kalko"	"Susana,,Kalko"	"Susana,,Kalko"	"Susana,,Kalko"	"Susana,,Kalko"	"Susana,,Kalko"	"Susana,,Kalko"	"Susana,,Kalko"	"Susana,,Kalko"	"Susana,,Kalko"	"Susana,,Kalko"	"Susana,,Kalko"	"Susana,,Kalko"	"Susana,,Kalko"	"Susana,,Kalko"	"Susana,,Kalko"	"Susana,,Kalko"	"Susana,,Kalko"	"Susana,,Kalko"	"Susana,,Kalko"	"Susana,,Kalko"	"Susana,,Kalko"	"Susana,,Kalko"	"Susana,,Kalko"	"Susana,,Kalko"	"Susana,,Kalko"	"Susana,,Kalko"	"Susana,,Kalko"	"Susana,,Kalko"	"Susana,,Kalko"	"Susana,,Kalko"	"Susana,,Kalko"	"Susana,,Kalko"	"Susana,,Kalko"	"Susana,,Kalko"	"Susana,,Kalko"	"Susana,,Kalko"	"Susana,,Kalko"	"Susana,,Kalko"	"Susana,,Kalko"	"Susana,,Kalko"	"Susana,,Kalko"	"Susana,,Kalko"	"Susana,,Kalko"	"Susana,,Kalko"	"Susana,,Kalko"	"Susana,,Kalko"	"Susana,,Kalko"	"Susana,,Kalko"	"Susana,,Kalko"	"Susana,,Kalko"	"Susana,,Kalko"	"Susana,,Kalko"	"Susana,,Kalko"	"Susana,,Kalko"	"Susana,,Kalko"	"Susana,,Kalko"	"Susana,,Kalko"	"Susana,,Kalko"	"Susana,,Kalko"	"Susana,,Kalko"	"Susana,,Kalko"	"Susana,,Kalko"	"Susana,,Kalko"	"Susana,,Kalko"	"Susana,,Kalko"	"Susana,,Kalko"	"Susana,,Kalko"	"Susana,,Kalko"	"Susana,,Kalko"	"Susana,,Kalko"	"Susana,,Kalko"	"Susana,,Kalko"	"Susana,,Kalko"	"Susana,,Kalko"	"Susana,,Kalko"	"Susana,,Kalko"	"Susana,,Kalko"	"Susana,,Kalko"	"Susana,,Kalko"	"Susana,,Kalko"	"Susana,,Kalko"	"Susana,,Kalko"	"Susana,,Kalko"	"Susana,,Kalko"	"Susana,,Kalko"	"Susana,,Kalko"	"Susana,,Kalko"	"Susana,,Kalko"	"Susana,,Kalko"	"Susana,,Kalko"	"Susana,,Kalko"	"Susana,,Kalko"	"Susana,,Kalko"	"Susana,,Kalko"	"Susana,,Kalko"	"Susana,,Kalko"	"Susana,,Kalko"	"Susana,,Kalko"
!Sample_contact_email	"kalko.susana@gmail.com"	"kalko.susana@gmail.com"	"kalko.susana@gmail.com"	"kalko.susana@gmail.com"	"kalko.susana@gmail.com"	"kalko.susana@gmail.com"	"kalko.susana@gmail.com"	"kalko.susana@gmail.com"	"kalko.susana@gmail.com"	"kalko.susana@gmail.com"	"kalko.susana@gmail.com"	"kalko.susana@gmail.com"	"kalko.susana@gmail.com"	"kalko.susana@gmail.com"	"kalko.susana@gmail.com"	"kalko.susana@gmail.com"	"kalko.susana@gmail.com"	"kalko.susana@gmail.com"	"kalko.susana@gmail.com"	"kalko.susana@gmail.com"	"kalko.susana@gmail.com"	"kalko.susana@gmail.com"	"kalko.susana@gmail.com"	"kalko.susana@gmail.com"	"kalko.susana@gmail.com"	"kalko.susana@gmail.com"	"kalko.susana@gmail.com"	"kalko.susana@gmail.com"	"kalko.susana@gmail.com"	"kalko.susana@gmail.com"	"kalko.susana@gmail.com"	"kalko.susana@gmail.com"	"kalko.susana@gmail.com"	"kalko.susana@gmail.com"	"kalko.susana@gmail.com"	"kalko.susana@gmail.com"	"kalko.susana@gmail.com"	"kalko.susana@gmail.com"	"kalko.susana@gmail.com"	"kalko.susana@gmail.com"	"kalko.susana@gmail.com"	"kalko.susana@gmail.com"	"kalko.susana@gmail.com"	"kalko.susana@gmail.com"	"kalko.susana@gmail.com"	"kalko.susana@gmail.com"	"kalko.susana@gmail.com"	"kalko.susana@gmail.com"	"kalko.susana@gmail.com"	"kalko.susana@gmail.com"	"kalko.susana@gmail.com"	"kalko.susana@gmail.com"	"kalko.susana@gmail.com"	"kalko.susana@gmail.com"	"kalko.susana@gmail.com"	"kalko.susana@gmail.com"	"kalko.susana@gmail.com"	"kalko.susana@gmail.com"	"kalko.susana@gmail.com"	"kalko.susana@gmail.com"	"kalko.susana@gmail.com"	"kalko.susana@gmail.com"	"kalko.susana@gmail.com"	"kalko.susana@gmail.com"	"kalko.susana@gmail.com"	"kalko.susana@gmail.com"	"kalko.susana@gmail.com"	"kalko.susana@gmail.com"	"kalko.susana@gmail.com"	"kalko.susana@gmail.com"	"kalko.susana@gmail.com"	"kalko.susana@gmail.com"	"kalko.susana@gmail.com"	"kalko.susana@gmail.com"	"kalko.susana@gmail.com"	"kalko.susana@gmail.com"	"kalko.susana@gmail.com"	"kalko.susana@gmail.com"	"kalko.susana@gmail.com"	"kalko.susana@gmail.com"	"kalko.susana@gmail.com"	"kalko.susana@gmail.com"	"kalko.susana@gmail.com"	"kalko.susana@gmail.com"	"kalko.susana@gmail.com"	"kalko.susana@gmail.com"	"kalko.susana@gmail.com"	"kalko.susana@gmail.com"	"kalko.susana@gmail.com"	"kalko.susana@gmail.com"	"kalko.susana@gmail.com"	"kalko.susana@gmail.com"	"kalko.susana@gmail.com"	"kalko.susana@gmail.com"	"kalko.susana@gmail.com"	"kalko.susana@gmail.com"	"kalko.susana@gmail.com"	"kalko.susana@gmail.com"	"kalko.susana@gmail.com"	"kalko.susana@gmail.com"	"kalko.susana@gmail.com"	"kalko.susana@gmail.com"	"kalko.susana@gmail.com"	"kalko.susana@gmail.com"	"kalko.susana@gmail.com"	"kalko.susana@gmail.com"
!Sample_contact_department	"Bioinformatics Platform"	"Bioinformatics Platform"	"Bioinformatics Platform"	"Bioinformatics Platform"	"Bioinformatics Platform"	"Bioinformatics Platform"	"Bioinformatics Platform"	"Bioinformatics Platform"	"Bioinformatics Platform"	"Bioinformatics Platform"	"Bioinformatics Platform"	"Bioinformatics Platform"	"Bioinformatics Platform"	"Bioinformatics Platform"	"Bioinformatics Platform"	"Bioinformatics Platform"	"Bioinformatics Platform"	"Bioinformatics Platform"	"Bioinformatics Platform"	"Bioinformatics Platform"	"Bioinformatics Platform"	"Bioinformatics Platform"	"Bioinformatics Platform"	"Bioinformatics Platform"	"Bioinformatics Platform"	"Bioinformatics Platform"	"Bioinformatics Platform"	"Bioinformatics Platform"	"Bioinformatics Platform"	"Bioinformatics Platform"	"Bioinformatics Platform"	"Bioinformatics Platform"	"Bioinformatics Platform"	"Bioinformatics Platform"	"Bioinformatics Platform"	"Bioinformatics Platform"	"Bioinformatics Platform"	"Bioinformatics Platform"	"Bioinformatics Platform"	"Bioinformatics Platform"	"Bioinformatics Platform"	"Bioinformatics Platform"	"Bioinformatics Platform"	"Bioinformatics Platform"	"Bioinformatics Platform"	"Bioinformatics Platform"	"Bioinformatics Platform"	"Bioinformatics Platform"	"Bioinformatics Platform"	"Bioinformatics Platform"	"Bioinformatics Platform"	"Bioinformatics Platform"	"Bioinformatics Platform"	"Bioinformatics Platform"	"Bioinformatics Platform"	"Bioinformatics Platform"	"Bioinformatics Platform"	"Bioinformatics Platform"	"Bioinformatics Platform"	"Bioinformatics Platform"	"Bioinformatics Platform"	"Bioinformatics Platform"	"Bioinformatics Platform"	"Bioinformatics Platform"	"Bioinformatics Platform"	"Bioinformatics Platform"	"Bioinformatics Platform"	"Bioinformatics Platform"	"Bioinformatics Platform"	"Bioinformatics Platform"	"Bioinformatics Platform"	"Bioinformatics Platform"	"Bioinformatics Platform"	"Bioinformatics Platform"	"Bioinformatics Platform"	"Bioinformatics Platform"	"Bioinformatics Platform"	"Bioinformatics Platform"	"Bioinformatics Platform"	"Bioinformatics Platform"	"Bioinformatics Platform"	"Bioinformatics Platform"	"Bioinformatics Platform"	"Bioinformatics Platform"	"Bioinformatics Platform"	"Bioinformatics Platform"	"Bioinformatics Platform"	"Bioinformatics Platform"	"Bioinformatics Platform"	"Bioinformatics Platform"	"Bioinformatics Platform"	"Bioinformatics Platform"	"Bioinformatics Platform"	"Bioinformatics Platform"	"Bioinformatics Platform"	"Bioinformatics Platform"	"Bioinformatics Platform"	"Bioinformatics Platform"	"Bioinformatics Platform"	"Bioinformatics Platform"	"Bioinformatics Platform"	"Bioinformatics Platform"	"Bioinformatics Platform"	"Bioinformatics Platform"	"Bioinformatics Platform"	"Bioinformatics Platform"
!Sample_contact_institute	"IDIBAPS"	"IDIBAPS"	"IDIBAPS"	"IDIBAPS"	"IDIBAPS"	"IDIBAPS"	"IDIBAPS"	"IDIBAPS"	"IDIBAPS"	"IDIBAPS"	"IDIBAPS"	"IDIBAPS"	"IDIBAPS"	"IDIBAPS"	"IDIBAPS"	"IDIBAPS"	"IDIBAPS"	"IDIBAPS"	"IDIBAPS"	"IDIBAPS"	"IDIBAPS"	"IDIBAPS"	"IDIBAPS"	"IDIBAPS"	"IDIBAPS"	"IDIBAPS"	"IDIBAPS"	"IDIBAPS"	"IDIBAPS"	"IDIBAPS"	"IDIBAPS"	"IDIBAPS"	"IDIBAPS"	"IDIBAPS"	"IDIBAPS"	"IDIBAPS"	"IDIBAPS"	"IDIBAPS"	"IDIBAPS"	"IDIBAPS"	"IDIBAPS"	"IDIBAPS"	"IDIBAPS"	"IDIBAPS"	"IDIBAPS"	"IDIBAPS"	"IDIBAPS"	"IDIBAPS"	"IDIBAPS"	"IDIBAPS"	"IDIBAPS"	"IDIBAPS"	"IDIBAPS"	"IDIBAPS"	"IDIBAPS"	"IDIBAPS"	"IDIBAPS"	"IDIBAPS"	"IDIBAPS"	"IDIBAPS"	"IDIBAPS"	"IDIBAPS"	"IDIBAPS"	"IDIBAPS"	"IDIBAPS"	"IDIBAPS"	"IDIBAPS"	"IDIBAPS"	"IDIBAPS"	"IDIBAPS"	"IDIBAPS"	"IDIBAPS"	"IDIBAPS"	"IDIBAPS"	"IDIBAPS"	"IDIBAPS"	"IDIBAPS"	"IDIBAPS"	"IDIBAPS"	"IDIBAPS"	"IDIBAPS"	"IDIBAPS"	"IDIBAPS"	"IDIBAPS"	"IDIBAPS"	"IDIBAPS"	"IDIBAPS"	"IDIBAPS"	"IDIBAPS"	"IDIBAPS"	"IDIBAPS"	"IDIBAPS"	"IDIBAPS"	"IDIBAPS"	"IDIBAPS"	"IDIBAPS"	"IDIBAPS"	"IDIBAPS"	"IDIBAPS"	"IDIBAPS"	"IDIBAPS"	"IDIBAPS"	"IDIBAPS"	"IDIBAPS"	"IDIBAPS"	"IDIBAPS"
!Sample_contact_address	"c/Rosello 153"	"c/Rosello 153"	"c/Rosello 153"	"c/Rosello 153"	"c/Rosello 153"	"c/Rosello 153"	"c/Rosello 153"	"c/Rosello 153"	"c/Rosello 153"	"c/Rosello 153"	"c/Rosello 153"	"c/Rosello 153"	"c/Rosello 153"	"c/Rosello 153"	"c/Rosello 153"	"c/Rosello 153"	"c/Rosello 153"	"c/Rosello 153"	"c/Rosello 153"	"c/Rosello 153"	"c/Rosello 153"	"c/Rosello 153"	"c/Rosello 153"	"c/Rosello 153"	"c/Rosello 153"	"c/Rosello 153"	"c/Rosello 153"	"c/Rosello 153"	"c/Rosello 153"	"c/Rosello 153"	"c/Rosello 153"	"c/Rosello 153"	"c/Rosello 153"	"c/Rosello 153"	"c/Rosello 153"	"c/Rosello 153"	"c/Rosello 153"	"c/Rosello 153"	"c/Rosello 153"	"c/Rosello 153"	"c/Rosello 153"	"c/Rosello 153"	"c/Rosello 153"	"c/Rosello 153"	"c/Rosello 153"	"c/Rosello 153"	"c/Rosello 153"	"c/Rosello 153"	"c/Rosello 153"	"c/Rosello 153"	"c/Rosello 153"	"c/Rosello 153"	"c/Rosello 153"	"c/Rosello 153"	"c/Rosello 153"	"c/Rosello 153"	"c/Rosello 153"	"c/Rosello 153"	"c/Rosello 153"	"c/Rosello 153"	"c/Rosello 153"	"c/Rosello 153"	"c/Rosello 153"	"c/Rosello 153"	"c/Rosello 153"	"c/Rosello 153"	"c/Rosello 153"	"c/Rosello 153"	"c/Rosello 153"	"c/Rosello 153"	"c/Rosello 153"	"c/Rosello 153"	"c/Rosello 153"	"c/Rosello 153"	"c/Rosello 153"	"c/Rosello 153"	"c/Rosello 153"	"c/Rosello 153"	"c/Rosello 153"	"c/Rosello 153"	"c/Rosello 153"	"c/Rosello 153"	"c/Rosello 153"	"c/Rosello 153"	"c/Rosello 153"	"c/Rosello 153"	"c/Rosello 153"	"c/Rosello 153"	"c/Rosello 153"	"c/Rosello 153"	"c/Rosello 153"	"c/Rosello 153"	"c/Rosello 153"	"c/Rosello 153"	"c/Rosello 153"	"c/Rosello 153"	"c/Rosello 153"	"c/Rosello 153"	"c/Rosello 153"	"c/Rosello 153"	"c/Rosello 153"	"c/Rosello 153"	"c/Rosello 153"	"c/Rosello 153"	"c/Rosello 153"	"c/Rosello 153"
!Sample_contact_city	"Barcelona"	"Barcelona"	"Barcelona"	"Barcelona"	"Barcelona"	"Barcelona"	"Barcelona"	"Barcelona"	"Barcelona"	"Barcelona"	"Barcelona"	"Barcelona"	"Barcelona"	"Barcelona"	"Barcelona"	"Barcelona"	"Barcelona"	"Barcelona"	"Barcelona"	"Barcelona"	"Barcelona"	"Barcelona"	"Barcelona"	"Barcelona"	"Barcelona"	"Barcelona"	"Barcelona"	"Barcelona"	"Barcelona"	"Barcelona"	"Barcelona"	"Barcelona"	"Barcelona"	"Barcelona"	"Barcelona"	"Barcelona"	"Barcelona"	"Barcelona"	"Barcelona"	"Barcelona"	"Barcelona"	"Barcelona"	"Barcelona"	"Barcelona"	"Barcelona"	"Barcelona"	"Barcelona"	"Barcelona"	"Barcelona"	"Barcelona"	"Barcelona"	"Barcelona"	"Barcelona"	"Barcelona"	"Barcelona"	"Barcelona"	"Barcelona"	"Barcelona"	"Barcelona"	"Barcelona"	"Barcelona"	"Barcelona"	"Barcelona"	"Barcelona"	"Barcelona"	"Barcelona"	"Barcelona"	"Barcelona"	"Barcelona"	"Barcelona"	"Barcelona"	"Barcelona"	"Barcelona"	"Barcelona"	"Barcelona"	"Barcelona"	"Barcelona"	"Barcelona"	"Barcelona"	"Barcelona"	"Barcelona"	"Barcelona"	"Barcelona"	"Barcelona"	"Barcelona"	"Barcelona"	"Barcelona"	"Barcelona"	"Barcelona"	"Barcelona"	"Barcelona"	"Barcelona"	"Barcelona"	"Barcelona"	"Barcelona"	"Barcelona"	"Barcelona"	"Barcelona"	"Barcelona"	"Barcelona"	"Barcelona"	"Barcelona"	"Barcelona"	"Barcelona"	"Barcelona"	"Barcelona"
!Sample_contact_state	"BARCELONA"	"BARCELONA"	"BARCELONA"	"BARCELONA"	"BARCELONA"	"BARCELONA"	"BARCELONA"	"BARCELONA"	"BARCELONA"	"BARCELONA"	"BARCELONA"	"BARCELONA"	"BARCELONA"	"BARCELONA"	"BARCELONA"	"BARCELONA"	"BARCELONA"	"BARCELONA"	"BARCELONA"	"BARCELONA"	"BARCELONA"	"BARCELONA"	"BARCELONA"	"BARCELONA"	"BARCELONA"	"BARCELONA"	"BARCELONA"	"BARCELONA"	"BARCELONA"	"BARCELONA"	"BARCELONA"	"BARCELONA"	"BARCELONA"	"BARCELONA"	"BARCELONA"	"BARCELONA"	"BARCELONA"	"BARCELONA"	"BARCELONA"	"BARCELONA"	"BARCELONA"	"BARCELONA"	"BARCELONA"	"BARCELONA"	"BARCELONA"	"BARCELONA"	"BARCELONA"	"BARCELONA"	"BARCELONA"	"BARCELONA"	"BARCELONA"	"BARCELONA"	"BARCELONA"	"BARCELONA"	"BARCELONA"	"BARCELONA"	"BARCELONA"	"BARCELONA"	"BARCELONA"	"BARCELONA"	"BARCELONA"	"BARCELONA"	"BARCELONA"	"BARCELONA"	"BARCELONA"	"BARCELONA"	"BARCELONA"	"BARCELONA"	"BARCELONA"	"BARCELONA"	"BARCELONA"	"BARCELONA"	"BARCELONA"	"BARCELONA"	"BARCELONA"	"BARCELONA"	"BARCELONA"	"BARCELONA"	"BARCELONA"	"BARCELONA"	"BARCELONA"	"BARCELONA"	"BARCELONA"	"BARCELONA"	"BARCELONA"	"BARCELONA"	"BARCELONA"	"BARCELONA"	"BARCELONA"	"BARCELONA"	"BARCELONA"	"BARCELONA"	"BARCELONA"	"BARCELONA"	"BARCELONA"	"BARCELONA"	"BARCELONA"	"BARCELONA"	"BARCELONA"	"BARCELONA"	"BARCELONA"	"BARCELONA"	"BARCELONA"	"BARCELONA"	"BARCELONA"	"BARCELONA"
!Sample_contact_zip/postal_code	"08036"	"08036"	"08036"	"08036"	"08036"	"08036"	"08036"	"08036"	"08036"	"08036"	"08036"	"08036"	"08036"	"08036"	"08036"	"08036"	"08036"	"08036"	"08036"	"08036"	"08036"	"08036"	"08036"	"08036"	"08036"	"08036"	"08036"	"08036"	"08036"	"08036"	"08036"	"08036"	"08036"	"08036"	"08036"	"08036"	"08036"	"08036"	"08036"	"08036"	"08036"	"08036"	"08036"	"08036"	"08036"	"08036"	"08036"	"08036"	"08036"	"08036"	"08036"	"08036"	"08036"	"08036"	"08036"	"08036"	"08036"	"08036"	"08036"	"08036"	"08036"	"08036"	"08036"	"08036"	"08036"	"08036"	"08036"	"08036"	"08036"	"08036"	"08036"	"08036"	"08036"	"08036"	"08036"	"08036"	"08036"	"08036"	"08036"	"08036"	"08036"	"08036"	"08036"	"08036"	"08036"	"08036"	"08036"	"08036"	"08036"	"08036"	"08036"	"08036"	"08036"	"08036"	"08036"	"08036"	"08036"	"08036"	"08036"	"08036"	"08036"	"08036"	"08036"	"08036"	"08036"	"08036"
!Sample_contact_country	"Spain"	"Spain"	"Spain"	"Spain"	"Spain"	"Spain"	"Spain"	"Spain"	"Spain"	"Spain"	"Spain"	"Spain"	"Spain"	"Spain"	"Spain"	"Spain"	"Spain"	"Spain"	"Spain"	"Spain"	"Spain"	"Spain"	"Spain"	"Spain"	"Spain"	"Spain"	"Spain"	"Spain"	"Spain"	"Spain"	"Spain"	"Spain"	"Spain"	"Spain"	"Spain"	"Spain"	"Spain"	"Spain"	"Spain"	"Spain"	"Spain"	"Spain"	"Spain"	"Spain"	"Spain"	"Spain"	"Spain"	"Spain"	"Spain"	"Spain"	"Spain"	"Spain"	"Spain"	"Spain"	"Spain"	"Spain"	"Spain"	"Spain"	"Spain"	"Spain"	"Spain"	"Spain"	"Spain"	"Spain"	"Spain"	"Spain"	"Spain"	"Spain"	"Spain"	"Spain"	"Spain"	"Spain"	"Spain"	"Spain"	"Spain"	"Spain"	"Spain"	"Spain"	"Spain"	"Spain"	"Spain"	"Spain"	"Spain"	"Spain"	"Spain"	"Spain"	"Spain"	"Spain"	"Spain"	"Spain"	"Spain"	"Spain"	"Spain"	"Spain"	"Spain"	"Spain"	"Spain"	"Spain"	"Spain"	"Spain"	"Spain"	"Spain"	"Spain"	"Spain"	"Spain"	"Spain"
!Sample_supplementary_file	"ftp://ftp.ncbi.nlm.nih.gov/geo/samples/GSM1349nnn/GSM1349332/suppl/GSM1349332_RB5-0_230712_RIBOLEUCOGRAMA96_G11.CEL.gz"	"ftp://ftp.ncbi.nlm.nih.gov/geo/samples/GSM1349nnn/GSM1349333/suppl/GSM1349333_RB5-180_230712_RIBOLEUCOGRAMA96_G12.CEL.gz"	"ftp://ftp.ncbi.nlm.nih.gov/geo/samples/GSM1349nnn/GSM1349334/suppl/GSM1349334_RB6-0_230712_RIBOLEUCOGRAMA96_H01.CEL.gz"	"ftp://ftp.ncbi.nlm.nih.gov/geo/samples/GSM1349nnn/GSM1349335/suppl/GSM1349335_RB6-180_230712_RIBOLEUCOGRAMA96_H02.CEL.gz"	"ftp://ftp.ncbi.nlm.nih.gov/geo/samples/GSM1349nnn/GSM1349336/suppl/GSM1349336_RB12-0_230712_RIBOLEUCOGRAMA96_H03.CEL.gz"	"ftp://ftp.ncbi.nlm.nih.gov/geo/samples/GSM1349nnn/GSM1349337/suppl/GSM1349337_RB12-180_230712_RIBOLEUCOGRAMA96_H04.CEL.gz"	"ftp://ftp.ncbi.nlm.nih.gov/geo/samples/GSM1349nnn/GSM1349338/suppl/GSM1349338_RB27-0_230712_RIBOLEUCOGRAMA96_H05.CEL.gz"	"ftp://ftp.ncbi.nlm.nih.gov/geo/samples/GSM1349nnn/GSM1349339/suppl/GSM1349339_RB27-180_230712_RIBOLEUCOGRAMA96_H06.CEL.gz"	"ftp://ftp.ncbi.nlm.nih.gov/geo/samples/GSM1349nnn/GSM1349340/suppl/GSM1349340_RB31-0_230712_RIBOLEUCOGRAMA96_H07.CEL.gz"	"ftp://ftp.ncbi.nlm.nih.gov/geo/samples/GSM1349nnn/GSM1349341/suppl/GSM1349341_RB31-180_230712_RIBOLEUCOGRAMA96_H08.CEL.gz"	"ftp://ftp.ncbi.nlm.nih.gov/geo/samples/GSM1349nnn/GSM1349342/suppl/GSM1349342_RB34-0_230712_RIBOLEUCOGRAMA96_H09.CEL.gz"	"ftp://ftp.ncbi.nlm.nih.gov/geo/samples/GSM1349nnn/GSM1349343/suppl/GSM1349343_RB34-180_230712_RIBOLEUCOGRAMA96_H10.CEL.gz"	"ftp://ftp.ncbi.nlm.nih.gov/geo/samples/GSM1349nnn/GSM1349344/suppl/GSM1349344_RB4-0_260712_RIBOLEUCOGRAMA16_A05.CEL.gz"	"ftp://ftp.ncbi.nlm.nih.gov/geo/samples/GSM1349nnn/GSM1349345/suppl/GSM1349345_RB4-180_260712_RIBOLEUCOGRAMA16_A07.CEL.gz"	"ftp://ftp.ncbi.nlm.nih.gov/geo/samples/GSM1349nnn/GSM1349346/suppl/GSM1349346_RB41-0_260712_RIBOLEUCOGRAMA16_B05.CEL.gz"	"ftp://ftp.ncbi.nlm.nih.gov/geo/samples/GSM1349nnn/GSM1349347/suppl/GSM1349347_RB41-180_260712_RIBOLEUCOGRAMA16_B07.CEL.gz"	"ftp://ftp.ncbi.nlm.nih.gov/geo/samples/GSM1349nnn/GSM1349348/suppl/GSM1349348_RB42-0_260712_RIBOLEUCOGRAMA16_D05.CEL.gz"	"ftp://ftp.ncbi.nlm.nih.gov/geo/samples/GSM1349nnn/GSM1349349/suppl/GSM1349349_RB42-180_260712_RIBOLEUCOGRAMA16_D07.CEL.gz"	"ftp://ftp.ncbi.nlm.nih.gov/geo/samples/GSM1349nnn/GSM1349350/suppl/GSM1349350_RB45-0_260712_RIBOLEUCOGRAMA16_C05.CEL.gz"	"ftp://ftp.ncbi.nlm.nih.gov/geo/samples/GSM1349nnn/GSM1349351/suppl/GSM1349351_RB45-180_260712_RIBOLEUCOGRAMA16_C07.CEL.gz"	"ftp://ftp.ncbi.nlm.nih.gov/geo/samples/GSM1349nnn/GSM1349352/suppl/GSM1349352_RB24-0_230712_RIBOLEUCOGRAMA96_F01.CEL.gz"	"ftp://ftp.ncbi.nlm.nih.gov/geo/samples/GSM1349nnn/GSM1349353/suppl/GSM1349353_RB24-180_230712_RIBOLEUCOGRAMA96_F02.CEL.gz"	"ftp://ftp.ncbi.nlm.nih.gov/geo/samples/GSM1349nnn/GSM1349354/suppl/GSM1349354_RB26-0_230712_RIBOLEUCOGRAMA96_C01.CEL.gz"	"ftp://ftp.ncbi.nlm.nih.gov/geo/samples/GSM1349nnn/GSM1349355/suppl/GSM1349355_RB26-180_230712_RIBOLEUCOGRAMA96_C02.CEL.gz"	"ftp://ftp.ncbi.nlm.nih.gov/geo/samples/GSM1349nnn/GSM1349356/suppl/GSM1349356_RB36-0_230712_RIBOLEUCOGRAMA96_D01.CEL.gz"	"ftp://ftp.ncbi.nlm.nih.gov/geo/samples/GSM1349nnn/GSM1349357/suppl/GSM1349357_RB36-180_230712_RIBOLEUCOGRAMA96_D02.CEL.gz"	"ftp://ftp.ncbi.nlm.nih.gov/geo/samples/GSM1349nnn/GSM1349358/suppl/GSM1349358_RB44-0_230712_RIBOLEUCOGRAMA96_B03.CEL.gz"	"ftp://ftp.ncbi.nlm.nih.gov/geo/samples/GSM1349nnn/GSM1349359/suppl/GSM1349359_RB44-180_230712_RIBOLEUCOGRAMA96_B04.CEL.gz"	"ftp://ftp.ncbi.nlm.nih.gov/geo/samples/GSM1349nnn/GSM1349360/suppl/GSM1349360_RB48-0_230712_RIBOLEUCOGRAMA96_D05.CEL.gz"	"ftp://ftp.ncbi.nlm.nih.gov/geo/samples/GSM1349nnn/GSM1349361/suppl/GSM1349361_RB48-180_230712_RIBOLEUCOGRAMA96_D06.CEL.gz"	"ftp://ftp.ncbi.nlm.nih.gov/geo/samples/GSM1349nnn/GSM1349362/suppl/GSM1349362_RB55-0_230712_RIBOLEUCOGRAMA96_E05.CEL.gz"	"ftp://ftp.ncbi.nlm.nih.gov/geo/samples/GSM1349nnn/GSM1349363/suppl/GSM1349363_RB55-180_230712_RIBOLEUCOGRAMA96_E06.CEL.gz"	"ftp://ftp.ncbi.nlm.nih.gov/geo/samples/GSM1349nnn/GSM1349364/suppl/GSM1349364_RB57-0_230712_RIBOLEUCOGRAMA96_E11.CEL.gz"	"ftp://ftp.ncbi.nlm.nih.gov/geo/samples/GSM1349nnn/GSM1349365/suppl/GSM1349365_RB57-180_230712_RIBOLEUCOGRAMA96_E12.CEL.gz"	"ftp://ftp.ncbi.nlm.nih.gov/geo/samples/GSM1349nnn/GSM1349366/suppl/GSM1349366_RB62-0_230712_RIBOLEUCOGRAMA96_G07.CEL.gz"	"ftp://ftp.ncbi.nlm.nih.gov/geo/samples/GSM1349nnn/GSM1349367/suppl/GSM1349367_RB62-180_230712_RIBOLEUCOGRAMA96_G08.CEL.gz"	"ftp://ftp.ncbi.nlm.nih.gov/geo/samples/GSM1349nnn/GSM1349368/suppl/GSM1349368_RB63-0_230712_RIBOLEUCOGRAMA96_F09.CEL.gz"	"ftp://ftp.ncbi.nlm.nih.gov/geo/samples/GSM1349nnn/GSM1349369/suppl/GSM1349369_RB63-180_230712_RIBOLEUCOGRAMA96_F10.CEL.gz"	"ftp://ftp.ncbi.nlm.nih.gov/geo/samples/GSM1349nnn/GSM1349370/suppl/GSM1349370_RB64-0_230712_RIBOLEUCOGRAMA96_A09.CEL.gz"	"ftp://ftp.ncbi.nlm.nih.gov/geo/samples/GSM1349nnn/GSM1349371/suppl/GSM1349371_RB64-180_230712_RIBOLEUCOGRAMA96_A10.CEL.gz"	"ftp://ftp.ncbi.nlm.nih.gov/geo/samples/GSM1349nnn/GSM1349372/suppl/GSM1349372_RB3-0_230712_RIBOLEUCOGRAMA96_B07.CEL.gz"	"ftp://ftp.ncbi.nlm.nih.gov/geo/samples/GSM1349nnn/GSM1349373/suppl/GSM1349373_RB3-180_230712_RIBOLEUCOGRAMA96_B08.CEL.gz"	"ftp://ftp.ncbi.nlm.nih.gov/geo/samples/GSM1349nnn/GSM1349374/suppl/GSM1349374_RB8-0_230712_RIBOLEUCOGRAMA96_C07.CEL.gz"	"ftp://ftp.ncbi.nlm.nih.gov/geo/samples/GSM1349nnn/GSM1349375/suppl/GSM1349375_RB8-180_230712_RIBOLEUCOGRAMA96_C08.CEL.gz"	"ftp://ftp.ncbi.nlm.nih.gov/geo/samples/GSM1349nnn/GSM1349376/suppl/GSM1349376_RB13-0_230712_RIBOLEUCOGRAMA96_D07.CEL.gz"	"ftp://ftp.ncbi.nlm.nih.gov/geo/samples/GSM1349nnn/GSM1349377/suppl/GSM1349377_RB13-180_230712_RIBOLEUCOGRAMA96_D08.CEL.gz"	"ftp://ftp.ncbi.nlm.nih.gov/geo/samples/GSM1349nnn/GSM1349378/suppl/GSM1349378_RB15-0_230712_RIBOLEUCOGRAMA96_F05.CEL.gz"	"ftp://ftp.ncbi.nlm.nih.gov/geo/samples/GSM1349nnn/GSM1349379/suppl/GSM1349379_RB15-180_230712_RIBOLEUCOGRAMA96_F06.CEL.gz"	"ftp://ftp.ncbi.nlm.nih.gov/geo/samples/GSM1349nnn/GSM1349380/suppl/GSM1349380_RB39-0_230712_RIBOLEUCOGRAMA96_G01.CEL.gz"	"ftp://ftp.ncbi.nlm.nih.gov/geo/samples/GSM1349nnn/GSM1349381/suppl/GSM1349381_RB39-180_230712_RIBOLEUCOGRAMA96_G02.CEL.gz"	"ftp://ftp.ncbi.nlm.nih.gov/geo/samples/GSM1349nnn/GSM1349382/suppl/GSM1349382_RB10-0_230712_RIBOLEUCOGRAMA96_B09.CEL.gz"	"ftp://ftp.ncbi.nlm.nih.gov/geo/samples/GSM1349nnn/GSM1349383/suppl/GSM1349383_RB10-180_230712_RIBOLEUCOGRAMA96_B10.CEL.gz"	"ftp://ftp.ncbi.nlm.nih.gov/geo/samples/GSM1349nnn/GSM1349384/suppl/GSM1349384_RB16-0_260712_RIBOLEUCOGRAMA16_G05.CEL.gz"	"ftp://ftp.ncbi.nlm.nih.gov/geo/samples/GSM1349nnn/GSM1349385/suppl/GSM1349385_RB16-180_260712_RIBOLEUCOGRAMA16_G07.CEL.gz"	"ftp://ftp.ncbi.nlm.nih.gov/geo/samples/GSM1349nnn/GSM1349386/suppl/GSM1349386_RB32-0_230712_RIBOLEUCOGRAMA96_G05.CEL.gz"	"ftp://ftp.ncbi.nlm.nih.gov/geo/samples/GSM1349nnn/GSM1349387/suppl/GSM1349387_RB32-180_230712_RIBOLEUCOGRAMA96_G06.CEL.gz"	"ftp://ftp.ncbi.nlm.nih.gov/geo/samples/GSM1349nnn/GSM1349388/suppl/GSM1349388_RB33-0_230712_RIBOLEUCOGRAMA96_A05.CEL.gz"	"ftp://ftp.ncbi.nlm.nih.gov/geo/samples/GSM1349nnn/GSM1349389/suppl/GSM1349389_RB33-180_230712_RIBOLEUCOGRAMA96_A06.CEL.gz"	"ftp://ftp.ncbi.nlm.nih.gov/geo/samples/GSM1349nnn/GSM1349390/suppl/GSM1349390_RB47-0_230712_RIBOLEUCOGRAMA96_G09.CEL.gz"	"ftp://ftp.ncbi.nlm.nih.gov/geo/samples/GSM1349nnn/GSM1349391/suppl/GSM1349391_RB47-180_230712_RIBOLEUCOGRAMA96_G10.CEL.gz"	"ftp://ftp.ncbi.nlm.nih.gov/geo/samples/GSM1349nnn/GSM1349392/suppl/GSM1349392_RB28-0_230712_RIBOLEUCOGRAMA96_A01.CEL.gz"	"ftp://ftp.ncbi.nlm.nih.gov/geo/samples/GSM1349nnn/GSM1349393/suppl/GSM1349393_RB28-180_230712_RIBOLEUCOGRAMA96_A02.CEL.gz"	"ftp://ftp.ncbi.nlm.nih.gov/geo/samples/GSM1349nnn/GSM1349394/suppl/GSM1349394_RB43-0_230712_RIBOLEUCOGRAMA96_A07.CEL.gz"	"ftp://ftp.ncbi.nlm.nih.gov/geo/samples/GSM1349nnn/GSM1349395/suppl/GSM1349395_RB43-180_230712_RIBOLEUCOGRAMA96_A08.CEL.gz"	"ftp://ftp.ncbi.nlm.nih.gov/geo/samples/GSM1349nnn/GSM1349396/suppl/GSM1349396_RB46-0_230712_RIBOLEUCOGRAMA96_G03.CEL.gz"	"ftp://ftp.ncbi.nlm.nih.gov/geo/samples/GSM1349nnn/GSM1349397/suppl/GSM1349397_RB46-180_230712_RIBOLEUCOGRAMA96_G04.CEL.gz"	"ftp://ftp.ncbi.nlm.nih.gov/geo/samples/GSM1349nnn/GSM1349398/suppl/GSM1349398_RB53-0_230712_RIBOLEUCOGRAMA96_C09.CEL.gz"	"ftp://ftp.ncbi.nlm.nih.gov/geo/samples/GSM1349nnn/GSM1349399/suppl/GSM1349399_RB53-180_230712_RIBOLEUCOGRAMA96_C10.CEL.gz"	"ftp://ftp.ncbi.nlm.nih.gov/geo/samples/GSM1349nnn/GSM1349400/suppl/GSM1349400_RB54-0_230712_RIBOLEUCOGRAMA96_C11.CEL.gz"	"ftp://ftp.ncbi.nlm.nih.gov/geo/samples/GSM1349nnn/GSM1349401/suppl/GSM1349401_RB54-180_230712_RIBOLEUCOGRAMA96_C12.CEL.gz"	"ftp://ftp.ncbi.nlm.nih.gov/geo/samples/GSM1349nnn/GSM1349402/suppl/GSM1349402_RB37-0_230712_RIBOLEUCOGRAMA96_D03.CEL.gz"	"ftp://ftp.ncbi.nlm.nih.gov/geo/samples/GSM1349nnn/GSM1349403/suppl/GSM1349403_RB37-180_230712_RIBOLEUCOGRAMA96_D04.CEL.gz"	"ftp://ftp.ncbi.nlm.nih.gov/geo/samples/GSM1349nnn/GSM1349404/suppl/GSM1349404_RB56-0_230712_RIBOLEUCOGRAMA96_D11.CEL.gz"	"ftp://ftp.ncbi.nlm.nih.gov/geo/samples/GSM1349nnn/GSM1349405/suppl/GSM1349405_RB56-180_230712_RIBOLEUCOGRAMA96_D12.CEL.gz"	"ftp://ftp.ncbi.nlm.nih.gov/geo/samples/GSM1349nnn/GSM1349406/suppl/GSM1349406_RB58-0_230712_RIBOLEUCOGRAMA96_E03.CEL.gz"	"ftp://ftp.ncbi.nlm.nih.gov/geo/samples/GSM1349nnn/GSM1349407/suppl/GSM1349407_RB58-180_230712_RIBOLEUCOGRAMA96_E04.CEL.gz"	"ftp://ftp.ncbi.nlm.nih.gov/geo/samples/GSM1349nnn/GSM1349408/suppl/GSM1349408_RB65-0_230712_RIBOLEUCOGRAMA96_C05.CEL.gz"	"ftp://ftp.ncbi.nlm.nih.gov/geo/samples/GSM1349nnn/GSM1349409/suppl/GSM1349409_RB65-180_230712_RIBOLEUCOGRAMA96_C06.CEL.gz"	"ftp://ftp.ncbi.nlm.nih.gov/geo/samples/GSM1349nnn/GSM1349410/suppl/GSM1349410_RB66-0_230712_RIBOLEUCOGRAMA96_F03.CEL.gz"	"ftp://ftp.ncbi.nlm.nih.gov/geo/samples/GSM1349nnn/GSM1349411/suppl/GSM1349411_RB66-180_230712_RIBOLEUCOGRAMA96_F04.CEL.gz"	"ftp://ftp.ncbi.nlm.nih.gov/geo/samples/GSM1349nnn/GSM1349412/suppl/GSM1349412_RB60-0_260712_RIBOLEUCOGRAMA16_E05.CEL.gz"	"ftp://ftp.ncbi.nlm.nih.gov/geo/samples/GSM1349nnn/GSM1349413/suppl/GSM1349413_RB60-180_260712_RIBOLEUCOGRAMA16_E07.CEL.gz"	"ftp://ftp.ncbi.nlm.nih.gov/geo/samples/GSM1349nnn/GSM1349414/suppl/GSM1349414_RB59-0_230712_RIBOLEUCOGRAMA96_A03.CEL.gz"	"ftp://ftp.ncbi.nlm.nih.gov/geo/samples/GSM1349nnn/GSM1349415/suppl/GSM1349415_RB59-180_230712_RIBOLEUCOGRAMA96_A04.CEL.gz"	"ftp://ftp.ncbi.nlm.nih.gov/geo/samples/GSM1349nnn/GSM1349416/suppl/GSM1349416_RB23-0_230712_RIBOLEUCOGRAMA96_A11.CEL.gz"	"ftp://ftp.ncbi.nlm.nih.gov/geo/samples/GSM1349nnn/GSM1349417/suppl/GSM1349417_RB23-180_230712_RIBOLEUCOGRAMA96_A12.CEL.gz"	"ftp://ftp.ncbi.nlm.nih.gov/geo/samples/GSM1349nnn/GSM1349418/suppl/GSM1349418_RB25-0_230712_RIBOLEUCOGRAMA96_D09.CEL.gz"	"ftp://ftp.ncbi.nlm.nih.gov/geo/samples/GSM1349nnn/GSM1349419/suppl/GSM1349419_RB25-180_230712_RIBOLEUCOGRAMA96_D10.CEL.gz"	"ftp://ftp.ncbi.nlm.nih.gov/geo/samples/GSM1349nnn/GSM1349420/suppl/GSM1349420_RB40-0_230712_RIBOLEUCOGRAMA96_B11.CEL.gz"	"ftp://ftp.ncbi.nlm.nih.gov/geo/samples/GSM1349nnn/GSM1349421/suppl/GSM1349421_RB40-180_230712_RIBOLEUCOGRAMA96_B12.CEL.gz"	"ftp://ftp.ncbi.nlm.nih.gov/geo/samples/GSM1349nnn/GSM1349422/suppl/GSM1349422_RB49-0_230712_RIBOLEUCOGRAMA96_C03.CEL.gz"	"ftp://ftp.ncbi.nlm.nih.gov/geo/samples/GSM1349nnn/GSM1349423/suppl/GSM1349423_RB49-180_230712_RIBOLEUCOGRAMA96_C04.CEL.gz"	"ftp://ftp.ncbi.nlm.nih.gov/geo/samples/GSM1349nnn/GSM1349424/suppl/GSM1349424_RB50-0_260712_RIBOLEUCOGRAMA16_F05.CEL.gz"	"ftp://ftp.ncbi.nlm.nih.gov/geo/samples/GSM1349nnn/GSM1349425/suppl/GSM1349425_RB50-180_260712_RIBOLEUCOGRAMA16_F07.CEL.gz"	"ftp://ftp.ncbi.nlm.nih.gov/geo/samples/GSM1349nnn/GSM1349426/suppl/GSM1349426_RB52-0_230712_RIBOLEUCOGRAMA96_E09.CEL.gz"	"ftp://ftp.ncbi.nlm.nih.gov/geo/samples/GSM1349nnn/GSM1349427/suppl/GSM1349427_RB52-180_230712_RIBOLEUCOGRAMA96_E10.CEL.gz"	"ftp://ftp.ncbi.nlm.nih.gov/geo/samples/GSM1349nnn/GSM1349428/suppl/GSM1349428_RB29-0_230712_RIBOLEUCOGRAMA96_B01.CEL.gz"	"ftp://ftp.ncbi.nlm.nih.gov/geo/samples/GSM1349nnn/GSM1349429/suppl/GSM1349429_RB29-180_230712_RIBOLEUCOGRAMA96_B02.CEL.gz"	"ftp://ftp.ncbi.nlm.nih.gov/geo/samples/GSM1349nnn/GSM1349430/suppl/GSM1349430_RB61-0_230712_RIBOLEUCOGRAMA96_F07.CEL.gz"	"ftp://ftp.ncbi.nlm.nih.gov/geo/samples/GSM1349nnn/GSM1349431/suppl/GSM1349431_RB61-180_230712_RIBOLEUCOGRAMA96_F08.CEL.gz"	"ftp://ftp.ncbi.nlm.nih.gov/geo/samples/GSM1349nnn/GSM1349433/suppl/GSM1349433_RB67-0_230712_RIBOLEUCOGRAMA96_F11.CEL.gz"	"ftp://ftp.ncbi.nlm.nih.gov/geo/samples/GSM1349nnn/GSM1349434/suppl/GSM1349434_RB67-180_230712_RIBOLEUCOGRAMA96_F12.CEL.gz"	"ftp://ftp.ncbi.nlm.nih.gov/geo/samples/GSM1349nnn/GSM1349436/suppl/GSM1349436_RB68-0_230712_RIBOLEUCOGRAMA96_B05.CEL.gz"	"ftp://ftp.ncbi.nlm.nih.gov/geo/samples/GSM1349nnn/GSM1349437/suppl/GSM1349437_RB68-180_230712_RIBOLEUCOGRAMA96_B06.CEL.gz"	"ftp://ftp.ncbi.nlm.nih.gov/geo/samples/GSM1349nnn/GSM1349438/suppl/GSM1349438_RB69-0_230712_RIBOLEUCOGRAMA96_E01.CEL.gz"	"ftp://ftp.ncbi.nlm.nih.gov/geo/samples/GSM1349nnn/GSM1349439/suppl/GSM1349439_RB69-180_230712_RIBOLEUCOGRAMA96_E02.CEL.gz"
!Sample_data_row_count	"49386"	"49386"	"49386"	"49386"	"49386"	"49386"	"49386"	"49386"	"49386"	"49386"	"49386"	"49386"	"49386"	"49386"	"49386"	"49386"	"49386"	"49386"	"49386"	"49386"	"49386"	"49386"	"49386"	"49386"	"49386"	"49386"	"49386"	"49386"	"49386"	"49386"	"49386"	"49386"	"49386"	"49386"	"49386"	"49386"	"49386"	"49386"	"49386"	"49386"	"49386"	"49386"	"49386"	"49386"	"49386"	"49386"	"49386"	"49386"	"49386"	"49386"	"49386"	"49386"	"49386"	"49386"	"49386"	"49386"	"49386"	"49386"	"49386"	"49386"	"49386"	"49386"	"49386"	"49386"	"49386"	"49386"	"49386"	"49386"	"49386"	"49386"	"49386"	"49386"	"49386"	"49386"	"49386"	"49386"	"49386"	"49386"	"49386"	"49386"	"49386"	"49386"	"49386"	"49386"	"49386"	"49386"	"49386"	"49386"	"49386"	"49386"	"49386"	"49386"	"49386"	"49386"	"49386"	"49386"	"49386"	"49386"	"49386"	"49386"	"49386"	"49386"	"49386"	"49386"	"49386"	"49386"
!series_matrix_table_begin
"ID_REF"	"GSM1349332"	"GSM1349333"	"GSM1349334"	"GSM1349335"	"GSM1349336"	"GSM1349337"	"GSM1349338"	"GSM1349339"	"GSM1349340"	"GSM1349341"	"GSM1349342"	"GSM1349343"	"GSM1349344"	"GSM1349345"	"GSM1349346"	"GSM1349347"	"GSM1349348"	"GSM1349349"	"GSM1349350"	"GSM1349351"	"GSM1349352"	"GSM1349353"	"GSM1349354"	"GSM1349355"	"GSM1349356"	"GSM1349357"	"GSM1349358"	"GSM1349359"	"GSM1349360"	"GSM1349361"	"GSM1349362"	"GSM1349363"	"GSM1349364"	"GSM1349365"	"GSM1349366"	"GSM1349367"	"GSM1349368"	"GSM1349369"	"GSM1349370"	"GSM1349371"	"GSM1349372"	"GSM1349373"	"GSM1349374"	"GSM1349375"	"GSM1349376"	"GSM1349377"	"GSM1349378"	"GSM1349379"	"GSM1349380"	"GSM1349381"	"GSM1349382"	"GSM1349383"	"GSM1349384"	"GSM1349385"	"GSM1349386"	"GSM1349387"	"GSM1349388"	"GSM1349389"	"GSM1349390"	"GSM1349391"	"GSM1349392"	"GSM1349393"	"GSM1349394"	"GSM1349395"	"GSM1349396"	"GSM1349397"	"GSM1349398"	"GSM1349399"	"GSM1349400"	"GSM1349401"	"GSM1349402"	"GSM1349403"	"GSM1349404"	"GSM1349405"	"GSM1349406"	"GSM1349407"	"GSM1349408"	"GSM1349409"	"GSM1349410"	"GSM1349411"	"GSM1349412"	"GSM1349413"	"GSM1349414"	"GSM1349415"	"GSM1349416"	"GSM1349417"	"GSM1349418"	"GSM1349419"	"GSM1349420"	"GSM1349421"	"GSM1349422"	"GSM1349423"	"GSM1349424"	"GSM1349425"	"GSM1349426"	"GSM1349427"	"GSM1349428"	"GSM1349429"	"GSM1349430"	"GSM1349431"	"GSM1349433"	"GSM1349434"	"GSM1349436"	"GSM1349437"	"GSM1349438"	"GSM1349439"
"11715100_at"	3.678112	3.777325	3.748718	3.581747	3.672678	3.727822	3.569327	3.36711	3.770487	3.464865	3.651331	3.303879	3.526498	3.333274	3.560076	3.621166	3.650425	3.606472	3.529028	3.360165	4.030844	3.596592	3.637659	3.690781	3.637863	3.892318	3.918948	3.895441	3.682832	3.398635	3.586496	3.320077	3.742096	3.664796	3.691754	3.69054	3.584886	3.741324	3.820639	3.788905	3.789341	3.653887	3.936403	3.675151	3.898829	3.691549	3.718635	3.535099	3.778468	3.935849	3.749596	3.526888	3.452499	3.489985	4.009093	3.948711	3.689326	3.803315	3.836695	3.59638	3.87389	3.701277	3.890247	3.811662	3.296641	3.870712	3.71511	3.645628	3.728238	3.487908	3.900879	3.838177	3.922225	3.749622	3.551898	3.695051	3.629036	4.062677	3.728878	3.51724	3.610487	3.605848	3.681428	4.004801	3.648791	3.819068	3.727786	3.556476	3.35903	3.690779	3.782594	3.450537	3.621191	3.594624	3.731078	3.457631	3.683979	3.773054	4.0853	3.692535	3.713964	3.701279	3.851091	3.905525	3.52639	3.991722
"11715101_s_at"	4.840561	5.068717	4.944362	5.104712	4.998654	5.094108	5.232122	4.97172	5.09115	4.947251	4.900194	4.806083	5.141013	5.064617	5.125332	5.012362	5.168565	5.048079	4.990441	4.882556	5.180392	4.810708	4.990824	5.00594	4.962917	4.86426	4.974303	5.119281	5.038037	5.077104	5.233363	4.877753	4.959176	4.757738	4.848662	4.970163	4.917548	4.537504	5.046921	5.072245	5.02817	5.361384	5.070841	5.358809	4.855525	5.280109	4.565003	4.866782	4.805578	5.305839	4.859283	4.770848	5.383144	5.302924	4.580018	4.789124	5.130542	5.024993	5.254211	5.003134	4.862104	5.004677	4.964366	4.866633	4.795864	4.837807	4.904839	5.06592	5.124934	4.999698	4.932343	5.068247	5.378539	5.059084	4.816706	5.181069	5.20137	4.842374	4.819016	5.234572	5.057697	4.792889	5.313394	5.158989	5.158858	5.035616	5.152661	5.443724	5.229976	4.89295	4.719978	4.803794	4.889987	4.858487	5.338761	4.784997	4.848943	5.097579	6.028656	5.071878	5.215676	5.213381	4.881054	5.186054	4.784745	4.842311
"11715102_x_at"	3.464754	3.498406	3.87053	3.492776	3.683312	3.353613	3.826377	3.605385	3.488171	3.665639	3.539981	3.388207	3.470881	3.667331	3.903847	3.947626	3.597977	3.644631	3.536791	3.618068	3.85439	3.353426	3.631407	3.44875	3.600223	3.621537	3.579862	3.609355	3.607143	3.485974	3.742998	3.627213	3.528614	3.527738	3.602866	3.539748	3.567853	3.515312	3.651721	3.690251	3.591471	3.560112	3.612179	3.505255	3.645685	3.461077	3.562475	3.460802	4.13553	3.487954	3.410457	3.434816	3.805126	3.811337	3.929218	3.6638	3.641944	3.589854	3.605785	3.499881	3.508949	3.533305	3.479743	3.442183	3.356885	3.515053	3.29463	3.641031	3.643061	3.868334	3.94935	3.870222	3.550172	3.393701	3.585978	3.738285	3.639062	3.471332	3.537776	3.750589	3.677794	3.671183	3.622654	3.693012	3.59666	3.581901	3.391802	3.728015	3.736528	3.648815	3.474514	3.749213	3.512137	3.567523	3.660305	3.392104	3.579099	3.856819	3.482519	3.294476	3.801124	3.630094	3.551412	3.57327	3.40882	3.481083
"11715103_x_at"	3.681002	4.105659	4.011281	4.41066	4.398034	4.364521	3.69108	4.086004	3.624782	3.889909	3.881491	4.489551	4.307384	4.31916	4.166231	4.229175	4.341432	4.686144	4.314816	4.24344	4.281644	3.967626	4.001427	3.937198	4.129356	4.069145	4.226778	4.387613	4.22042	4.071356	4.019364	4.183347	3.895456	4.169139	3.854329	4.182565	4.254683	4.035125	3.784107	3.999234	3.677478	3.969028	3.956131	4.089861	4.21968	4.063738	4.443055	4.027693	4.107357	3.71451	4.552033	3.927568	3.996363	4.080137	3.709335	4.270409	4.103923	4.165982	3.685676	3.875098	3.942076	3.871857	3.980303	3.877614	4.29215	4.567629	4.256283	3.875055	4.350256	4.416194	4.365046	3.911558	4.060827	3.950351	4.236463	4.226303	3.931741	4.239968	4.093836	4.034107	4.336355	4.231937	3.775023	4.07865	3.778411	3.833772	4.022266	4.26683	3.835323	4.018612	4.01129	4.555317	4.334162	4.099215	4.446309	4.173841	4.031456	4.449056	3.909087	4.226605	3.986794	4.100427	3.951067	4.123754	4.025157	4.089489
"11715104_s_at"	3.643294	3.705205	3.67775	3.551419	3.845932	4.116854	3.89208	3.902954	3.923306	3.436167	3.57208	3.432842	3.755509	3.672934	3.768407	4.08011	3.885134	3.905661	3.59126	3.851293	3.67214	4.146502	3.444662	3.618284	3.580762	3.76059	3.721426	3.676754	3.736792	3.653847	3.543312	3.439657	3.954691	3.637493	3.65829	3.417628	3.74819	3.837925	3.452696	3.548243	3.665913	3.568706	3.468955	3.776884	3.646677	3.501672	3.538971	3.837546	3.832193	3.637796	3.543923	3.620484	4.086809	3.82871	3.75515	4.539907	3.700395	3.828461	3.650602	3.552668	3.547046	3.63873	3.609502	3.547503	3.926293	3.501223	3.554833	3.424715	3.542065	3.712871	3.8515	3.81595	3.588661	3.597724	3.885415	4.156025	3.471283	3.540486	3.486368	3.705798	4.026774	3.973279	3.808342	3.604411	3.59989	3.470611	3.752406	3.668653	3.476976	3.694577	3.601794	3.457704	3.702901	3.920187	3.782523	3.745974	3.617366	3.523476	4.005124	3.528187	3.587171	3.849171	3.850578	3.571589	3.735708	3.516762
"11715105_at"	3.906621	4.038432	3.955394	3.963947	4.289607	3.851615	4.171143	3.804087	3.866952	3.712162	3.743419	3.570714	3.746201	3.762997	3.610855	3.579617	3.748738	3.764911	3.574732	3.650068	4.160514	3.837565	4.007969	3.629533	3.842233	3.679422	4.037012	4.122237	3.738195	3.648061	4.150305	3.837065	4.022325	3.915877	4.027163	3.878839	3.866578	3.817026	3.920035	4.043304	3.910965	4.174842	3.779887	3.993435	3.870254	4.006857	3.827752	4.251722	3.924656	4.152007	3.950867	3.78909	3.772874	3.735666	4.219033	4.194958	3.826361	3.924258	3.68625	3.685911	3.764522	3.834479	4.013751	3.814908	3.771803	3.913809	3.749044	3.866174	3.837805	3.735265	4.028559	4.030883	3.490963	4.108737	3.829228	3.61702	3.89785	4.081524	3.713744	4.028405	3.770902	3.432856	3.729802	3.991492	3.87362	3.71625	3.899643	3.585135	3.734333	3.959877	3.846985	3.704673	3.787854	3.771378	4.207948	3.863132	3.718575	3.722799	4.113359	4.382788	4.254918	4.071595	3.91304	3.850332	3.96368	4.039525
"11715106_x_at"	3.832707	3.803997	3.857544	3.808782	4.090863	4.136174	4.018582	3.870478	3.8127	4.006027	3.826647	3.759199	3.643465	3.874524	3.712927	3.681903	3.646157	3.633328	3.720724	3.78888	3.780504	4.044858	4.242825	3.968783	4.177468	3.753863	4.353093	4.26229	3.660923	3.661024	3.895373	3.746516	3.644487	3.995161	3.760287	3.635139	3.997093	3.857572	3.609202	3.782572	3.934738	3.81499	3.863411	4.028524	3.92049	3.685027	3.584751	4.291365	3.650245	4.175359	3.962281	3.806115	3.565506	3.757919	3.926716	4.174651	4.045487	3.777157	3.714083	4.01532	3.873823	3.858001	3.827194	3.745135	3.837655	3.876518	4.250273	3.842129	3.965273	3.894076	3.960043	3.929341	3.709552	3.941069	3.807307	3.661906	3.950617	3.718399	3.992433	3.832757	3.822744	3.600378	3.704355	3.574379	3.579875	3.92872	3.839132	3.997339	3.606447	3.693697	3.957907	3.712689	3.597755	3.580318	3.712439	3.773061	3.787999	4.037699	4.576917	4.18268	3.79016	3.966369	3.730575	3.963993	3.792393	4.162249
"11715107_s_at"	4.070126	4.109741	3.763553	3.82671	4.045872	4.236906	4.192457	4.123653	4.276471	3.977727	3.926518	3.980935	4.217977	4.052458	3.919934	3.853358	3.959095	3.85489	3.86023	4.236235	3.904135	3.864705	4.204717	3.903737	3.724695	4.216568	3.631879	3.932069	4.013831	3.956853	4.026723	3.940038	3.941834	3.989531	4.593172	4.233871	3.903632	4.093488	4.338419	4.010109	3.848432	3.998417	3.836044	3.80774	3.717507	3.838852	4.106027	3.834904	3.897878	3.918412	4.158655	3.751939	4.062194	4.189196	3.739684	3.722275	3.919374	3.861056	3.991579	4.030859	3.990435	3.727602	3.790517	4.19274	3.923569	3.54306	3.867945	3.900203	4.143498	4.0851	3.886605	4.088417	3.894046	3.906978	4.189607	4.244556	3.873628	3.957035	3.866027	3.935094	4.128331	4.047964	4.127495	4.222613	3.956903	3.92677	4.275143	3.860297	3.748966	4.131939	3.750519	4.025098	4.099996	4.076037	3.957717	4.152318	3.965971	4.092213	4.182423	4.181283	4.082288	4.756273	4.67366	3.959837	3.78354	3.773159
"11715108_x_at"	3.578108	3.50191	3.673409	3.395366	3.598835	3.684158	4.142239	3.644408	3.802203	3.534953	3.67033	3.579203	3.464736	3.447165	3.61743	3.539639	3.562728	3.426509	3.70036	3.535245	3.561803	3.5297	3.633444	3.738848	3.473034	3.543194	3.710411	3.567477	3.642319	3.620916	3.785776	3.474484	3.772549	3.498069	3.734317	3.46569	3.77848	3.659469	3.712852	3.878807	3.911118	3.882993	3.701399	3.951836	3.5567	3.581781	3.525844	3.565573	3.75993	3.806555	4.165441	3.898221	3.769175	3.608798	3.612318	3.758943	3.61973	3.654953	3.431366	3.48645	3.409684	3.61709	3.907547	3.472283	3.545068	3.541852	3.574835	3.857981	3.868739	3.592118	3.596679	3.57634	4.060673	4.046938	3.430237	3.572742	3.757348	3.56587	3.489682	3.545311	3.548266	3.47637	3.712852	3.79739	3.604376	3.98532	3.471348	3.759878	3.681635	3.670414	3.52172	3.578116	3.587171	3.511503	3.657472	3.707547	3.392548	3.274206	3.714749	3.793979	3.668009	3.762467	3.641973	3.70117	3.536145	3.590178
"11715109_at"	3.74501	3.572687	3.824564	3.806055	3.528719	3.971531	4.176451	3.612318	3.758273	3.734251	3.703662	3.691477	3.903524	3.721443	3.757216	3.636009	3.570834	3.796205	3.701373	3.651394	3.735867	3.789655	3.858832	3.699928	3.511744	3.444554	4.072069	4.197676	3.9829	3.896314	3.832159	3.758948	3.52912	4.088859	3.737506	3.908076	3.69363	4.09734	3.956813	4.00865	4.098808	4.008219	4.140487	3.838591	3.66941	4.011694	3.597071	3.865675	3.752414	4.091912	4.318638	4.051353	3.89758	3.622012	4.051281	3.883629	4.106057	3.900865	3.708221	3.818871	3.661244	3.69135	4.083779	4.123029	3.786698	4.050978	3.637084	4.054502	4.031261	3.990218	3.779243	3.86128	3.802579	4.100727	3.503871	3.639281	4.192869	3.925273	3.817667	3.60697	3.637033	3.522781	3.814503	4.255698	4.203861	4.095016	3.605777	3.882301	4.282859	4.066	3.606413	3.709427	3.904183	3.742103	3.788847	4.169305	3.712988	3.702	4.193055	3.657892	3.9232	4.301303	4.125723	3.919171	3.906197	3.695356
"11715110_at"	3.71936	4.186755	3.889798	3.709917	3.598284	3.482518	3.726135	3.674841	3.973901	4.016674	3.817592	3.731973	4.160885	4.266385	4.371837	4.578751	4.117745	4.37359	4.188504	4.401262	3.6263	3.518756	3.753725	3.840563	3.979935	4.101289	3.857569	3.678606	3.3814	4.23434	3.818453	3.559869	3.824185	3.59857	4.356683	4.071563	4.077587	4.09194	3.803253	3.651568	4.265203	3.940725	4.140271	3.820957	3.899289	3.887264	4.047646	4.020649	3.625073	3.705325	4.063205	3.785345	4.565663	4.178744	4.328815	4.048864	3.935997	3.888882	3.558882	3.601759	3.884998	3.916774	3.805822	3.613698	4.22197	3.962651	3.75695	3.545237	4.034519	3.635084	3.9306	4.097552	3.738175	3.616068	3.974724	3.985526	4.035019	3.671419	3.933303	3.605521	4.243112	4.334393	3.917758	3.797667	3.882865	3.597795	3.732701	3.754429	3.907381	3.803646	3.891559	4.113508	4.102296	4.337773	3.950405	3.420226	3.872105	3.540889	3.898429	3.730185	3.658324	3.698945	3.698523	4.178417	3.86042	4.360114
"11715111_s_at"	4.639664	4.347108	4.010134	4.485399	4.222116	4.7096	4.996278	4.210398	4.252192	4.268697	3.904842	4.124881	4.350191	4.735739	4.499298	4.755917	4.736864	4.750116	4.768125	4.55965	4.404936	4.275263	4.126869	4.224466	4.10082	4.072806	4.438917	4.510258	4.292574	4.463472	4.06775	4.715952	4.352391	4.174238	4.388834	4.29615	4.087511	4.164763	4.162584	4.215657	4.170937	4.334071	4.454129	4.189875	4.170071	4.282847	4.667646	4.697797	4.319078	4.342856	4.153363	4.421518	5.180942	4.498981	4.046132	4.542641	4.205599	4.233902	3.973538	4.331668	4.259723	4.079411	4.135598	4.715817	4.276219	4.41137	4.387465	4.206491	4.323748	4.037405	4.11044	4.257859	4.194565	4.402348	4.611301	4.488398	4.313468	4.832074	4.340016	4.000685	4.788477	4.590487	4.379519	4.347733	4.473649	4.402958	4.289469	4.087087	4.045632	4.033715	4.390511	4.296837	4.754094	4.73705	4.121808	4.303923	4.013004	4.192396	4.320073	4.523657	4.242435	4.367169	4.325534	4.456284	3.843075	4.057723
"11715112_at"	3.797284	3.468904	3.625209	3.581206	3.57697	3.655334	3.549829	3.980528	3.639695	3.830672	3.663513	3.718802	3.684929	3.782064	3.822107	3.783188	3.860016	3.744516	3.780034	3.706689	3.876009	4.023975	3.831375	3.954044	3.554991	3.768751	3.505309	3.711046	4.035452	4.086374	3.858185	3.68426	3.692519	3.801157	3.953659	3.644059	3.724611	3.594744	3.676287	3.725767	3.842117	3.699672	3.683004	3.652289	4.051613	4.447877	3.642929	3.875004	3.521699	3.979553	3.981588	3.96758	3.653378	3.640909	3.629029	3.872038	3.961773	3.896658	3.596863	3.492349	3.774769	3.786937	3.716202	3.793725	3.596383	3.577554	3.869159	3.741893	3.584811	3.594407	3.735541	3.588792	3.917962	4.157085	3.696425	3.84003	3.812714	3.874958	3.683206	3.832744	3.908379	4.04724	4.208885	3.805142	3.762915	3.767531	3.615092	3.54117	3.588919	3.627817	3.723935	3.733695	3.851322	3.599721	3.786598	3.856225	3.72276	3.67446	3.496215	3.802171	3.933661	3.642447	4.062034	3.858617	3.868141	3.898335
"11715113_x_at"	3.842055	4.008182	3.592072	4.494519	4.191007	3.861173	3.812434	4.209871	4.048161	4.148718	4.073445	4.134511	4.610644	4.795672	4.817124	4.622338	4.635561	4.355515	4.645171	4.705266	3.980461	3.80864	4.167592	3.898434	4.120505	4.343241	3.791523	3.963338	3.940911	4.333436	4.421112	3.754771	3.863543	3.908303	4.428842	4.228396	3.923255	4.061488	3.819073	4.051718	3.993502	4.041088	4.134948	3.94606	4.199195	3.970161	4.028166	3.952785	4.113481	4.157526	3.979672	3.845896	4.496131	4.624977	3.883124	4.159263	4.105948	4.112377	3.943254	4.008777	3.942392	4.102543	4.039022	3.981491	3.998813	4.132298	4.222342	3.95447	4.019428	4.202699	4.102689	3.929911	4.034321	4.64772	3.917238	4.113481	3.95163	3.971228	3.888474	4.223464	4.523324	4.766863	4.365047	4.021543	3.881391	3.861521	4.206822	4.071485	4.171494	3.810771	4.074391	4.182879	4.669995	4.790963	3.776056	4.21089	4.193713	4.090389	4.201514	4.197706	3.849969	4.068731	3.86736	4.190659	3.981458	4.105833
"11715114_x_at"	4.362206	4.13694	3.877159	4.557847	3.995356	4.133185	4.35702	3.819233	4.002672	3.910318	4.276978	4.163442	4.630167	5.078547	4.474318	4.683099	4.657975	4.660328	4.940144	4.71534	3.899345	3.703358	4.148708	3.922633	4.067485	3.762904	3.923622	3.885842	3.923354	4.499733	4.177833	4.063036	3.842853	3.82276	4.196408	4.341625	4.224317	3.966191	4.046883	3.81331	4.166663	4.068192	4.083865	3.841097	4.126708	3.968776	3.869175	4.172644	3.872542	3.974466	4.249871	4.058576	4.748459	4.340704	4.157367	4.436777	3.869808	3.865355	4.229961	4.168002	4.066826	4.348801	4.291183	4.013585	4.174291	3.926113	3.858894	3.80723	3.981399	4.062503	4.023343	4.107409	4.218106	4.25703	3.956713	3.970984	4.224388	3.99852	3.967265	4.461903	4.622124	4.694883	4.254386	4.351101	3.972318	3.82384	4.189776	4.417069	4.092481	3.644874	3.942456	4.134533	4.394192	4.67445	4.122986	4.37019	3.87338	4.227012	4.037804	4.073447	3.894887	3.747463	4.21375	4.112339	3.802511	4.013041
"11715115_s_at"	3.416014	3.546499	3.669337	3.2942	3.723891	3.6452	3.681793	3.818477	3.555291	3.4432	3.470803	3.439845	3.265171	3.356221	3.242287	3.284973	3.199011	3.241756	3.260951	3.344528	3.570669	3.443597	3.587236	3.407566	3.382043	3.442032	3.591656	3.705425	3.567018	3.464212	3.398461	3.531025	3.779386	3.748743	3.838758	3.660802	3.569734	3.337585	3.53329	3.588393	3.854173	3.619206	3.785237	3.463498	3.367523	3.600269	3.517257	3.555255	3.508044	3.51025	3.560966	3.517634	3.320921	3.135433	3.707728	3.755418	3.878904	3.578105	3.557435	3.510326	3.783099	3.447189	3.867354	3.507037	3.656428	3.543735	3.55368	3.516053	3.534402	3.714549	3.617958	3.586123	3.675215	3.735597	3.49443	3.566799	3.341998	3.753994	3.524171	3.49736	3.236828	3.391212	3.454101	3.6071	3.74862	3.658708	3.867401	3.569298	3.66324	3.733749	3.566612	3.738262	3.385458	3.338657	3.467523	3.597754	3.453212	3.423529	3.798732	3.481797	3.738556	3.546016	3.665323	3.402938	3.439262	3.611632
"11715116_s_at"	3.833404	3.549294	3.442858	3.782959	3.657933	3.546621	3.589427	3.833787	3.688404	3.679756	3.491034	3.547866	3.698792	3.442227	3.64327	3.612223	3.699672	3.673129	3.643442	3.624918	3.703393	3.786098	3.678571	3.598155	3.779145	3.827761	3.446129	3.565728	3.771372	3.749379	3.64106	3.573182	3.596242	4.203088	3.391208	3.755358	3.685199	3.820134	3.708086	3.621432	3.631856	3.645886	4.014542	3.600458	3.575115	3.541555	3.948698	3.688564	3.743447	4.120839	3.71021	3.608356	3.579598	3.516657	3.638907	3.548851	3.612815	3.764919	3.60901	3.860023	3.675364	3.273486	3.439727	3.779445	3.664671	3.3545	3.656631	3.903799	3.667107	3.657422	3.682507	3.58771	3.934629	3.67321	3.793183	3.814512	3.757746	3.436549	3.49969	3.535077	4.125381	3.697878	3.801434	3.59233	3.70602	3.717766	3.603257	4.01457	4.060592	3.705267	3.405954	3.784231	3.703467	3.554097	3.660495	3.474379	3.557288	3.557412	3.548641	3.524915	3.740282	3.60824	3.76684	3.918233	3.663684	4.240121
"11715117_x_at"	3.447434	3.575109	3.307914	3.292422	3.427271	3.460034	3.489079	3.264307	3.915691	3.637046	3.481228	3.876199	3.234026	3.326844	3.421616	3.325495	3.281795	3.275716	3.286629	3.307487	3.646957	3.722125	3.833404	3.790777	3.459601	3.534888	3.467935	3.746892	3.588003	3.441174	3.534997	3.646454	3.589145	3.345987	3.207415	3.541132	3.799605	3.577788	3.426514	3.541441	3.786442	3.33985	3.575539	3.528461	3.635148	3.7687	3.635117	3.624326	3.852394	3.738554	3.641641	3.611556	3.131357	3.333627	3.5622	3.680677	3.54296	3.545171	3.473614	3.603725	3.676679	3.464378	3.609302	3.60955	3.567365	3.522681	3.612691	3.52318	3.398333	3.367339	3.957103	3.566174	3.361669	3.543715	3.778851	3.711492	3.634981	4.127135	3.850729	3.480423	3.340178	3.434937	3.481045	3.625209	3.384773	3.385233	3.532931	3.408015	3.534704	3.467236	3.905501	3.397789	3.192592	3.399165	3.443045	3.634576	3.614745	3.497416	3.791715	3.549362	3.627323	3.440628	3.518277	4.073697	3.661866	4.029428
"11715118_s_at"	4.408244	4.314782	4.076807	4.150177	4.096893	4.248226	4.648903	4.144984	4.312578	4.384272	4.132959	4.256691	4.272522	4.134774	4.370965	4.313577	4.870429	4.101487	4.336981	4.278085	4.351911	3.901823	4.218974	4.053977	4.342896	4.1746	4.160336	4.162277	4.294025	4.32599	4.802005	4.406254	4.50806	4.399927	4.626326	4.16024	4.248158	4.429154	4.402084	4.177898	4.302087	4.363348	4.469448	4.226821	4.133922	4.445923	4.289943	4.009768	4.568876	4.470455	4.121233	4.120397	4.539586	4.260778	4.37083	4.430455	4.363777	4.082421	4.243121	4.302204	3.995047	4.128881	4.115905	4.087067	4.121698	4.449981	4.42701	4.22135	4.322068	4.191059	4.238699	4.097174	4.835262	4.482404	4.327829	4.074169	4.371204	4.220105	4.496695	3.864656	4.527591	4.569008	4.391896	4.387825	4.358843	4.273059	4.350107	4.398848	4.213075	4.174277	4.524138	4.379656	4.281761	4.498626	4.381151	4.102921	4.317231	4.313909	4.30289	4.235943	4.346598	4.243386	4.192098	4.570187	4.265288	4.466962
"11715119_s_at"	4.058061	3.752443	3.771785	3.982739	3.957967	4.123286	3.763964	3.73549	3.801488	3.822063	3.923207	3.815096	4.013897	3.725845	3.974699	3.995498	3.978484	4.058102	4.007695	4.240378	3.695581	4.042736	4.332279	3.58489	3.682132	3.788387	3.889912	3.628008	4.009321	3.782103	3.775218	4.032722	4.388127	3.877715	4.127128	3.949152	3.877826	3.770958	3.94131	4.132694	4.268863	3.656661	3.962415	3.949301	3.720606	3.788683	3.927316	3.927718	4.629829	3.898108	3.505959	3.767017	4.043033	4.057268	4.095492	3.908507	4.041121	3.969324	3.736335	3.846973	4.02663	3.695708	3.880222	3.700634	4.002032	4.009083	4.175016	3.824174	3.846936	3.849918	3.757023	4.277402	3.991331	4.06407	3.695243	3.69907	3.802352	4.065503	4.407539	3.994778	3.925942	3.900615	3.73005	4.029963	3.932187	4.163949	3.970506	4.003157	3.83105	3.752607	3.981818	3.788512	3.962297	3.92199	3.872493	3.646696	3.782764	3.852209	3.868484	3.945163	3.713953	4.17941	3.785641	3.717695	3.983052	3.959816
"11715120_s_at"	4.008967	3.814474	3.789288	4.041417	3.924309	3.93953	3.716161	3.743293	3.972345	3.946002	4.199487	3.894652	4.07624	4.115641	4.004115	4.012191	4.039979	4.1816	4.078189	3.972188	3.935695	4.020668	4.03912	4.054815	4.101677	3.83328	3.815474	3.915442	3.956677	4.077485	3.86795	3.884352	4.304976	3.748876	4.098287	3.958187	3.822588	4.058241	3.729083	3.799354	3.979224	3.647191	3.92962	3.693969	3.739484	4.077256	4.216995	4.092243	3.834959	3.92763	3.895994	4.041124	4.496529	4.050998	4.195637	3.974091	4.073403	4.016955	4.108534	3.642683	3.954457	3.970911	3.962747	3.752737	3.929855	3.800876	4.003872	3.88704	4.140105	4.041851	3.963017	3.924052	3.676252	4.071401	4.692937	4.179431	3.86283	3.826373	3.931175	3.992731	3.947318	4.00014	3.770902	4.057417	3.822072	3.980263	3.960026	3.798412	3.915814	3.78552	4.045442	4.176313	4.04399	4.05897	4.190238	3.975663	4.067049	3.80924	4.133476	4.15787	4.063691	3.972961	3.833579	3.861173	3.873798	3.908102
"11715121_s_at"	3.758018	3.414612	3.746526	3.616791	4.031104	3.735471	4.093585	3.836616	3.573775	3.713613	3.548979	3.685805	3.772408	3.618859	3.876789	3.689105	4.05278	3.934267	3.656463	3.614029	4.030266	3.690417	3.759026	3.601367	3.514646	3.68156	3.635035	3.77274	3.705173	3.852344	3.810743	3.91573	3.727958	3.827075	3.605425	4.019013	3.629974	3.798545	3.693661	3.596162	4.03681	3.765225	3.830235	3.742843	3.806949	3.742707	3.615295	3.703946	4.065368	3.97545	3.560381	3.836991	3.816601	3.616207	3.770267	4.050482	3.853251	3.534241	3.786389	3.668964	3.579017	3.537333	3.626534	3.484123	3.951405	3.845331	3.97216	3.660046	3.786737	3.584917	3.710219	3.654663	3.97294	3.606431	3.71431	3.899957	3.652184	3.589386	3.958397	3.720746	3.830223	3.738717	3.742039	3.534125	4.044059	3.585038	3.8007	3.683612	4.068471	3.791187	3.742246	3.893541	3.659203	3.725028	4.009976	3.622723	3.807267	3.713217	4.056072	3.896084	4.057847	3.950308	3.650301	3.697618	3.706662	3.556368
"11715122_at"	4.721295	4.556491	4.223684	4.396043	4.460439	4.423221	4.677975	4.287303	4.73877	4.544518	4.469211	4.240938	4.581766	4.696369	5.099846	4.806304	4.658518	4.523005	4.638979	4.532892	4.861134	4.448719	4.198891	4.41434	4.356764	4.770575	4.469653	4.267338	4.554935	4.317393	4.518903	4.351002	5.065773	4.681771	4.228311	4.566819	4.092754	4.056977	4.584935	4.69093	4.856126	5.080189	4.354243	4.482208	4.431971	4.369143	4.239497	4.205528	4.465819	4.135501	4.491184	4.327762	4.800915	4.879984	4.652592	4.292295	4.638288	4.543149	4.557156	4.433846	4.378469	4.249053	4.561802	4.436017	4.102565	4.500745	4.624613	4.344871	4.333684	4.128496	4.400365	4.306226	4.285432	4.552094	4.158026	4.452616	4.570768	4.41477	4.480466	4.378511	4.718907	4.754453	4.3522	4.396191	5.00556	4.768223	4.669791	4.496963	4.472556	4.393324	4.338078	4.287909	4.560163	4.499824	4.015642	4.560727	4.63532	4.220608	5.121642	4.929559	4.465783	4.449358	4.229186	4.546737	4.215311	4.222701
"11715123_s_at"	3.727018	3.547859	3.702375	3.521051	4.053686	3.644396	4.015556	3.792604	3.783939	3.601107	3.695855	3.581419	3.544541	3.621765	3.573909	3.691234	3.508171	3.657375	3.646703	3.587078	3.710281	3.599904	3.670108	3.645622	3.655265	3.795137	3.906044	3.741963	3.500262	3.533324	3.812162	3.414734	3.905099	3.53297	3.570748	3.703942	3.881451	3.668382	3.531849	3.661332	3.426066	3.620192	3.687854	3.676734	3.623704	3.690925	3.812296	3.816856	3.400835	3.562251	3.782298	3.785953	3.549661	3.642225	3.686805	4.062153	3.828853	3.552167	3.768445	3.589471	3.710118	3.623828	3.766477	3.734936	3.559155	3.642225	3.670354	3.626891	3.523475	3.519937	3.763113	3.795475	3.844827	3.68643	3.639194	3.712244	3.767355	3.768095	3.457709	3.67504	3.717264	3.666677	3.848198	4.005715	3.705352	3.677295	3.610087	3.503273	3.70014	3.564456	3.629909	3.6165	3.658787	3.648449	3.777286	3.427013	3.688418	3.536566	4.069739	3.663677	3.678816	3.718053	3.978286	3.437687	3.85591	4.075685
"11715124_s_at"	3.953772	4.10322	3.910183	3.693622	3.800876	3.942895	4.01096	3.643316	4.014575	3.762866	3.996614	3.801791	4.583854	4.330645	4.355798	4.362074	4.215529	3.898098	4.386124	4.52438	3.946973	4.399825	4.063847	4.427283	4.362602	4.092335	4.116772	4.229098	4.154478	4.447006	4.364495	4.180999	4.043419	3.737309	4.503194	4.134992	3.998408	4.094783	4.214559	4.132156	4.649637	4.176538	4.330076	4.244129	3.950593	4.150206	4.035259	4.234966	4.292705	3.955337	4.222485	3.731513	4.150043	4.319514	4.419983	4.063223	3.840706	4.162631	3.854677	4.086313	4.333369	3.89307	4.087455	3.904909	4.054273	4.17965	4.07552	4.320836	3.718362	4.044279	4.131652	4.21145	3.931658	4.061982	3.988827	4.162835	4.507775	4.126358	4.165929	4.054049	4.207109	4.295422	4.250244	3.731641	4.175743	3.969047	4.180532	4.464262	4.783753	3.997737	4.380375	4.09195	4.33636	4.217193	4.209196	3.973473	4.174201	4.293572	4.145419	4.438538	4.101837	3.974217	4.579	4.288018	3.936663	4.143248
"11715125_at"	5.609792	6.795218	5.711808	6.227797	6.673596	6.601682	6.339468	6.141612	6.607533	6.819435	6.502546	6.435713	6.17385	6.770881	6.686509	6.537432	6.816326	6.949895	7.074615	6.912153	6.077146	6.354501	6.426232	6.281809	6.193076	6.466077	6.179178	6.683264	6.606526	6.657068	5.855334	6.112404	6.512319	6.495338	6.500229	6.487607	6.597089	6.396943	5.609721	5.724898	5.686296	6.046284	5.431443	6.254406	6.378497	6.491611	6.478413	6.848625	6.629618	6.192748	5.311361	6.034727	6.205125	6.318857	6.392286	6.232793	6.093724	6.064651	6.33387	6.185929	6.382031	6.674996	6.147164	6.035478	7.128002	7.100477	6.292521	6.281311	6.256433	6.370326	5.815679	5.865569	6.37466	6.469626	6.338793	6.120543	6.134707	6.249327	6.414478	7.041151	6.864453	6.824388	6.668583	6.616976	5.163993	5.829312	6.384816	6.558436	5.832101	5.778065	6.521206	6.658795	6.804023	7.100225	5.867808	6.948185	6.412906	6.949936	5.764553	5.961965	6.169236	6.17949	6.750469	6.350514	6.656884	7.178351
"11715126_s_at"	4.169	4.246425	4.80272	4.666869	4.509136	4.907318	4.696841	4.211113	4.639018	4.239532	4.546942	4.300579	4.348326	4.297802	4.342529	4.233903	4.45205	4.426703	4.523315	4.139533	4.163382	4.322588	4.096731	3.994187	4.316511	3.902169	4.757001	4.13038	4.3129	4.023605	4.565446	4.261564	4.46674	4.427329	4.529655	4.188604	4.868912	4.791307	4.027575	4.18249	4.233145	4.047754	4.019697	4.407509	4.640911	4.012292	4.651605	4.347433	4.353745	4.381085	3.985889	4.008496	4.518965	4.233885	4.82122	4.172184	4.298631	4.185308	4.06525	4.007449	4.50612	4.159396	4.200133	4.416356	4.262514	4.020967	4.562068	4.398297	4.811148	4.901636	3.948023	3.964732	4.448638	4.400204	4.365906	3.891563	4.524399	4.117005	3.926916	4.475227	5.040328	4.252042	4.286912	4.601672	4.382545	4.590674	4.227353	4.373719	4.570951	4.070329	4.426981	4.079531	4.357241	3.984697	4.224528	3.844702	4.309896	4.610823	4.70177	4.14816	4.628451	4.754419	4.393507	4.422116	4.275491	4.459253
"11715127_s_at"	4.083412	4.05832	4.082147	3.990607	3.786981	3.816192	3.964537	3.730929	4.053675	3.875354	3.913002	3.684386	3.568106	3.601359	3.689056	3.885475	3.64852	3.554909	3.739344	3.636434	3.903774	4.091398	3.964773	3.814894	3.895085	3.755442	4.214964	3.976154	4.033293	3.601198	3.794052	3.885333	3.755388	3.963941	3.923255	3.905165	3.736174	4.179512	3.735252	3.654724	3.884321	3.998221	3.993753	3.84733	3.999128	4.049914	3.949302	3.969254	3.855708	4.295539	3.606576	3.893523	3.918097	3.759403	3.78302	3.865545	3.894886	3.707045	4.259033	3.772871	3.884538	4.384459	3.893095	3.817029	3.822171	4.054282	3.867728	3.914239	3.663767	3.608228	3.871441	3.762212	3.863983	3.764984	4.197637	3.930721	3.837358	3.866615	3.898489	3.986268	3.835479	3.661361	3.970407	4.058059	4.10914	3.860328	3.656094	3.941848	3.772044	4.034906	3.909578	3.819664	3.687802	3.738181	4.018237	3.826478	3.978818	4.078555	4.000069	3.96305	3.934689	3.789866	4.209384	3.841374	3.898987	3.825431
"11715128_s_at"	3.773239	3.563852	3.597541	3.936694	3.509559	3.868111	3.88512	4.131037	3.947565	3.850024	3.923319	3.929102	3.934933	3.969761	4.084259	3.871887	3.985077	3.874073	3.828944	3.888192	3.780801	3.819438	3.769368	3.868574	3.69445	3.669006	3.650741	3.511176	3.780972	3.757168	4.099508	3.711359	3.585558	3.676895	3.838758	4.103885	3.974268	4.014911	3.809305	3.855852	3.910613	3.920951	4.410097	3.818825	3.709065	3.957461	3.89513	3.566854	3.865392	3.753132	4.514237	3.928812	3.87628	3.996714	3.938458	3.864269	3.922225	3.701293	3.915881	3.73615	3.956411	4.012525	4.016439	3.923164	3.574308	3.677722	3.87096	3.765502	3.848838	3.976066	3.714482	3.656746	3.807331	3.824769	3.627348	4.136597	3.906664	3.889825	3.911728	4.018736	3.633819	3.500573	4.239952	4.076673	3.767364	3.72296	4.145956	3.886356	3.834047	3.748582	3.792197	3.853384	3.946636	3.91418	3.760773	3.87021	3.886415	3.592986	3.898351	3.996346	3.848979	4.056644	3.8857	3.680754	3.627894	4.057654
"11715129_s_at"	7.620234	7.860838	7.285959	7.601076	7.991799	7.579125	7.31418	7.653527	7.694892	7.68576	7.965119	7.711711	7.646996	7.963718	7.578793	7.655658	7.680943	7.833125	7.419619	7.263569	7.692441	7.857073	7.894106	7.680205	7.643684	7.909728	7.808079	8.362705	8.155118	8.385512	7.875793	7.768819	8.295359	8.280245	8.245123	8.232183	8.920321	8.476362	7.698208	7.626192	7.523544	7.456556	7.328582	7.556135	7.765757	8.004099	6.966374	7.981451	7.356485	7.63527	7.516717	7.542868	7.267964	7.123393	7.711223	8.060495	7.794013	7.819263	7.524199	7.997183	7.692526	8.230103	8.405341	8.05401	7.808144	8.073515	7.51857	7.852303	7.972577	7.815247	7.203994	6.851426	7.387849	7.505682	7.326905	7.551414	7.435658	7.589856	7.386491	7.157048	7.376349	7.40224	8.067223	8.24425	7.217936	7.261764	7.621339	7.720314	6.969882	7.071628	7.75181	8.025671	7.585215	7.80121	8.037344	7.512815	7.487111	7.815626	6.871243	6.779941	7.073553	7.512233	7.353844	7.569771	8.354115	8.558262
"11715130_s_at"	3.732049	3.676681	4.100259	3.871913	4.018513	3.808714	3.950253	4.008524	3.940986	3.708405	3.774425	3.639317	3.696845	3.776113	4.070798	3.821089	3.6958	3.739715	3.634789	3.814472	3.999869	3.860519	3.570495	3.583176	3.819708	3.578586	3.495519	3.741682	3.717472	3.576867	4.061195	3.639158	3.865925	3.568603	3.46183	3.768007	3.65127	3.834763	3.581063	3.819829	3.648161	3.682516	3.93328	3.877222	3.887023	3.817872	4.091363	3.96721	3.859163	3.775732	3.856456	3.736671	3.96255	3.887723	3.666323	3.539868	3.880056	3.445404	3.754673	3.940293	3.631106	3.938521	3.950459	3.424339	4.074474	3.62681	3.564852	3.599032	3.755298	3.680717	3.745129	3.620301	3.546268	4.034173	3.851933	3.711448	3.754681	3.725021	3.497614	3.755923	3.568943	3.551602	3.581174	3.73845	3.565555	3.663239	3.899894	3.749298	3.815573	3.537974	3.641698	3.933495	3.535371	3.88603	3.999836	3.970422	3.487764	3.580097	3.606883	4.130149	3.695895	3.980492	3.526625	3.951238	3.667828	3.955416
"11715131_s_at"	3.674002	3.593597	3.726914	3.804896	3.854296	3.719312	3.867498	3.914312	3.709741	3.709334	3.889132	3.761264	3.675282	3.529756	3.497856	3.613061	3.667165	3.79037	3.663084	3.532433	3.862282	3.838138	3.65518	4.033692	3.541088	3.54794	3.617399	3.94396	3.697878	3.500386	3.772511	3.674587	3.749596	3.419168	3.708216	3.670355	3.746073	3.875976	3.71856	3.671996	3.866364	3.644093	3.531618	3.505152	3.876924	3.648543	3.652949	3.616312	3.821117	3.748392	3.549844	3.689739	3.928407	3.735315	3.579871	3.432828	3.645423	3.554846	3.833011	3.741244	3.697092	3.529418	3.862361	3.735365	3.784444	3.595096	3.835714	3.618644	3.575603	3.53592	4.082194	3.665957	3.554594	3.784764	3.701932	3.591142	3.556789	3.672633	3.706276	3.531162	3.556752	3.558954	3.687547	3.548967	3.546274	3.586828	3.584059	3.638651	3.758145	3.667451	3.622099	3.557723	3.475942	3.735914	3.984097	3.691751	3.666745	3.634006	3.923324	4.160052	3.75245	4.001961	3.5993	3.762562	4.093551	3.652151
"11715132_x_at"	4.927004	4.920215	5.305102	4.472567	4.235748	4.802182	4.510169	5.063657	4.474028	4.338713	4.917333	4.639951	4.988502	4.652017	4.525869	4.61835	4.946246	4.926183	4.426754	4.471801	4.891361	4.58327	4.753824	4.470186	4.845988	4.718164	4.575226	4.485021	5.353416	4.666361	4.816677	5.640593	5.205412	5.376352	5.73388	5.325175	4.903837	5.157832	5.21245	5.200193	4.676871	4.784653	4.747801	4.740041	4.398729	3.850411	4.719872	4.465742	4.495929	4.31476	4.949878	5.201087	4.929943	5.171734	4.62807	4.351396	5.06866	4.741028	5.246161	4.714696	4.474295	4.495083	4.839417	4.660354	4.505787	4.703608	5.282531	5.395798	4.940872	4.869503	4.624447	4.56181	5.103665	5.007448	4.780423	4.8927	4.544523	4.613254	4.625158	4.724191	4.945001	4.822009	5.015178	4.718029	4.862174	4.754162	4.609795	4.44016	4.580326	4.834329	5.250346	5.197176	4.628051	4.439075	4.498625	4.982067	4.414692	4.477253	4.795148	4.524811	5.347368	5.070475	4.678279	4.613817	4.659184	5.079746
"11715133_s_at"	4.143915	3.648245	3.976943	3.774122	4.030182	3.870071	3.800869	3.859066	3.860205	3.990612	3.928245	3.71192	3.121229	3.413233	3.153798	3.3515	3.143069	3.275114	3.37146	3.015049	3.820924	3.87506	3.636285	3.953842	4.363637	3.624069	3.76657	3.860633	4.092993	3.718429	3.711579	4.317118	3.876159	3.766902	3.678155	3.91538	3.913828	4.151533	3.920696	4.486212	3.748189	3.815583	3.987153	3.910463	3.759632	3.746222	4.144474	4.111022	4.037665	3.866507	3.790345	3.878721	3.357944	3.303032	4.043784	4.308501	3.990326	3.893304	3.771351	3.983583	3.610729	3.893505	3.926586	3.865158	3.921268	3.93823	3.790837	3.910025	3.78964	3.813107	4.05951	3.470104	3.542282	3.860162	3.763412	3.928185	4.046875	3.76213	3.977946	3.942738	3.021339	3.296618	3.821429	4.18545	3.68498	3.771143	4.086386	3.925362	4.003582	4.136711	3.851018	3.749739	3.073892	3.356908	3.737612	4.1201	3.815103	3.670635	3.950041	3.647596	3.8564	3.693636	3.919589	4.008521	3.75265	3.637862
"11715134_s_at"	3.718131	3.632591	3.695642	3.551665	3.745984	3.79874	3.669348	3.671588	3.706937	3.494576	3.658533	3.622638	3.503784	3.517603	3.299554	3.450414	3.497895	3.410397	3.39251	3.388537	3.60479	3.674398	3.847274	3.533687	3.702148	3.448468	3.716477	3.459059	3.643547	3.670238	3.640936	3.703848	3.653929	3.518296	3.688659	3.693002	3.5974	3.746861	3.3904	3.697523	3.528332	3.54096	3.616712	3.53256	3.740806	3.666098	3.810245	3.777534	3.7874	3.727872	3.711608	3.542074	3.492443	3.440667	3.847161	3.716999	3.618004	3.651584	3.814093	3.558519	3.327787	3.502112	3.587591	3.534658	3.545237	3.641154	3.606095	3.454798	3.656351	3.629248	3.831901	4.004626	3.806846	3.576304	3.586371	3.614096	3.879986	3.782981	3.555455	3.897316	3.399423	3.368458	3.656472	3.614522	3.604022	3.38729	3.654101	3.555084	3.547284	3.455109	3.460166	3.528668	3.385458	3.592344	3.857696	3.446799	3.54809	3.585463	3.541068	3.746024	3.659835	3.470369	3.660599	3.500463	3.541698	3.437486
"11715135_s_at"	4.25709	4.305811	4.013764	4.062219	4.498005	3.985222	3.865415	3.879167	4.084186	4.022226	4.174828	4.122013	4.023856	4.314436	4.045649	3.985613	4.294493	4.411827	4.285616	3.976995	4.575121	4.482974	3.963892	4.568151	4.034114	4.401114	4.137643	4.01145	4.480916	4.056506	4.342672	4.129994	4.130026	4.355535	4.650965	4.102828	4.668533	4.181707	4.198755	4.481869	4.098958	3.806575	4.11286	4.322913	5.038525	4.459844	4.300768	4.500296	4.411619	4.578139	4.444555	4.136145	4.061647	4.111255	3.742929	4.171218	4.169473	4.017764	4.105738	4.179365	4.365387	3.999141	3.770331	3.865389	4.310577	4.667379	4.333417	4.21806	4.526421	4.201549	4.01872	4.058723	4.34044	3.845741	4.480968	4.32492	4.328656	4.421689	4.777629	3.880771	3.973829	3.933316	4.373323	4.015365	3.752606	4.198355	4.03897	4.062866	4.241906	3.945362	4.698987	3.964351	4.130977	4.467354	4.024734	4.360358	3.829995	3.879237	4.319709	4.435529	4.280818	4.11565	3.904719	4.023697	4.042659	4.133821
"11715136_at"	3.688307	3.776786	3.697656	3.629222	3.566754	3.739019	3.790715	3.656969	3.61099	3.733167	3.771413	3.669186	3.749671	3.678414	3.665789	3.597255	3.602582	3.820151	3.605791	3.617068	4.104837	3.529274	4.058926	3.732418	3.746501	3.780244	3.972362	3.848951	3.685472	3.850772	3.758256	3.466334	3.731998	3.834805	3.7615	3.813965	3.732179	3.853838	3.766275	3.837107	3.869905	3.671629	3.875632	3.683722	3.4782	3.571716	3.778999	3.784603	3.835747	3.599821	3.874879	3.780785	3.731689	3.723141	3.702684	3.77542	3.674616	3.815605	3.615855	3.90883	3.359526	3.756621	3.983641	3.568409	3.80514	3.8006	3.527097	3.734514	3.630633	3.736383	3.753849	3.670458	3.705633	4.175961	3.869017	3.664173	4.037906	4.03978	4.083653	3.650437	3.652685	3.680629	3.700608	3.863811	3.692961	4.126321	3.799656	3.761305	3.916594	3.896219	3.613448	3.629488	3.524748	3.68358	3.734879	3.975976	3.844446	3.82518	3.712118	3.515843	3.538115	3.714851	3.670344	3.739619	3.52568	3.919427
"11715137_s_at"	4.221296	4.025087	4.001367	3.721634	3.696562	4.139514	4.063537	4.041589	4.205589	3.83972	3.973743	4.330634	4.188814	4.28912	4.174529	4.339484	4.004292	4.063398	4.070523	4.104903	3.86345	3.984655	3.924426	4.028604	4.082119	4.004565	3.804506	4.301177	4.070547	4.067998	4.203128	4.078192	3.944711	3.85654	4.151748	3.967206	4.019896	3.834606	3.927286	3.924479	4.080066	4.16543	4.23163	4.016194	4.130942	4.03982	4.057236	4.011098	3.969068	3.850617	4.026544	3.83734	4.269826	4.444224	4.119333	4.082839	4.141016	3.807181	4.139524	4.383648	3.704704	3.692358	4.351493	3.778908	3.997839	3.949358	4.062981	4.295669	4.277299	3.76447	4.0828	4.050594	4.045996	4.273438	3.602929	4.171755	3.958212	3.734149	4.023002	4.15147	4.039322	3.899243	4.246058	4.019841	3.798531	3.97165	4.131142	4.226483	4.029492	3.857232	3.945867	3.947266	3.989583	4.379031	4.328089	3.965087	3.905857	3.953242	4.818824	4.319966	3.806623	4.007356	4.001999	4.025858	3.949374	4.026188
"11715138_s_at"	4.381123	4.125388	4.142226	4.734347	4.548544	4.361736	4.667713	4.404837	4.162053	4.487315	4.247605	4.490499	4.769128	4.672557	4.666831	4.747995	4.724676	4.654471	4.816124	4.613555	4.434094	4.697154	4.644587	4.291918	3.968836	4.41834	4.450399	4.348405	4.561278	4.571164	4.314885	4.336982	4.576387	4.265755	4.696421	4.209168	4.095171	4.283978	4.565825	4.440645	4.306035	4.912443	4.842982	4.481249	4.99156	4.811732	4.350339	4.684151	4.350107	4.806148	4.470216	4.804653	4.783247	4.814356	4.495831	4.259703	4.532221	4.515082	4.393111	4.46838	4.32914	4.39953	4.780334	4.350553	4.344963	4.219707	4.217523	4.485384	4.452807	4.199827	4.463304	4.730623	4.436577	4.068721	4.024067	4.369232	4.278012	4.542572	4.232346	4.273855	4.736827	4.617018	4.443088	4.594488	4.579002	4.509955	4.435609	4.329639	4.36359	4.362922	4.466084	4.86837	4.541912	4.830953	5.000343	4.16959	4.323025	4.582729	4.705539	4.349771	4.02996	4.313386	4.673227	4.307778	4.080164	4.378653
"11715139_x_at"	3.532788	3.663751	3.51594	3.50246	3.548071	3.429812	3.513752	3.540453	3.571116	3.529527	3.562526	3.635242	3.349345	3.348153	3.484457	3.366452	3.379529	3.342444	3.331116	3.370582	3.700763	3.656195	3.636994	3.45009	3.409237	3.495964	3.435409	3.53211	3.671584	3.566763	3.502011	3.496683	3.391247	3.684362	3.383507	3.540534	3.538896	3.486325	3.502343	3.716859	3.442422	3.81607	3.495632	3.460055	3.544606	3.42325	3.785219	3.413335	3.684736	3.863012	3.57125	3.40327	3.323258	3.251154	3.44894	3.562826	3.43751	3.419377	3.440603	3.547108	3.403927	3.584789	3.440127	3.559532	3.489155	4.326072	3.630467	3.328887	3.469163	3.379955	3.332235	3.381729	3.48724	3.977419	3.559402	3.324528	3.524201	3.50856	3.666706	3.71458	3.288417	3.366283	3.407139	3.839986	3.870851	3.69709	3.520058	3.372694	3.630278	3.526928	3.344799	3.453743	3.258561	3.373676	3.584776	3.760362	3.65966	3.536636	3.551175	3.501725	3.560976	3.81651	3.387024	3.688189	3.37021	3.452826
"11715140_s_at"	3.576625	3.510574	3.651566	3.699049	3.591172	3.716861	3.678439	3.745721	3.321899	3.444165	3.665097	3.672075	3.659478	3.616218	3.846295	3.54998	3.760078	3.984324	3.657038	3.734492	3.773651	3.91108	3.658629	3.617312	3.49507	3.618754	3.948115	3.887308	3.592909	3.822154	3.559051	4.002926	3.443168	3.443089	3.761834	3.507894	3.776291	3.457643	3.801618	3.929398	3.51656	3.598071	3.957528	3.936566	4.057315	3.842086	3.499548	3.826872	3.612578	3.705259	3.691974	3.765883	3.728501	3.664006	3.804501	3.893496	3.808744	3.855777	3.616298	3.595295	3.647534	3.751805	3.618314	3.685973	3.54417	3.548485	3.697702	3.751191	3.716482	3.844629	3.673109	3.794573	3.951209	3.864135	3.583216	3.604872	3.878274	3.744583	3.512068	3.67346	3.653505	3.762293	3.710904	4.115211	3.674258	3.577234	3.733771	3.61951	3.944374	3.653668	3.669098	3.629274	3.702402	3.774175	3.860909	3.584025	3.796205	3.666886	3.770205	3.960696	3.961879	3.774616	3.695495	3.757921	3.614035	3.571962
"11715141_s_at"	3.718382	3.867186	3.977801	3.853734	3.770849	3.798095	3.775878	3.796589	4.030703	3.727287	3.637592	3.72765	3.515614	3.956375	3.894281	3.389633	3.65683	3.768636	3.769395	3.69037	4.450822	3.655884	3.816372	3.933506	4.096844	3.934361	4.047814	4.223041	4.141928	3.888653	3.79947	3.903354	4.076512	3.74213	3.538636	3.930246	4.443129	4.588144	4.255684	4.249709	3.632868	3.930626	4.004834	4.044392	3.823476	3.713408	4.208972	3.998553	3.939837	3.746318	3.85189	3.759367	3.824377	3.467087	3.613714	4.010928	3.765504	3.82147	3.688367	3.775136	3.774759	4.187154	4.185433	4.277997	4.057829	3.76677	3.738597	4.011372	3.910555	3.781206	4.122369	4.01621	4.06488	4.217866	3.910849	4.225996	3.882855	4.097766	3.537251	3.644483	3.777278	3.356051	4.065879	3.975102	3.888657	4.043121	4.039721	3.836269	4.145138	4.085739	4.022813	3.92316	3.273193	3.712247	3.881991	4.113627	3.870438	3.692686	3.921204	3.835267	3.846868	3.933791	4.054862	3.784774	4.200007	4.008903
"11715142_s_at"	3.655748	3.760544	3.627737	3.681869	3.59767	3.74956	3.756228	3.547828	3.745039	3.749976	3.75081	3.619286	3.589533	3.696579	3.49283	3.732532	3.922308	3.763973	3.745578	3.665004	3.601947	3.588438	3.73124	3.921243	3.784	3.638209	3.677338	3.811265	4.050713	4.004075	3.71529	4.073916	3.765468	3.614278	3.768085	3.708401	3.804576	3.877375	3.67422	3.882099	3.732291	3.787541	3.846926	3.833563	3.753751	3.893414	3.650548	3.975705	3.547263	3.731635	3.91076	3.766806	3.880686	3.849096	3.55686	3.865358	3.767355	3.735314	3.831661	3.593304	3.538344	3.623276	3.832017	3.925087	3.518616	3.902419	3.803731	4.057094	3.984309	3.96228	4.036073	3.655783	4.06167	3.666418	3.648353	3.98673	4.026998	4.022814	3.546623	3.589066	3.637945	3.536259	3.694029	3.719099	3.797142	3.85355	3.960026	3.92203	3.828312	3.862357	3.603561	3.815159	3.832465	3.586561	3.909356	3.84959	3.755932	4.074716	3.774047	4.122993	3.883807	3.747693	3.731277	4.060944	4.038269	3.57794
"11715143_s_at"	3.628239	3.814238	3.896673	3.677342	3.746822	3.839849	3.975625	3.615028	3.608269	3.588023	3.807569	3.651003	3.913957	3.8899	3.792385	3.696264	3.887755	3.880418	3.84618	3.835994	3.764281	3.830077	3.834936	3.884171	3.655696	3.766062	3.989033	3.771758	3.754402	3.808359	3.703177	3.693281	3.854852	3.724257	3.62295	3.768009	3.578249	4.047136	3.647684	3.754135	3.986162	3.889629	3.721474	3.732045	3.920329	3.854477	3.731939	3.745366	3.542722	3.600586	3.950485	3.62427	3.799477	3.810714	3.721972	3.810817	3.830491	3.903422	3.713751	3.743946	3.962773	3.884164	3.968158	4.104203	3.805197	3.83908	3.978372	3.661619	3.793068	3.838398	3.993687	3.984998	4.004958	4.051116	3.974053	4.004442	3.817083	4.112507	3.636579	3.694823	3.787719	3.808384	3.724042	3.769207	3.782283	3.893754	3.545047	3.659521	3.68981	3.703057	3.859648	3.8635	3.749581	3.825783	4.020189	3.886186	3.843295	3.871344	4.228121	4.013214	3.752415	3.775717	3.641659	4.170027	3.716443	3.626416
"11715144_s_at"	3.861568	3.725288	4.296146	3.94022	4.012383	3.800614	3.83092	3.660945	3.783061	3.834504	3.638322	3.922544	3.791837	3.932945	3.759051	3.908714	4.102251	4.088797	4.015789	3.756745	4.043067	3.997812	4.011916	3.884174	3.829338	3.760588	4.341138	3.835695	3.804775	3.875019	3.866869	3.942942	3.81226	3.700496	4.170871	3.801329	3.822729	4.021727	3.970634	4.04128	3.891312	4.204428	3.98463	3.860256	3.948107	3.740667	4.033065	3.746243	3.99687	3.983779	3.95742	4.037686	4.003177	3.747842	4.255827	4.149191	4.139392	4.109285	3.799323	3.821532	3.789342	4.171826	4.069901	4.200885	3.927141	4.029275	4.288019	3.848186	4.02492	4.333413	3.876686	4.023269	3.850622	3.96428	3.97349	3.926109	3.92083	4.07611	3.644541	3.908172	4.058612	4.06507	3.914634	3.920768	3.856951	4.27256	3.906402	3.631473	3.67826	3.870866	3.873224	3.589471	3.955407	3.792777	3.87615	3.890045	3.874671	3.841163	4.094281	3.999656	3.785651	3.802651	3.690289	4.100486	3.761703	4.106142
"11715145_s_at"	4.0672	4.221755	3.710348	3.834115	5.005522	4.030073	4.325624	3.769855	4.167261	4.093466	3.949537	3.93662	3.725548	3.621903	4.140305	4.25447	3.739734	4.117937	3.958454	3.846437	4.155467	3.750403	4.379998	3.913114	3.983932	4.044783	4.429424	4.302465	3.814614	4.155092	3.938341	3.836807	4.015331	4.059671	3.904476	4.253283	3.91679	3.706133	3.880435	4.272612	4.140315	3.943969	4.034151	4.121031	4.06393	4.23277	4.005265	3.729535	3.943262	4.234017	4.008061	4.366915	3.964426	3.876158	3.812925	4.057637	4.053485	3.672707	3.979956	3.848633	4.00703	3.733725	4.020743	4.049345	3.80916	3.970179	4.152556	4.100293	3.859199	3.651199	4.066961	3.889107	3.922904	3.802327	3.999898	3.687147	3.915043	4.307346	3.994522	3.849902	3.925496	3.55253	4.132392	4.16464	4.130581	4.205215	3.840767	4.067248	3.899534	3.811498	3.844963	3.945347	3.93751	3.636321	3.927437	3.727933	3.795518	3.872615	4.2457	4.638212	3.597733	4.305893	4.339954	4.04666	3.720233	3.704254
"11715146_x_at"	3.678729	3.979974	3.663054	3.551546	3.57347	3.766129	3.83338	3.848192	3.63954	3.719061	3.721702	3.905245	3.960372	4.020137	4.148767	3.87901	3.730741	3.823586	3.909462	4.017388	3.646517	3.521778	3.633492	3.568977	3.938203	3.680154	3.623827	3.513824	3.732504	3.654045	3.857457	3.541336	3.764189	3.772191	4.182621	3.633233	3.842578	4.03713	3.644043	3.959006	4.224801	3.96077	4.006816	4.072628	3.584163	3.702045	3.675737	4.030922	3.606069	3.697566	3.738037	3.732792	4.068845	4.26786	3.723911	3.620951	3.750058	3.688573	4.017684	3.816021	3.268626	3.554141	3.943151	3.649089	3.758506	3.715509	3.57825	4.061687	4.036798	4.279567	3.626727	3.743179	3.781302	3.990966	3.58186	3.769825	3.874054	3.809857	3.613206	3.798507	3.782009	3.714007	4.054115	3.815179	4.159247	3.743137	3.824175	3.739672	4.187924	3.954751	3.912851	3.813959	3.878679	3.995677	3.745471	3.768758	3.575726	3.729349	4.457456	4.332339	3.477163	4.366855	3.813381	3.700534	3.827541	3.629956
"11715147_at"	4.191098	4.059155	3.805153	3.714965	3.847831	3.931589	4.050702	3.945014	3.885744	3.772987	4.193583	3.685705	3.584859	3.634759	3.38074	3.574661	3.624332	3.331449	3.729215	3.442006	3.794495	3.871597	3.859643	3.623112	3.870917	3.854218	3.762429	3.843145	4.07415	3.648891	3.773894	3.741406	3.634345	3.851545	3.549504	3.810189	3.606791	3.766185	3.691435	3.82654	3.770997	3.824667	3.913876	3.987761	3.444587	3.70955	3.763531	3.796575	3.762718	3.639599	3.991312	3.880936	3.645917	3.379683	3.959663	3.688251	3.808442	3.726568	3.949966	3.812677	3.557419	3.643265	4.045341	3.569464	3.793356	3.773081	3.974766	3.764927	3.655817	3.810719	3.68252	3.944193	3.677186	3.769785	3.569307	3.723045	3.519452	3.732473	3.793083	4.05568	3.629828	3.54425	3.69465	3.563102	3.920884	3.746465	3.707045	3.699449	3.713021	3.679226	3.985946	3.690634	3.623356	3.539851	3.884051	3.875109	3.615713	3.826277	4.212116	4.103344	4.063928	3.79606	3.696971	3.917714	3.788625	3.910113
"11715148_s_at"	3.790775	3.962064	3.502521	3.641983	3.780976	3.851468	3.911218	3.996924	4.022879	3.699429	3.851932	3.452222	3.638701	3.643225	3.740747	3.745837	3.523932	3.467469	3.657506	3.650068	3.799369	3.847849	4.177997	3.674918	3.572156	3.584515	3.878847	3.844515	3.746133	3.701319	4.061593	3.720695	3.635736	3.645791	3.589611	3.640186	3.816694	3.627227	3.603012	3.877029	3.477868	3.614283	3.77769	3.658762	3.466367	3.693622	3.504505	4.044508	3.877618	4.183985	3.460433	3.508253	3.678326	3.539774	3.837898	3.711216	3.67809	3.663645	3.576537	4.120871	3.658103	3.704717	3.750322	3.657539	3.808994	3.765412	3.658036	3.727063	3.602448	3.628452	3.791758	3.687053	3.482118	3.920103	3.868269	3.647022	3.802467	3.586123	3.826656	4.228439	3.680926	3.676193	3.710486	3.689341	3.638671	3.652549	3.549038	3.787006	3.551551	3.79573	3.915452	3.838481	3.567392	3.264229	3.74247	3.589914	3.666206	3.560638	3.804413	3.978471	4.344705	3.754002	3.457931	3.591792	3.696303	3.803479
"11715149_x_at"	3.587815	3.830367	3.618205	3.479382	3.534823	3.780349	3.41873	3.548892	3.832419	3.327829	3.287969	3.307801	3.590291	3.633418	3.623112	3.57059	3.605427	3.389834	3.625221	3.730331	3.687175	3.66739	3.358259	3.564839	3.654948	3.877422	3.845834	3.750975	3.729966	3.924104	3.417381	3.66479	3.753304	3.739671	3.697128	3.583914	3.647308	3.707873	3.798513	3.683642	3.95896	3.639247	3.477783	3.628196	3.684517	3.751472	4.017604	3.57955	3.897509	4.316761	3.878431	3.972038	3.559798	3.650641	3.971342	3.506787	3.929583	3.927187	3.549542	3.609039	3.446385	3.677066	3.765348	3.421149	3.786698	3.541706	4.221611	3.562261	3.532946	3.828443	3.717401	3.65019	3.600622	3.657514	3.907435	3.860373	3.886526	3.651648	3.414913	3.832646	3.540015	3.556637	3.726292	3.613334	3.931343	3.983568	4.080025	3.769007	4.008791	3.997136	3.849918	4.04296	3.551188	3.486584	3.924104	3.806319	3.514753	3.703498	3.535416	3.658827	3.90746	3.937614	3.558625	4.111244	3.585469	3.521169
"11715150_s_at"	3.935384	3.791776	4.066717	3.863199	4.399435	4.386304	4.17239	4.195404	3.854851	4.076294	4.040607	3.725546	4.296293	4.246655	4.541735	4.08506	4.348649	4.534589	4.268902	4.352963	4.112811	4.273059	3.772752	3.77208	3.889739	4.395218	4.072392	4.052905	4.034375	4.222082	4.218462	3.890373	3.865145	4.169454	3.862906	3.759003	4.055617	4.233697	4.277789	4.168283	4.235476	4.274666	3.913228	4.212119	4.08258	3.992379	4.079968	3.796579	4.159224	4.009769	4.209109	3.939841	4.583578	4.528621	4.089921	3.874285	4.246085	4.449301	3.737097	4.033331	4.129501	3.897473	4.038329	3.971415	3.994258	3.906801	3.954016	3.935282	3.979827	4.265571	4.01553	3.971948	4.24234	4.064714	3.985694	4.08924	3.891669	4.024508	3.95822	3.900013	4.457183	4.196688	4.176532	4.07397	4.083055	4.001516	3.967414	4.024568	4.253919	4.36553	4.002523	3.998856	4.211992	4.206107	3.703598	4.187445	3.858722	3.831356	3.965612	3.897873	4.10054	4.023784	4.247344	4.150905	3.886163	3.843042
"11715151_x_at"	3.966603	3.770395	3.61975	3.745082	3.727603	4.137168	3.795787	3.885034	4.080874	3.944858	3.84124	3.768656	3.820584	3.943928	3.713956	3.670001	3.736427	3.743117	3.709092	3.685774	3.742802	3.844329	3.972362	3.717838	3.727168	3.751107	3.78754	3.719415	3.879366	3.683806	3.76033	3.823181	3.858648	3.800732	3.925306	3.505604	4.013575	3.8877	3.78915	3.927141	3.788513	3.9117	3.867041	3.804963	3.568872	3.697831	3.697472	3.773208	3.704993	3.868514	3.842959	3.751846	3.72145	3.597096	3.647967	4.317559	3.727537	3.696588	3.983168	3.864808	3.753908	3.919188	3.874077	3.770745	3.84437	3.751538	3.683136	3.739824	3.880686	3.751136	3.694304	3.464597	3.583921	3.93674	3.941407	3.556082	3.729301	4.101625	3.872623	3.772772	3.71588	3.773402	3.982599	3.762481	3.928176	4.045641	3.678803	3.878786	4.016237	4.124179	3.685379	3.839919	3.524042	3.61877	4.097925	3.943483	3.77607	3.581496	4.147433	3.835878	3.772818	4.163286	3.792991	3.596041	3.676325	3.600267
"11715152_at"	3.638419	3.608769	3.552279	3.653323	3.494674	3.499752	3.742367	3.759854	3.603107	3.517891	4.003416	3.672231	3.354086	3.393509	3.521843	3.46748	3.393022	3.531083	3.414191	3.375331	3.508164	3.405072	3.686821	3.546156	3.616029	3.363951	3.693789	3.424741	3.69456	3.659009	3.394133	3.514278	3.450991	3.337116	3.543221	3.474941	3.506333	3.38338	3.641567	3.476822	3.459785	3.516051	3.610296	3.560634	3.566709	3.530839	3.475808	3.8423	3.579983	3.761027	3.50757	3.492578	3.441175	3.33404	3.60271	3.459141	3.57	3.466383	3.512732	3.477964	3.579943	3.501974	3.452826	3.491597	3.653326	3.512249	3.591737	3.515531	3.705123	3.625916	3.432497	3.492914	3.560665	3.542589	3.609569	3.543126	3.413005	3.344328	3.841707	3.620884	3.299406	3.449255	3.480096	3.475541	3.502775	3.404599	3.653974	3.396325	3.627113	3.747174	3.277083	3.448845	3.392209	3.250905	3.652353	3.423309	3.583497	3.43756	3.685352	3.683931	3.50007	3.488599	3.483441	3.530923	3.458421	3.806672
"11715153_s_at"	3.522668	3.582644	3.544719	3.491863	3.916472	3.805467	3.650589	3.522084	3.767184	3.511184	3.610166	3.573167	3.546906	3.568626	3.605119	3.65325	3.526423	3.701918	3.68353	3.65198	3.768422	3.472485	3.706527	3.551219	3.588699	3.584594	3.696681	3.5038	3.562466	3.730885	3.666145	3.836807	3.72091	3.84384	3.439631	3.656585	3.795104	3.546714	3.539697	3.935213	3.675631	3.58105	3.645019	3.509108	3.614445	3.759896	3.480459	3.671002	3.854172	3.485926	3.501236	3.531607	3.654995	3.396501	3.8852	3.590848	3.785861	3.613665	3.551853	3.765968	3.611117	3.680189	3.7439	3.4252	3.491022	3.596075	3.668169	3.494024	3.630202	3.527391	3.81405	3.631766	3.789448	3.636657	3.867089	3.760686	3.674887	3.703591	3.743987	3.544944	3.540054	3.640414	3.572921	3.694653	3.495039	3.730953	3.464228	3.684449	3.551853	3.625648	3.403645	3.685546	3.799778	3.682366	3.831742	3.646821	3.486172	3.717478	3.749503	3.686893	3.565478	3.608581	3.863369	3.591522	3.484667	3.60603
"11715154_s_at"	4.015679	4.012885	4.002128	4.173571	4.16661	4.235191	4.067883	4.157895	3.93258	3.984541	3.990126	3.936611	4.243598	4.082737	3.847783	3.907203	3.935526	4.155827	4.078986	4.155989	4.032486	3.94522	4.007347	4.148312	4.271502	4.070378	3.998738	3.79267	4.085053	4.102294	3.719634	3.958377	4.190803	4.026021	3.878209	4.100291	4.060211	3.876132	4.057369	4.003552	3.961524	3.819637	3.887485	3.949882	4.487445	3.888126	4.53188	3.83416	4.003493	4.180423	3.686474	4.229948	3.480648	3.758062	3.707715	4.09899	4.081825	4.478973	4.011263	4.172543	4.065385	3.963438	4.26498	4.273055	4.057771	4.301614	4.396902	4.165154	3.903601	3.927638	4.262607	4.062436	4.021433	3.836317	3.999028	3.894869	3.940862	4.024485	3.854001	3.962132	3.987764	3.938459	4.029093	4.227124	4.068843	4.119349	4.027205	3.813292	3.799479	4.371402	3.92192	3.943156	3.904075	4.342837	4.082983	4.011253	4.025494	4.021108	4.057258	4.002727	3.79599	4.050992	4.048254	3.79123	3.870651	4.01247
"11715155_s_at"	3.710795	3.963262	3.996025	4.048159	4.023774	3.609562	4.089837	4.080195	3.802072	3.756331	3.836746	4.084966	3.695309	3.768903	3.80695	3.984352	3.878468	3.932903	3.871343	3.778131	3.753268	4.092682	3.607798	3.732629	4.045638	3.96187	3.796432	3.91145	3.69415	3.872049	3.823417	3.518872	3.813971	3.865003	3.607394	3.727506	3.888721	4.101627	3.827956	4.097459	3.88805	3.811818	3.785237	3.735259	3.620853	3.869855	3.782028	3.851287	3.948384	4.057537	3.869227	4.003491	4.038568	3.805216	3.932083	3.923975	4.088642	3.825327	3.96714	3.605987	3.890867	3.994182	4.038176	3.890292	3.857875	3.876635	4.081896	3.863741	4.173338	4.212499	4.004405	3.997558	3.933839	4.120236	3.753444	3.751591	3.956194	3.786353	3.821228	3.971508	3.660755	3.6695	3.897554	3.776517	3.894407	3.862091	3.998441	4.300663	3.88451	4.144241	3.888626	3.917509	3.667179	3.75428	4.076848	3.824689	3.775538	3.893601	3.891185	3.992644	3.900571	3.816142	3.950288	3.896088	4.022734	3.914175
"11715156_s_at"	6.503079	6.196132	5.828346	6.123302	5.875867	6.127052	6.269106	5.83039	6.452466	5.94264	6.066667	5.963076	6.327088	6.48947	6.638896	6.477679	6.14479	6.37861	6.25705	6.366131	6.149551	5.951889	6.122439	5.883774	5.815319	5.95014	6.242713	6.159233	5.828097	5.924762	6.036376	6.380805	6.182749	5.624533	6.150076	6.133348	6.159933	6.095371	6.155334	6.325112	6.746012	6.592509	6.26961	6.218456	5.916618	6.120879	5.76661	5.894107	5.940664	6.271712	6.113853	5.933281	6.519735	6.511295	6.243394	5.82166	6.14494	5.995541	6.229674	6.124244	6.037715	6.312855	6.528088	5.748495	5.618972	5.939808	5.97101	6.153156	6.069596	6.776473	6.223741	6.100489	6.036665	6.229416	6.10449	6.321336	5.833975	6.082825	6.141938	5.969593	6.339046	6.26275	6.276135	6.199387	6.379951	5.802213	6.269831	6.085496	6.215208	6.093667	6.03635	6.255238	6.302556	6.403226	6.633089	5.704608	6.348948	5.994895	6.781939	6.551514	6.069548	6.185811	5.826556	6.444646	5.912266	6.006255
"11715157_s_at"	3.254252	3.421641	3.454664	3.31062	3.466223	3.615135	3.333236	3.522289	3.393693	3.37518	3.460372	3.478687	3.387885	3.324609	3.325358	3.394093	3.361298	3.357234	3.445577	3.325197	3.527977	3.911561	3.468922	3.671883	3.72637	3.631051	3.394412	3.429179	3.581052	3.30624	3.598676	3.56084	3.518579	3.288395	3.274912	3.418315	3.641527	3.642676	3.46896	3.347949	3.565169	3.463817	3.350432	3.328133	3.578126	3.514741	3.582084	3.598026	3.74467	3.545434	3.268825	3.406669	3.44169	3.339312	3.879781	3.636071	3.550983	3.466006	3.360438	3.37081	3.56755	3.527038	3.417417	3.296367	3.521314	3.716374	3.307034	3.539165	3.48881	3.637923	3.604477	3.527042	3.196209	3.534148	3.321688	3.655711	3.503067	3.597299	3.389389	3.503903	3.504065	3.59442	3.577048	3.493806	3.685849	3.402172	3.222709	3.468399	3.4275	3.596528	3.723726	3.380945	3.359433	3.31373	3.279388	3.569181	3.579242	3.567067	3.471102	3.596342	3.240053	3.473038	3.44979	3.300329	3.73428	3.268023
"11715158_s_at"	4.012191	3.932076	3.822241	3.840431	3.872191	4.222821	3.754941	3.849761	3.652063	3.72663	3.968365	3.722662	3.576158	3.42259	3.727543	3.713495	3.517429	3.667052	3.510427	3.67196	3.675527	3.866401	3.743264	4.092764	3.915351	3.75633	3.951221	3.775819	3.954048	4.21764	4.070267	3.818897	3.925777	4.114402	3.982341	3.933163	3.9622	4.01524	3.905567	3.917851	3.923157	3.987701	3.864185	3.872113	4.255251	3.745034	3.779032	3.856113	4.243632	4.194678	3.985815	3.814468	3.565758	3.739803	4.032675	4.000229	4.099328	4.002755	3.821982	4.032792	3.631043	3.94778	4.136757	3.841908	3.882575	3.68299	3.817295	3.822416	4.165101	4.050245	3.792493	4.016831	4.152722	3.731396	3.788769	3.893758	3.988311	4.033225	3.877082	3.841305	3.508458	3.865747	3.894053	3.842173	4.104054	4.109634	3.985842	3.706003	4.217974	4.242725	3.762225	3.836807	3.52192	3.671622	3.603969	3.717708	3.847844	3.678737	4.060479	3.861222	3.899477	3.825545	3.893677	3.859587	3.88646	3.909333
"11715159_at"	9.507099	9.794577	9.607067	9.913494	10.11326	10.07542	9.78116	9.535782	9.982107	9.58136	9.70554	9.64159	9.458746	9.842966	10.1142	9.980505	9.833883	9.897724	9.706001	9.68523	10.04368	9.856445	9.843204	9.630119	9.949011	9.907743	9.709591	9.779091	9.899006	10.02591	10.22193	10.10903	9.80261	9.815493	10.1145	10.02773	9.685438	9.763666	9.748093	10.02748	9.654116	10.02077	9.823765	9.945728	9.862181	10.08879	10.08725	10.30213	9.759413	9.869246	9.386165	9.596174	10.07267	9.945135	9.01536	9.910007	9.926666	9.889999	9.741022	9.827755	9.991503	10.15552	9.819283	9.786922	9.761551	9.894587	9.655668	9.885698	9.978962	9.806559	10.07569	10.05013	10.29712	10.03021	9.792459	9.98802	9.9832	9.792265	10.00834	9.961969	9.971902	9.842229	9.631372	9.335178	10.44441	10.34277	9.944941	9.99214	10.02159	10.04089	10.17808	10.22309	9.70669	9.522825	9.786392	9.848719	9.873377	9.849337	10.05286	10.15649	10.18342	10.21999	10.06964	10.13396	9.96273	9.851652
"11715160_x_at"	3.530841	3.635338	3.407334	3.492927	3.659521	3.533148	3.769612	3.915154	3.790658	3.625469	3.62394	3.54988	3.63896	3.621927	3.767984	3.51886	3.481569	3.526443	3.629018	3.648298	3.876327	3.59143	3.556219	3.606762	3.553143	3.738597	3.699677	3.762105	3.702605	3.577003	3.739249	3.845497	3.683648	3.609998	3.854496	3.411324	3.535594	3.705769	3.526559	3.651269	3.614974	3.646744	3.702844	3.611172	3.372968	3.663563	3.460452	3.64077	3.846179	3.967463	3.630857	3.564755	3.490427	3.710272	3.898457	3.65351	3.715339	3.724648	3.517076	3.551165	3.532276	3.746605	3.667455	3.730022	3.588036	3.732831	3.618951	3.660287	3.466398	3.642596	3.624691	4.03945	3.662298	3.515758	3.413683	3.842135	3.582678	3.62691	3.61792	3.750472	3.608084	3.60357	3.941233	3.738174	3.774574	3.49042	3.670573	3.77722	3.823374	3.61457	3.609198	3.624691	3.451687	3.537354	3.723761	3.796687	4.269688	3.74745	3.722017	3.455441	3.602929	3.520536	3.715161	3.912828	3.60058	3.572976
"11715161_s_at"	3.91792	3.750161	3.878014	3.459407	3.932852	3.96362	3.885742	3.843675	3.927256	3.752892	3.781716	3.753698	3.855999	3.840866	3.959042	3.803366	3.922777	3.846844	3.898654	3.539646	3.976969	4.105556	3.539221	4.130584	3.595709	3.800697	3.770389	3.705459	4.058623	3.756534	3.719159	3.804747	3.843517	3.923323	3.876895	4.056224	3.749908	3.758126	3.978448	3.941448	3.76735	3.715833	3.911503	3.813328	3.829023	3.556935	3.663784	3.692829	3.814984	3.733228	3.616819	3.811852	3.986412	3.70125	3.716277	3.718881	3.780258	3.820648	3.718524	3.61205	3.562721	3.605206	3.920197	3.759564	3.95624	3.695934	3.97651	3.795806	4.03131	4.327612	3.950402	3.605405	3.571336	4.009058	3.593631	3.760656	3.790024	3.774059	3.605334	3.663928	3.701531	3.530336	4.018608	4.24141	3.769586	3.787427	3.901202	4.097299	3.778635	3.923574	3.638487	4.009481	4.132308	3.75983	4.059663	3.696146	3.619724	3.588797	3.696241	3.779051	3.855851	3.992389	3.71971	3.852008	3.639942	4.106681
"11715162_s_at"	3.872042	3.63089	3.925796	3.859424	4.009559	3.759908	3.8569	3.614536	4.157003	4.097809	3.522308	3.849518	3.751721	3.819657	3.835422	4.159385	3.923746	3.999084	3.990068	4.12813	3.954478	3.918269	3.770186	3.549614	3.835218	3.71403	3.578104	3.543766	4.201849	3.388378	4.182559	3.803027	3.768426	3.798415	4.085172	3.690094	4.063344	4.230718	3.683429	3.769433	3.967985	4.259678	3.950575	3.907814	3.77908	4.07915	3.65868	3.895242	4.321286	4.952628	3.961221	3.705751	4.326941	3.901331	3.743692	3.670018	3.676404	3.667751	3.711385	3.822701	3.652274	3.848178	3.542645	3.776429	3.654226	3.849924	3.683181	3.7035	4.226648	3.962677	3.687817	4.069715	3.805003	4.785116	4.234496	3.916573	3.783659	3.660793	3.771868	3.726421	3.950573	4.022714	3.743047	3.791982	4.012531	3.920223	3.832974	4.226614	3.938719	3.549206	3.753604	3.702844	3.832332	3.999683	3.993388	3.482718	3.507058	3.797309	3.792564	3.79961	4.519975	3.880462	3.58985	3.799715	3.749578	3.74501
"11715163_s_at"	4.573054	3.435538	3.859683	3.526427	3.580177	3.668877	3.707036	3.921677	3.469393	3.59344	3.636382	3.603915	3.290127	3.407974	3.490651	3.449913	3.465501	3.519162	3.506486	3.392991	3.888392	3.513253	3.653467	3.788473	3.611362	3.779581	3.652141	3.72462	3.642148	3.389688	3.742418	3.62987	3.392817	3.894018	3.829154	3.837924	3.603131	3.593778	3.423733	3.473848	3.728478	3.854129	3.581146	3.454713	3.593992	3.352513	3.710562	3.629327	3.534263	3.864231	3.602158	3.542525	3.655628	3.379683	3.585945	3.917713	3.527706	3.820189	3.880139	3.691687	3.66858	3.586009	3.548918	3.712994	3.658773	3.716698	3.779303	3.574959	3.718162	3.666092	3.509821	4.184521	3.442236	3.679082	3.851932	3.757681	3.913093	3.729689	3.550375	3.668557	3.609293	3.418662	3.548515	3.961101	3.556572	3.458712	3.510186	3.565954	3.568766	3.642269	3.573361	3.379723	3.553013	3.394049	3.735569	3.788471	3.652715	3.787242	3.869176	3.900751	3.511575	3.777426	3.569657	3.744131	3.788196	3.823674
"11715164_s_at"	3.722331	3.725587	3.706128	3.448916	3.568504	3.661739	3.532344	3.652731	3.566545	3.705761	3.430465	3.710521	3.76471	3.707533	3.54466	3.693169	3.873279	3.697716	3.649076	3.659297	3.90696	3.797505	3.659756	3.632434	3.49673	3.948204	3.59586	3.556471	3.617604	3.635012	3.923026	3.846558	3.509591	3.712772	3.282464	3.900724	3.746031	3.527774	3.66297	3.772903	3.556251	3.683696	3.535269	3.519545	3.786885	3.875224	3.86682	3.485701	3.979476	4.064813	3.520119	4.140989	3.747505	3.760484	3.792395	3.697296	3.841563	3.701801	3.6321	3.510206	3.552516	3.639527	3.865561	3.678817	3.425043	4.027124	3.548965	4.040268	3.605313	3.567173	3.783515	4.142317	3.509259	3.605164	3.585752	3.831979	3.803821	3.660603	4.192567	3.598897	3.743946	3.914349	3.701829	4.010794	3.89409	3.589816	3.587049	3.823904	3.569832	3.546255	3.498385	3.980523	3.597433	3.611658	3.620564	3.761899	3.772317	3.857553	3.518745	3.618623	3.462517	3.666728	3.962889	3.752372	3.533563	3.419888
"11715165_at"	4.00729	4.381793	3.72033	3.992442	3.957063	3.707308	4.037007	3.574165	3.766975	4.194566	4.157581	3.91505	3.898079	3.845717	3.791632	3.963912	3.858898	3.947566	3.953861	3.892565	3.930502	3.986671	3.762664	3.752943	3.704664	3.828252	4.055546	3.614825	4.094962	4.048911	4.100335	3.953693	3.963884	4.054579	4.193632	3.700788	3.798725	4.208254	3.992017	3.917075	4.082773	4.101286	4.028553	4.000028	3.736773	4.30083	3.923202	3.751122	3.993003	4.090673	4.264624	4.169986	3.916291	3.853194	3.905737	4.116217	3.806801	4.151892	3.917711	3.940757	3.544768	3.635994	4.010641	3.761793	3.952192	3.75601	4.054666	3.968627	3.971155	3.953174	3.894266	4.018138	3.935129	4.128746	3.877433	3.729125	3.758267	3.999179	3.619826	3.911207	3.70533	3.798276	3.941938	3.917637	4.079011	4.110648	4.169796	4.12593	3.973243	3.969373	3.721612	3.998759	3.92716	3.745762	3.885809	3.759995	3.724372	3.626116	4.745183	4.568394	3.95069	3.994797	4.018302	4.059485	3.772842	3.826519
"11715166_at"	3.538852	3.528924	4.318701	3.583254	3.628332	3.786253	3.630054	3.559331	3.660953	3.559998	3.660392	3.736884	3.487434	3.561977	3.680324	3.685352	3.510672	3.755107	3.595291	3.515901	3.678076	3.730309	3.584828	3.559834	3.536773	3.76059	3.631183	3.589747	3.579828	3.780195	3.545237	3.646736	3.615065	3.948018	3.425833	3.802327	3.462461	3.671993	3.54494	3.644471	3.881957	3.673536	3.629028	3.744823	3.621716	3.591507	3.635117	3.510417	3.751926	3.568087	3.71876	3.538401	3.741083	3.53283	3.497224	3.709134	3.5499	3.60174	3.332529	3.593869	3.313278	3.815345	3.701797	3.40684	3.52007	3.648941	3.530024	3.501346	4.067977	3.600103	3.46179	3.582458	3.729453	3.599171	3.472528	3.283478	3.455908	3.429021	3.53816	3.591489	3.658441	3.5427	3.629711	3.617995	3.409541	3.6718	3.744786	3.681047	3.523237	3.597886	3.392818	3.741764	3.541998	3.596337	3.547374	3.766718	3.475325	3.438049	3.843964	3.863482	3.717843	3.908338	3.634368	3.864936	3.583951	3.679055
"11715167_at"	3.580576	3.677285	3.498803	3.594194	3.80206	3.785263	3.964125	3.380354	3.780738	3.727485	3.803666	3.479826	3.650021	4.006706	3.787918	3.743349	3.713708	3.687006	3.78433	3.841455	3.659336	3.608264	3.834012	3.544556	3.50111	3.607882	4.514162	3.906286	3.621954	3.674757	3.804664	3.654753	3.62234	3.868021	3.721128	3.750568	3.602024	3.641051	3.697828	3.708025	3.487051	3.677389	3.734262	3.588707	3.651268	3.87129	3.742156	3.673028	3.72997	3.556477	3.941652	3.727422	3.606016	3.636824	3.836258	3.663012	3.604945	3.778233	3.71864	3.740119	3.547319	3.63388	3.594044	3.479073	3.501056	3.647075	3.757935	3.87302	3.631568	3.570558	3.998311	3.671115	3.86157	3.672158	3.820656	3.969772	3.76503	3.54892	3.646722	3.548981	3.935691	3.848252	3.802025	3.940408	3.532673	3.544668	3.304744	3.769115	3.571682	3.638735	3.741682	3.701086	3.593117	3.661387	3.716583	3.865647	3.589502	3.534091	3.927571	3.809116	3.699301	3.495677	3.774614	3.618451	3.909446	3.890284
"11715168_s_at"	3.54222	3.681622	3.681037	3.719392	3.654371	3.585233	3.787861	3.836876	3.987737	3.536128	3.640234	3.73771	3.65397	3.646566	3.598418	4.209975	3.638473	3.671686	3.971318	3.61764	3.850041	3.981163	3.74033	3.774921	3.539444	3.681146	3.753433	3.960189	3.718023	3.659538	3.887171	3.429822	3.773747	3.920965	3.619797	3.551969	3.541559	3.470439	3.563321	3.725396	3.434609	3.719327	3.668317	3.708564	3.736228	3.756049	3.795928	3.497967	3.597339	3.72358	3.534142	3.622487	3.83708	3.512569	3.418042	3.791773	3.66678	3.751408	3.590667	3.678733	3.57544	3.564312	3.60876	3.674398	3.390591	3.586483	3.524695	3.782257	3.487	3.386071	3.746134	3.733011	3.630985	3.810157	4.020812	3.348658	3.518118	3.588837	3.730201	3.843357	3.822503	3.593784	3.67316	3.579853	3.574965	3.57566	3.643313	3.665285	3.534704	3.703015	3.767466	3.583082	3.514881	3.651453	3.544317	3.501221	3.729306	3.681362	3.967965	3.765592	3.667392	3.690769	3.685449	4.020741	4.042822	3.884144
"11715169_at"	4.545254	4.76003	4.828321	4.941471	5.357984	4.751849	4.85971	4.656129	5.314345	4.793621	4.727837	5.021443	4.799738	4.681977	4.773441	5.020213	5.043605	4.907688	4.83621	4.787236	5.042121	4.858144	4.60169	4.866343	5.195295	4.821172	4.502314	4.861567	4.839055	4.704592	4.64987	4.403174	5.054734	4.788552	4.234088	4.52257	4.833331	4.844491	4.824766	4.584654	4.733001	4.806684	4.621786	4.663107	4.857532	4.884589	4.65215	4.841429	4.85124	4.771282	4.465265	4.346805	4.789091	4.848401	4.381462	4.965362	4.959935	4.576499	4.839757	4.569457	4.319606	4.937688	4.526367	4.426558	4.314104	4.861528	5.176967	4.282073	5.075848	4.440797	5.031781	5.224318	4.728025	4.87995	4.739498	5.36106	4.937185	4.753331	4.796956	4.789968	4.776013	4.723961	5.020093	4.680591	4.972962	4.406948	4.605673	4.70635	4.751727	4.904775	4.37519	4.771243	4.695039	4.801055	4.883886	4.537481	4.53919	4.704164	5.097029	5.029925	5.016541	4.650656	4.642444	4.746668	4.517146	4.918498
"11715170_x_at"	3.381213	3.593302	3.673916	3.528214	3.534957	3.372377	3.393225	3.41837	3.348166	3.682919	3.416282	3.414623	3.499462	3.397505	3.402108	3.4316	3.478939	3.67153	3.575823	3.544944	3.459732	3.540959	3.424082	3.525764	3.600367	3.655522	3.571684	3.415494	3.743411	3.729133	3.641878	3.507408	3.554026	3.676506	3.732914	3.522085	3.550613	3.695491	3.573472	3.630353	3.764771	3.736884	3.639471	3.514814	3.583281	3.530754	3.451581	3.781757	3.719099	3.701753	3.565357	3.58651	3.518988	3.355563	3.988057	3.320178	3.508484	3.483884	3.691513	3.573444	3.581781	3.38799	3.819142	3.495172	3.440915	3.686567	3.674079	3.563998	3.450623	3.554192	3.534223	3.574307	3.61187	3.79809	3.452778	3.47982	3.584882	3.72943	3.06499	3.483392	3.749556	3.492357	3.480569	3.527541	3.474818	3.610485	3.632957	3.799074	3.808899	3.47778	3.650228	3.679551	3.623645	3.426692	3.60114	3.713523	3.387665	3.655547	3.620725	3.419685	3.790943	3.654017	3.779598	3.595842	3.302886	3.58024
"11715171_at"	4.948076	4.98138	5.048604	5.140349	5.319935	5.084991	4.581807	4.487695	5.072145	5.328045	4.863946	5.51055	5.357706	5.507249	5.415082	5.169774	5.212866	5.308722	5.357046	5.458784	4.702342	5.180984	4.758003	4.784426	5.375835	5.168042	4.732943	5.128711	5.221821	5.114775	5.289053	5.095585	5.162034	5.344366	5.118089	5.254529	5.626149	5.106093	4.914429	4.568297	5.197556	4.907825	4.663743	4.956357	5.181173	5.075744	5.510524	5.121008	4.536722	4.533816	4.742732	4.929652	4.646066	5.223337	5.153687	4.967942	5.273547	5.249922	4.923713	5.135718	4.967495	5.32655	4.899454	4.650005	4.938148	5.420726	5.561309	5.241038	5.035343	5.150842	5.593216	5.12454	5.247266	5.311292	4.616744	5.204107	5.049592	5.129351	5.03397	4.907877	5.763966	5.406827	5.448939	4.938465	4.84981	4.792902	4.910238	5.069028	5.090647	4.892893	5.440776	5.257834	5.398973	5.410715	5.159077	5.463058	4.935587	4.917374	4.989233	4.788515	4.604004	5.017398	4.584324	5.194894	5.361959	5.49476
"11715172_at"	3.610892	3.561537	4.010879	3.572216	3.419657	3.566938	3.417049	3.585563	3.861958	3.783074	3.4431	3.566416	3.624836	3.793726	3.866963	3.633953	3.488077	3.371199	3.527187	3.529737	3.629817	3.673621	3.682784	3.394777	3.689629	3.626457	3.543933	3.419825	3.373827	3.534494	3.636178	3.788951	3.645953	3.574916	3.409781	3.476952	3.614144	3.59999	3.701247	3.606571	3.652513	3.627302	3.598485	3.683227	3.647558	3.555443	3.574076	3.598597	3.573554	3.887632	3.567874	3.548949	3.599204	3.503395	3.552436	3.733583	3.769144	3.752918	3.774739	3.806977	3.49397	3.877137	3.603557	3.726793	3.67825	3.787912	3.731738	3.769078	4.017899	3.972704	3.545368	3.655031	3.552782	3.537188	3.487279	3.554524	3.610012	3.627313	3.616177	3.644262	3.489287	3.460264	3.667484	3.648839	3.691587	3.904319	3.65415	3.566233	3.495717	3.656473	3.471564	3.890662	3.359452	3.447957	3.739504	3.700472	3.818701	3.773672	3.807806	3.640989	3.773975	3.985733	3.91304	4.106939	3.632798	3.395145
"11715173_s_at"	4.401464	4.401986	4.493335	4.112657	4.577723	4.577266	4.741565	4.819266	4.514054	4.512018	4.810445	4.278461	5.083608	4.694455	5.336838	5.442336	5.211168	5.065617	4.930314	5.317658	4.288792	4.41463	4.374135	4.431492	4.336437	4.921838	4.669801	4.894386	4.510535	4.040062	4.372795	4.287706	4.160695	4.312858	4.655252	4.599344	4.398482	4.398189	4.443165	4.523978	4.719795	4.600813	4.523936	4.460705	4.267229	4.536702	4.278779	3.876701	4.403903	4.466109	4.542752	4.265662	5.713045	5.324252	4.367185	4.807519	4.723776	4.432868	4.51557	4.259087	4.493999	4.818171	4.555093	4.460077	4.537079	4.673275	4.343933	4.316789	4.32011	4.433402	5.089945	4.48528	4.467539	4.214725	4.49235	4.298768	4.362992	4.250864	4.323675	4.723515	4.6993	4.999291	4.397254	4.409141	4.519254	4.246318	4.541218	4.678251	4.290869	4.391213	4.65316	4.114066	4.984117	5.224021	4.262003	4.405746	4.375159	4.188248	4.968333	4.766909	4.224794	4.3483	4.590674	4.685504	4.467375	4.557428
"11715174_s_at"	4.335325	4.145895	4.117319	4.089457	4.053876	3.993249	4.01753	4.133667	4.212055	4.04895	3.922812	4.286708	4.522164	4.688933	4.74018	4.882215	4.68887	4.756492	4.642576	4.638059	4.028112	3.740626	4.169062	3.889572	3.784006	4.108311	4.518612	4.473214	3.877702	4.490503	4.295833	4.2741	3.848003	3.991413	4.271636	4.124673	3.98947	4.098584	4.009915	4.055322	4.319014	4.518964	4.666407	4.48031	4.166725	4.27319	3.984672	4.064178	4.276608	4.007094	4.238955	4.018454	5.236409	4.715054	4.229407	4.03166	4.013961	4.301593	4.144296	4.081331	3.960092	4.429339	4.095452	4.282568	3.949593	4.232087	4.075166	4.048927	4.142346	4.254554	4.017756	4.115751	4.065764	4.074519	3.996245	4.144946	4.402994	4.110007	4.110603	4.10499	4.670545	4.720471	4.354237	4.048418	4.278418	3.91954	3.893756	4.066419	4.392278	4.271896	3.815521	4.230599	4.908184	4.426493	4.118999	4.113784	3.997961	4.042972	4.39132	4.842752	4.197381	4.547998	4.097941	4.090504	4.050888	4.133394
"11715175_x_at"	4.790088	4.757995	4.734795	4.920719	5.040272	4.747647	5.20554	4.593905	4.861767	4.611731	4.808625	4.715086	5.555708	5.290366	5.340521	5.320463	5.108072	4.948201	5.459753	5.135958	4.839655	4.454692	5.008707	4.934711	4.766313	4.538323	4.996445	4.720686	4.785426	4.739135	5.043908	4.943241	4.948732	4.628185	4.805149	4.985063	4.77985	4.729133	4.733854	4.7326	4.804477	4.820996	5.291271	5.087938	4.922746	4.814114	5.151075	4.55337	5.024391	4.817224	5.29635	4.524635	5.716074	5.329934	4.89133	4.653549	4.654887	4.715681	4.453993	4.822125	4.464278	4.577085	5.406937	4.53021	4.604434	4.688798	4.646196	4.817417	4.835623	5.01908	4.899739	4.84878	4.756882	5.065187	4.779933	4.554564	4.794786	4.81621	4.693891	4.924462	5.207722	5.147858	4.787663	4.707937	4.720435	4.512756	4.897651	4.839318	4.968882	4.486371	4.838727	4.488634	5.128772	5.202827	4.818006	5.064521	4.5339	4.913418	5.221787	4.909603	4.956661	4.59318	4.784403	5.134076	5.066282	4.855283
"11715176_at"	4.196332	4.007778	4.118569	3.96613	3.92979	3.965779	3.907148	4.036546	3.885743	4.040651	4.061738	3.798192	3.886455	3.890341	3.921396	3.69028	3.719943	3.934999	3.904822	3.972188	4.661741	3.784071	3.926013	3.938553	3.979362	3.871778	4.065835	3.885721	3.82185	4.023071	3.881218	3.794357	4.401405	4.4328	3.894676	4.298492	4.018108	4.114257	4.714072	4.313863	3.975272	4.206569	4.198298	3.832144	3.883107	3.633347	3.80209	3.958359	3.544223	3.800907	3.877535	4.073383	3.687026	3.863269	3.928063	3.937203	3.869899	3.961736	3.797809	3.595361	4.212076	3.867451	4.188251	4.048431	3.995756	3.932282	4.10801	4.148172	3.982118	4.176157	3.98173	3.92935	4.010713	4.347309	4.058597	3.696601	3.96341	4.160029	3.92336	4.510158	3.741107	3.537678	4.371986	4.071035	4.572326	4.375985	3.901449	3.992158	4.146156	4.306963	3.941066	3.99146	4.156655	3.543541	4.02767	3.868985	3.946105	3.871007	3.69835	3.937418	4.071797	4.316928	3.814392	4.145522	4.18109	4.169471
"11715177_s_at"	3.759254	3.832302	3.659285	3.582319	3.814272	3.70176	3.767219	3.702138	3.452749	3.476231	4.003773	3.804257	3.834764	3.9705	3.717629	3.775905	3.742412	3.7445	3.634752	3.742565	3.906403	3.956211	3.732259	3.557828	3.395377	3.658881	3.588537	3.432234	3.631869	3.696945	3.688195	3.613476	3.522412	3.838543	3.869275	3.838601	3.708689	3.993976	3.582759	3.652296	3.511359	3.65817	4.133372	3.554855	3.827894	3.801914	4.006196	3.525851	3.529756	3.698572	3.987728	3.923387	3.681384	3.668493	3.844259	3.473887	3.851867	4.082707	3.725496	3.677918	3.630215	3.475142	3.567339	3.956398	3.750571	3.743577	3.735929	3.787359	3.939837	3.731433	3.462189	3.660639	3.604357	3.656047	3.609341	3.57503	3.507321	3.786605	3.563535	3.598509	3.585962	3.804211	3.623632	3.681679	3.646532	3.80482	3.688626	3.717044	3.666461	3.631166	3.891044	3.848792	3.707558	3.731017	3.497738	3.863735	3.582786	3.450995	3.825512	3.5419	3.709595	3.516999	3.793161	3.561688	3.59403	3.668523
"11715178_s_at"	5.333333	5.469407	5.2173	5.23115	5.359457	5.18084	5.436062	5.673618	4.91266	5.079462	5.175926	5.070495	5.416884	5.310093	5.709517	5.928872	5.549706	5.636849	5.729482	5.772238	5.374953	5.118391	5.364038	5.558438	5.330512	5.183166	5.368324	5.824632	5.122712	5.742235	5.536262	4.877687	5.178529	5.48919	5.712808	5.275288	5.376814	5.222486	5.038364	5.379165	5.825026	5.409232	5.522378	5.282725	5.310849	5.192068	5.161532	5.355155	5.484797	5.736217	5.407813	5.305826	6.123695	5.628607	4.926792	5.447924	5.788682	4.950823	5.549018	5.242281	5.582422	5.698519	5.71577	5.386774	5.160304	5.187244	5.292509	5.335575	5.817001	5.639345	5.189672	5.490474	5.26108	6.35089	5.295293	5.249093	5.31223	5.597668	5.406178	5.323471	5.616367	5.528341	5.739193	5.183834	5.333427	5.13303	5.392733	5.399567	5.288807	5.540073	5.389808	5.527449	5.460201	5.578031	5.651209	5.162114	5.343009	5.272178	5.221624	5.60441	5.329997	5.391983	5.428806	5.32173	5.13132	5.17442
"11715179_s_at"	3.707776	3.436655	3.674736	3.329792	3.859447	3.78374	3.484677	3.686002	3.467886	3.410881	3.504718	3.585496	3.493468	3.625284	3.560873	3.566951	3.461607	3.554136	3.540665	3.51863	3.4126	3.602285	3.411654	3.381692	3.552094	3.731426	3.518179	3.596346	3.812002	3.515338	3.414149	3.501545	3.511957	3.598761	3.496665	3.506117	3.642004	3.547103	3.515321	3.319486	3.492464	3.518076	3.53975	3.527668	3.414112	3.3374	3.246816	3.35559	3.518034	3.61322	3.472105	3.553849	3.53411	3.483572	3.533446	3.657381	3.314438	3.418983	3.458987	3.411755	3.405371	3.314908	3.361989	3.462323	3.495996	3.433925	3.451978	3.329631	3.45085	3.48154	3.500359	3.609223	3.50124	3.778736	3.411064	3.42256	3.534548	3.353228	3.516363	3.490388	3.467376	3.469903	3.323104	3.244916	3.360337	3.362642	3.401921	3.363223	3.550942	3.615155	3.689363	3.394121	3.610051	3.540311	3.5077	3.475887	3.455146	3.509627	3.575155	3.371889	3.554549	3.651327	3.531559	3.388693	3.411095	3.440246
"11715180_s_at"	3.660293	3.812624	3.793874	3.750402	3.546226	3.845096	3.909249	3.929448	3.499664	3.738756	3.415767	3.56231	3.137412	3.208406	3.242082	3.229334	3.128341	3.218892	3.076902	3.247032	3.653069	4.0936	3.831375	3.883855	3.875402	3.790943	3.804691	3.629673	3.912175	3.512562	3.621986	3.669928	3.729946	4.007702	3.303105	3.933424	3.685115	3.489371	3.660676	3.718112	3.563175	3.697981	3.504654	3.816016	3.680696	3.475334	3.682108	3.667041	4.003154	3.866694	3.652455	3.604043	3.254086	3.303371	3.753606	3.658064	3.736426	3.658494	3.704904	3.677027	3.983513	3.910132	3.862049	3.791797	3.809813	3.840258	3.524693	3.852407	3.61549	3.69234	4.000637	3.806285	3.613481	3.516546	3.424723	3.761034	3.666407	3.482132	3.621017	3.748461	3.285882	3.290384	3.721122	3.692406	3.669837	3.732429	3.543446	3.857243	3.771958	3.780486	3.748219	3.66885	3.163913	3.222827	3.711949	3.995317	3.756787	3.688657	3.691027	3.862566	3.645878	3.445884	3.949571	3.809067	3.577601	3.957973
"11715181_x_at"	4.050652	3.889152	4.196095	3.974032	4.075004	3.814286	4.213377	4.039719	4.165537	3.989594	4.020452	3.947749	4.704623	4.414246	4.448175	4.679919	4.505887	4.255472	4.413668	4.602783	4.051439	4.334689	3.975262	4.262543	3.948172	3.997858	4.207973	4.646773	4.156172	4.144738	4.262937	4.432955	4.074111	4.158116	3.885012	4.290476	4.226324	4.083517	3.861402	4.123044	4.697072	4.186294	4.145683	4.091779	4.133184	4.126436	4.289762	4.023064	3.94456	4.327095	3.930195	3.907287	4.879333	4.386284	4.26616	4.146629	4.138377	3.97982	4.01614	4.122928	3.894903	4.065681	4.456333	3.943274	4.254045	4.20413	3.929643	3.918112	4.094793	3.93793	4.069755	4.059092	3.946347	4.255802	4.079917	4.253101	4.310599	4.0866	3.976083	3.999218	4.248153	4.240049	4.254406	4.264865	4.064103	3.84944	4.345957	4.568922	4.1884	3.809175	4.29711	4.244015	4.341828	4.552421	4.264967	3.826322	4.161625	4.010232	4.423738	3.981281	4.633511	3.935312	4.295451	4.048838	4.429752	3.813022
"11715182_x_at"	3.9268	4.048369	3.875431	3.808846	4.254851	3.919903	4.088077	3.763486	3.857332	3.769732	4.068686	3.91215	4.578598	4.837227	4.529551	4.756207	4.520693	4.373932	4.625249	4.457857	3.844514	3.779289	3.939556	3.907226	3.956983	3.956964	3.732552	4.229098	4.389652	4.130255	3.943943	4.018186	4.380128	3.645954	4.481993	4.027483	4.025788	3.858894	4.039731	3.741117	3.816932	3.994778	3.999964	3.810914	4.276664	3.911558	3.709014	3.791749	3.893771	4.026399	3.975815	3.857219	4.382334	4.49643	3.683848	4.256887	3.924997	3.825284	3.831671	3.965538	3.889488	4.176539	4.032874	3.864839	4.186327	3.957381	3.802682	3.812525	3.819943	4.097018	4.156568	4.294724	3.716177	4.151739	4.139853	4.236533	3.736649	4.025245	4.090455	4.093785	4.51624	4.27619	4.147759	3.926054	3.846518	3.767445	3.854642	3.843126	4.138453	3.724535	3.786233	3.946326	4.314109	4.398365	4.089782	3.867567	3.837545	3.711811	3.970937	4.158642	4.02738	4.143125	3.707802	3.874156	3.747752	4.113084
"11715183_s_at"	3.619563	3.541398	3.361698	3.501122	3.284673	3.393284	3.292996	3.319312	3.361139	3.3356	3.60645	3.522046	3.190222	3.264811	2.978708	3.196223	3.209365	3.194607	3.252073	3.282223	3.383318	3.633087	3.603475	3.700593	3.257032	3.21426	3.604086	3.65215	3.62142	3.337324	3.484912	3.130078	3.215234	3.4429	3.458219	3.297112	3.563109	3.225492	3.359225	3.478998	3.491957	3.495128	3.349817	3.494686	3.409635	3.404312	3.502957	3.256786	3.576256	3.442188	3.219348	3.550498	2.973477	3.035073	3.361546	3.948938	3.509127	3.295478	3.229159	3.565668	3.129166	3.553084	3.486092	3.208999	3.86045	3.425764	3.469832	3.23484	3.159589	3.420601	3.486513	3.505741	3.260996	3.393226	3.481211	3.449494	3.260169	3.257153	3.521104	3.167193	3.242155	3.164046	3.281934	3.370915	3.562444	3.379878	3.262196	3.826497	3.541496	3.315034	3.264409	3.284107	3.23965	3.287459	3.680744	3.288039	3.289586	3.397573	3.421198	3.250184	3.369167	3.616344	3.440411	3.601135	3.263906	3.350882
"11715184_x_at"	10.57292	10.46981	10.66367	10.98379	10.80105	10.57931	10.6355	10.48912	10.91244	10.57895	10.54528	10.51847	10.55455	10.46569	10.33011	10.34563	10.49193	10.37853	10.26763	10.26665	10.62112	10.57854	10.60845	10.58568	10.79978	10.78496	10.44227	10.64851	10.70441	10.68823	10.28518	10.25193	10.82608	10.69813	10.30694	10.17308	10.93813	10.55443	10.47951	10.31968	10.78048	10.64744	10.37655	10.48142	10.77639	10.87588	10.58709	10.83632	10.79312	10.61369	10.80872	10.5983	10.14343	10.03567	10.44505	10.679	10.705	10.48828	10.47621	10.21775	10.26894	10.5382	10.57537	10.43482	11.01376	10.81007	10.55722	10.52028	11.1251	11.12497	10.75707	10.75437	10.38162	10.64004	10.485	10.55083	11.00276	10.72974	10.41753	10.42659	10.36946	10.06763	10.89614	10.79427	9.71476	9.811909	10.45077	10.66999	10.54186	10.44315	10.62343	10.66079	10.51103	10.61288	10.68012	10.50315	10.32888	10.17582	9.996991	10.04004	9.991604	10.25597	10.62809	10.47392	10.53141	10.88392
"11715185_x_at"	3.65885	3.67578	3.659117	3.662836	3.622705	3.79147	3.989043	3.97806	3.596632	3.574524	3.639036	3.717053	3.672968	3.817796	3.702394	3.833579	3.691118	3.794814	3.632935	3.677059	3.680236	3.729681	3.596838	3.948505	4.078955	3.755887	3.665895	3.889952	3.438415	3.642886	4.059399	3.832412	3.761035	3.496661	3.646285	3.714298	3.494288	3.508519	3.561012	3.564479	3.865507	3.479038	3.846922	3.452767	3.699088	3.586422	3.772834	3.729228	3.728426	4.027832	3.622103	3.593989	3.610362	3.543421	3.956678	4.090711	3.840707	3.650694	3.650868	4.087886	3.513165	3.849788	3.634785	3.508664	3.702308	3.579731	3.785176	3.538383	3.384318	3.81455	3.801181	3.820745	3.450845	3.581821	3.655557	3.583091	3.747561	3.803623	3.632292	3.802629	3.618108	3.653802	3.85699	3.772688	3.569951	3.446137	3.780431	3.614484	3.61345	3.640108	3.650071	3.804817	3.540554	3.539673	3.953897	3.756369	3.974227	3.558507	3.805494	3.667884	3.682678	3.526402	3.723189	3.527762	3.803515	3.71452
"11715186_x_at"	3.959297	3.815947	3.779559	3.574661	3.588063	3.445549	3.63151	3.609897	3.866573	3.68428	3.529202	3.596937	3.579458	3.427686	3.538803	3.541289	3.576089	3.422402	3.387811	3.536442	3.795313	3.988516	3.707374	3.926562	3.627614	3.975395	3.993319	3.579011	3.839573	3.44517	3.813217	3.835256	3.758639	3.733042	3.676545	3.557706	3.558897	3.44945	3.557204	3.796263	3.811556	3.755003	3.632299	3.603593	3.614887	3.490374	3.622946	3.928666	3.721333	3.809104	3.814649	3.774321	3.500918	3.515718	3.743684	3.505654	3.6904	3.64928	3.638383	3.684983	3.557066	3.615863	3.912434	3.680646	3.657708	3.7694	3.708146	3.621771	3.819354	3.478595	3.628782	3.897946	3.613193	3.860258	3.645358	3.677404	3.63796	3.627593	3.358902	3.790173	3.467024	3.539337	3.684461	3.565237	3.683037	3.619088	3.707697	3.587656	3.589551	3.597979	4.168732	3.810043	3.637394	3.376575	3.647727	3.622464	3.620922	3.748694	3.806426	3.753781	3.670227	3.979726	3.711591	3.620439	3.549436	3.801601
"11715187_x_at"	3.789297	3.776147	3.845159	3.780531	3.844589	3.850449	4.041379	3.454633	3.732211	3.471927	3.444593	3.358632	3.516898	3.528884	3.478439	3.64931	3.615946	3.54239	3.460597	3.522948	3.764566	4.012528	4.052776	3.708676	3.690568	3.65328	3.651297	3.5369	3.614085	3.689011	3.621446	4.046546	3.767438	3.703975	3.970242	3.522281	3.8887	3.619513	3.863045	4.067493	3.61741	3.57829	3.875141	3.716691	3.818698	3.727895	3.839431	3.585315	3.931313	4.032082	3.70412	3.717611	3.75549	3.618227	4.23234	3.914429	3.768747	3.866637	3.606338	3.649391	3.598741	3.651678	3.843982	3.735003	3.672168	3.766398	3.677675	3.851388	3.660774	3.538404	3.726458	3.429974	4.010056	3.698104	4.220397	3.951253	3.765493	3.902074	3.720339	3.747224	3.575461	3.418045	3.748062	3.835732	3.561771	3.809794	3.733214	3.761703	3.618937	3.548537	4.100561	3.910287	3.506204	3.673938	3.902416	3.846285	3.671819	3.721787	3.581379	3.800244	3.776708	3.928478	3.82833	3.68064	3.731564	3.866688
"11715188_at"	4.14456	4.200011	4.620133	4.320109	4.39038	4.469223	4.31111	4.058424	3.816157	4.491655	4.08484	4.084213	5.178533	5.21884	3.875762	3.768553	3.741612	3.669185	3.861655	3.796899	4.268875	4.230719	4.140307	4.442956	3.797924	4.138311	4.071106	4.376675	3.915348	3.93141	3.783571	4.127257	4.546346	4.897185	4.125659	4.550359	4.21289	4.486709	4.239252	4.29725	4.412794	4.622145	4.319526	4.378026	4.364434	5.020922	4.379744	4.151256	4.34323	4.191987	3.933982	4.124548	3.928984	4.017866	4.14841	4.142693	4.281539	4.093498	3.921849	4.144809	3.852979	4.006635	4.057564	4.168054	4.948507	4.931191	3.902497	4.331407	4.066511	4.074886	4.202015	4.453438	4.039629	4.065744	3.927105	3.916135	4.034273	4.078825	4.283499	3.848751	4.416515	4.431743	4.146339	4.025323	4.259806	4.260366	4.243245	3.910903	3.90934	3.927255	3.904262	3.958332	3.663981	3.711508	4.349743	4.526055	4.34722	4.245087	3.938437	4.579178	4.177166	4.245418	4.269625	3.874761	4.122079	3.825654
"11715189_s_at"	12.88278	12.81401	12.83528	12.82729	12.54105	12.84662	12.94592	12.91045	12.81321	12.91724	12.57764	12.69062	13.0378	12.94024	13.10697	13.12848	13.03788	12.96985	12.9063	12.99497	12.87715	12.76748	12.77832	12.84074	12.55951	12.73238	12.84214	12.80883	12.68417	12.90431	12.75884	12.81641	12.69986	12.7238	12.85959	12.74127	12.65295	12.63824	12.82708	12.89069	13.04577	12.95052	13.02898	12.91223	12.59295	12.7076	12.65009	12.8028	12.88387	13.0433	12.67039	12.70447	13.44182	13.26178	12.73377	12.82707	12.79359	12.77183	12.72375	12.83546	12.78234	12.77906	12.94248	12.87388	12.65751	12.74789	12.69843	12.77152	12.69577	13.03575	12.81469	12.87658	12.74887	12.84437	12.73185	12.87315	12.69971	12.59879	12.77822	12.73945	12.99319	13.06857	12.85002	12.79453	13.10163	13.00329	12.76051	12.77084	12.86851	12.86812	12.72452	12.81876	13.03541	12.95112	12.56923	12.52188	12.82962	12.69986	13.24784	13.02322	12.86331	12.94634	12.82808	12.90181	12.33315	12.2711
"11715190_s_at"	4.044585	4.125898	3.941455	3.900637	4.220834	3.918972	3.972804	4.083466	4.079212	3.737035	4.21417	4.192682	3.969901	4.007441	3.726883	3.833579	4.048786	4.045131	3.817919	3.838697	4.576399	4.695177	4.192588	4.308026	4.530951	3.884513	4.277815	4.15839	4.471252	4.010274	4.409729	4.380097	4.13165	4.178625	4.037181	3.928063	4.234686	4.115225	3.94215	3.975945	4.186994	3.996605	4.21646	4.273437	4.242341	3.955886	4.292345	3.983554	4.009634	4.000034	3.915549	4.076805	3.818734	3.884687	4.0549	4.768639	3.967961	4.023378	4.254402	4.07379	4.31587	3.844869	4.051309	4.041203	4.186712	4.031065	4.281164	4.036964	4.177112	3.973499	3.916934	4.37984	3.730075	4.429683	4.109161	3.959229	4.130668	4.440498	3.937325	3.949944	3.835479	3.935494	4.11187	4.284481	4.024316	4.122726	3.743642	4.090791	4.050653	4.218912	4.076429	4.226149	3.931699	3.864963	4.417843	4.093707	4.089058	3.977626	4.227743	4.259541	4.064475	3.941647	3.89781	4.388556	4.151905	4.285193
"11715191_s_at"	4.056749	3.891411	3.80925	3.900786	4.105848	3.931858	4.000886	4.133401	4.249442	3.781279	3.837579	4.101728	3.920201	3.939321	3.762518	3.769717	3.720829	3.978215	3.891528	3.718332	3.733301	4.061797	4.307427	3.873174	4.288396	3.948509	3.716416	4.007065	4.215505	3.987906	3.965137	4.145663	3.838748	3.859164	3.890161	3.901029	3.795581	3.963574	3.970693	3.839872	3.842079	4.20355	3.790906	3.855265	3.902284	3.95199	3.852325	4.205669	4.05865	3.795544	3.86613	3.831165	3.67124	3.74256	3.85432	4.272625	3.750429	3.930802	4.020195	4.256622	3.963922	3.988582	3.838859	4.049006	3.845187	4.392491	4.08605	3.803605	3.948116	3.835747	4.224589	3.719508	3.836975	4.378339	3.78445	4.018873	3.936781	3.813316	4.110158	3.886958	3.931765	3.627019	3.834509	3.770907	3.634338	3.882704	3.775939	3.814396	3.74309	3.62443	4.233766	3.895854	3.697213	3.914276	4.348459	4.104207	4.132521	3.958555	4.52109	3.885554	3.91177	3.750638	3.788858	3.728119	3.985568	4.160548
"11715192_s_at"	4.110915	3.993804	3.970321	3.843221	4.173228	4.125043	4.168036	4.110765	3.981721	3.882857	4.239578	4.00298	3.856025	3.940405	3.622254	3.629976	4.019731	3.907037	3.778371	3.756038	4.329666	4.20594	4.084949	3.866105	4.242027	3.929208	3.850347	4.299651	4.134539	4.179919	3.897502	3.798474	3.85118	4.100955	3.919633	4.014003	4.361444	3.779346	3.815841	3.834469	3.506817	4.154035	4.089454	3.966133	3.927413	4.296294	4.314787	4.311856	3.875507	3.974386	3.911462	3.95909	3.587192	3.715744	3.939228	4.482918	3.907463	3.747115	3.866966	4.073057	3.937247	4.286016	3.9311	3.818366	4.060595	4.290341	4.187168	3.896125	3.763989	3.964826	4.082651	3.927618	3.766565	3.886967	3.867119	4.359894	3.958355	3.836279	4.119262	3.94538	3.743946	3.72158	4.154895	3.947383	3.701761	3.791117	3.880545	3.766476	3.852683	3.734534	4.147034	4.102976	3.865973	3.878546	3.931221	3.977738	4.26925	3.932919	4.233582	4.176301	3.880451	3.883966	3.928299	3.870586	4.411236	4.396119
"11715193_s_at"	3.779746	3.919376	3.961423	3.90994	4.272346	4.02263	4.118784	4.198513	4.254018	4.073802	4.121689	3.756121	4.411197	4.418294	4.3789	4.19035	4.479072	4.370692	4.490568	4.190419	3.969125	4.163891	3.867129	3.994018	3.671599	3.985394	3.763305	3.858661	3.791318	4.032556	4.277325	4.019203	4.069083	4.28398	4.093757	3.892288	3.965631	4.46758	4.179986	3.958415	4.222558	4.045634	3.921779	4.224731	4.131951	3.798291	4.075175	3.926815	3.971187	3.843617	4.215572	4.000158	4.571837	4.366226	3.86802	4.083283	4.177948	4.080526	4.282899	4.023066	4.072114	4.193984	4.163413	4.035412	4.084758	4.224618	4.42901	4.180526	4.168314	4.278887	4.127838	3.950735	3.831625	4.315425	4.052177	4.256947	3.755914	4.086959	4.204534	4.143621	4.46068	4.224189	3.86836	4.133439	4.242689	4.248929	4.018744	4.247068	4.186472	4.148286	4.163538	3.888093	4.301349	4.343277	4.076975	4.133774	4.097399	3.88785	4.370737	3.812143	4.352546	3.916849	3.966235	4.031447	3.985305	3.823649
"11715194_s_at"	3.846079	3.817138	3.76042	3.807031	4.457176	4.208132	4.016612	4.151268	3.813238	3.876824	4.008724	3.950827	3.926678	3.904596	3.74444	3.757962	3.842901	3.924847	3.761606	3.885854	3.955597	4.190418	3.925612	3.949403	4.295305	3.816241	4.096794	4.089345	3.931543	3.895551	3.949072	4.006629	4.497387	3.808796	4.111954	3.835348	3.913828	3.853838	3.857591	4.048596	4.043255	3.825321	3.858132	3.967772	4.007241	3.790399	4.120918	3.876942	3.953509	4.325732	3.846257	3.732568	4.057269	3.857152	4.325643	3.982367	3.789016	3.851102	3.967479	4.131598	3.715029	3.99669	4.075428	3.935189	4.009404	3.828087	4.200451	4.019931	4.095711	3.813397	4.106737	4.152246	4.112057	3.961385	3.803569	4.104748	4.012733	3.872873	4.124902	4.428465	3.90592	3.946237	3.723888	4.11662	3.962313	3.475241	4.14041	3.964098	3.934605	3.802416	4.026814	3.930863	3.822417	3.954101	4.309983	4.45911	4.176828	3.9779	4.18601	3.835848	4.435441	3.710508	3.675344	3.954534	4.308912	4.461045
"11715195_at"	4.598213	4.69705	4.477385	4.238976	4.272405	4.301643	4.204735	4.015729	4.343827	4.200364	4.489413	4.614834	4.610857	4.864651	4.34514	4.239641	4.592769	4.707091	4.343835	4.545125	4.361576	4.240758	4.185186	4.357198	4.151014	4.374773	3.732638	4.074716	4.322661	4.201653	4.16263	4.589292	4.151665	4.545864	4.051117	4.028881	4.061721	4.318458	4.282437	4.239313	3.842283	4.187157	3.8965	4.220151	4.201056	4.34355	4.177334	4.157094	3.86946	4.353467	4.348886	4.324494	3.880179	4.289624	4.140071	4.091614	4.142496	4.240125	4.687178	4.044628	4.272127	4.433319	4.100967	4.173839	4.338051	4.097038	4.396065	4.131903	4.227076	3.891341	3.792392	4.093777	4.082886	4.261924	4.119475	4.160563	4.240008	4.125896	4.095531	4.307518	4.206683	4.650243	4.00537	4.036714	4.20894	4.506765	4.181466	4.110655	4.284831	4.393947	4.005803	4.417407	4.433795	4.504198	4.480091	4.40135	4.285279	4.085932	3.556213	4.069518	4.186243	4.479837	4.008622	4.056897	4.661283	4.378553
"11715196_s_at"	4.720255	4.649662	4.376508	5.015474	4.894294	4.588229	4.902255	4.425008	4.509253	4.903872	4.567522	4.449794	4.419256	4.508801	4.414614	4.597713	4.61499	4.476957	4.35114	4.378468	4.790227	4.772382	4.569545	4.39449	4.609198	4.551342	4.435957	4.964062	4.83676	4.718971	5.058675	4.499561	4.471307	4.358584	4.610844	4.382698	4.376635	4.848035	4.4563	4.591354	5.645591	4.733749	4.871732	4.85114	4.658021	4.651432	4.40355	4.660142	4.497184	4.915619	4.620569	4.537489	4.712034	4.491825	4.415027	4.428737	4.836225	4.535541	4.669018	4.473889	4.703204	4.542389	4.892179	4.525562	4.590461	4.677858	4.727539	4.639705	4.671969	4.726446	4.567148	4.761912	4.659946	5.229038	4.370057	4.406099	4.471025	4.675553	4.529903	4.651062	4.466556	4.736326	4.6216	4.539109	4.588773	4.62929	4.309312	4.738926	4.744447	4.524168	4.588201	4.40441	4.503966	4.259349	4.445024	4.567837	4.823168	4.783583	5.12111	4.724873	4.74504	4.616662	4.626331	5.086586	4.520686	4.751549
"11715197_s_at"	3.663057	3.959624	3.837853	3.801299	3.725345	3.591908	3.841578	3.881898	3.933035	3.46957	4.061435	4.051911	3.675906	3.743955	3.651476	3.745452	3.684548	3.539291	3.677454	3.704114	3.586416	3.538549	3.766566	3.769526	3.460411	3.71643	3.601365	3.652476	3.722857	3.684308	3.744883	3.857565	3.745618	3.683512	3.699889	3.636916	3.971362	3.459717	3.55845	3.642066	3.571262	3.628807	3.599709	3.874452	3.69084	3.906687	3.681991	3.63232	3.966933	3.945545	3.563293	3.497766	3.890513	3.587529	3.633923	3.941797	3.671847	3.769557	3.745576	3.650838	3.759193	3.775501	3.814623	3.525603	3.818571	4.002892	3.538383	3.843751	3.697218	3.699279	3.875598	3.849528	3.954826	3.734622	3.56752	3.554719	3.633766	3.669274	4.006826	3.590631	3.777833	3.607038	3.628608	3.714803	3.941595	3.682629	3.542165	4.066569	3.623543	3.668465	3.595472	3.748751	3.780092	3.705143	3.550563	3.825996	3.524704	3.876178	3.646431	4.005581	3.813049	3.6812	3.694839	3.896592	3.614621	3.461695
"11715198_s_at"	3.887629	3.911317	3.79598	4.016991	3.895399	4.178432	4.051468	4.032414	4.287694	3.784866	4.081421	3.955439	4.328598	4.157919	4.236339	4.432734	4.2002	4.052843	4.0639	4.307748	3.981054	3.646259	4.330192	3.855724	4.094718	3.972114	4.132611	3.857946	3.731315	4.144597	3.791833	4.107299	3.99433	3.727208	3.865263	4.386303	3.676167	3.861803	3.711924	3.929779	4.328085	4.033028	4.109367	3.967871	3.538807	4.111083	3.905508	3.861521	3.795727	4.380092	4.089632	3.856988	4.365512	4.082172	4.042493	4.043692	3.992034	3.863046	3.810798	4.09784	3.676545	3.807787	4.007732	3.799821	3.732103	4.464297	4.044312	4.125231	4.138137	4.042421	3.821252	3.990142	3.807511	4.079995	3.65811	4.074226	4.004425	3.861738	4.078029	4.287704	4.314819	3.972333	4.374195	3.986676	3.917377	3.74719	4.114954	3.993897	4.036911	3.604483	3.828197	4.17327	4.021757	4.072649	4.113311	3.85746	3.890601	4.010163	3.797335	3.95923	3.78826	3.723135	3.915501	3.761104	4.235033	4.109786
"11715199_s_at"	3.777245	3.789433	3.900309	3.899898	3.833152	3.717072	3.801006	3.969315	3.889197	3.917385	3.642706	3.951915	4.08211	3.950436	4.287212	4.217226	3.857731	3.813088	3.838839	4.043994	3.994071	3.526018	3.648023	3.509544	4.002523	3.853647	3.80521	3.701202	3.687919	3.648253	4.031088	3.684255	3.828838	3.456102	3.781392	3.971092	3.418591	3.630212	3.613458	3.778959	4.362199	3.88949	3.814929	4.030383	3.735158	4.007188	3.994737	4.232932	4.189115	3.658518	3.562476	3.587656	4.129912	3.994365	3.785404	3.765553	3.994121	3.549594	4.059448	3.755712	3.709342	3.578029	3.873334	3.698271	3.91648	3.693794	3.623447	3.686934	3.798455	3.827046	4.054137	3.978554	3.623523	3.764019	3.646779	3.927218	3.975447	3.561696	3.785587	3.764351	4.068937	3.96984	3.632858	3.778087	3.677434	3.552793	3.901573	3.941043	3.742583	3.89809	3.733237	3.547935	4.128049	4.196472	3.906056	3.902524	3.848252	3.941166	4.259657	3.896708	3.676244	3.537354	3.846469	3.968536	3.96773	3.848722
"11715200_s_at"	3.777772	4.011855	3.543133	3.724492	3.531533	3.789312	5.238713	3.891115	3.992447	3.729367	3.899261	3.888357	4.312317	4.003261	4.145811	4.045976	3.953618	3.848274	3.945154	4.018201	3.581798	3.605661	4.062851	3.855788	3.816469	3.776854	4.346758	3.753839	3.419749	3.597557	3.835691	3.979519	3.532049	3.536732	3.708895	3.811992	3.765754	4.031321	3.477559	3.650666	4.174414	3.742319	3.961322	3.798931	3.633107	3.894679	3.680945	3.782466	4.043118	3.652334	3.823826	3.666229	4.211844	4.010238	3.823236	4.319461	3.717707	3.792854	3.8484	3.673969	3.935878	3.63847	3.773605	3.677828	3.608655	3.957992	3.502015	3.688454	3.756788	3.832304	3.761876	3.644948	3.534451	4.041237	3.812531	4.084197	4.082543	3.738985	4.080138	3.847659	3.963554	3.977211	3.905911	3.999199	3.740711	3.606374	3.65264	4.032706	3.619564	3.683439	3.795144	3.809386	4.110988	3.878867	4.208419	3.575884	3.804489	4.098851	4.089336	3.960716	3.71603	3.521003	3.564894	3.743564	3.864873	3.733934
"11715201_s_at"	4.075907	4.077044	3.954482	4.025755	4.249218	4.108317	3.958907	3.946255	3.877563	4.019799	4.075336	4.143888	4.140174	4.086672	4.333115	4.08897	4.107248	4.145879	4.27882	4.09416	3.870822	3.950482	4.136178	3.9814	3.650083	3.82026	3.947264	4.253209	4.289536	3.933122	4.089488	3.867612	4.221904	3.728098	4.016397	3.86292	4.063199	4.033429	4.011662	3.974817	3.953625	3.841396	4.024159	4.242477	4.128565	4.137148	4.465679	3.947495	4.305592	4.560724	3.838579	3.77215	4.364032	4.197374	4.537883	3.798115	4.029822	3.935916	4.392835	4.048267	3.687128	3.758858	4.008504	3.767738	4.38691	3.701463	3.938186	4.024774	4.283719	3.920847	4.192127	4.065141	4.128122	3.858568	3.956	4.223978	3.880167	3.892167	3.795229	4.251348	4.303444	4.047736	4.140077	4.082004	3.999341	3.777089	3.942577	4.166596	4.133386	4.024099	4.032533	4.035996	3.995781	3.961862	3.976003	3.773963	4.00791	4.080347	4.221916	4.369981	3.881712	3.963566	3.960637	4.041666	3.711826	3.876062
"11715202_s_at"	5.788271	6.225883	6.14233	6.258004	6.004416	5.839694	5.80485	5.904151	6.115715	5.994816	6.622396	6.561062	6.708941	6.695317	6.030921	6.305334	6.609481	6.628694	6.311147	6.345188	6.147597	5.629739	5.770208	5.721925	6.078884	6.396809	5.778965	5.845696	6.460832	5.950827	5.329238	5.653962	6.628907	6.136786	5.881045	5.661483	5.986916	6.41307	5.575509	5.556581	5.989039	5.719438	5.725991	6.370758	6.288211	6.296423	6.383373	6.390659	5.952721	5.443156	6.143045	6.161291	5.578011	5.996542	4.982074	6.140218	5.929156	5.80774	6.193812	5.911961	5.815565	5.941321	5.860274	5.995546	6.642049	5.975636	5.977955	5.987266	5.811241	5.80539	5.515373	5.497416	6.002424	6.073915	5.905475	5.906085	5.773526	6.12545	5.830507	6.066419	6.430175	6.569678	6.018546	6.156737	4.725381	5.078895	6.000884	6.38929	5.553966	5.680154	6.146937	6.199239	6.464634	6.152503	5.948595	6.37246	5.763831	5.742785	5.321053	5.327736	5.415622	5.443498	6.010744	5.526274	5.958194	6.323282
"11715203_s_at"	4.546407	4.702483	4.394257	4.500502	4.486496	4.692976	4.38101	4.270265	4.436857	4.845036	4.515479	4.393229	4.192995	4.392954	4.49377	4.33038	4.244747	4.155327	4.309914	4.366827	4.635936	4.691854	4.751504	4.648614	4.471282	4.583517	5.123368	4.900414	4.391909	4.237779	4.611842	4.366083	4.600267	4.794663	4.307368	4.960319	4.269983	4.374667	4.268743	4.453494	4.490173	4.316445	4.392471	4.346933	4.527107	4.426077	4.862673	4.861445	5.240711	4.494813	4.502635	4.482599	4.292412	4.281313	4.553376	5.075539	4.694028	4.502509	4.725092	4.507174	4.442798	4.684392	4.82476	4.38165	4.983965	4.732807	4.249993	4.40168	4.273862	4.77136	4.905793	4.428842	4.528362	4.418302	4.843702	4.519064	4.70607	4.44715	4.432131	4.321439	4.357712	4.162634	4.30722	4.548683	4.297436	4.569602	4.38838	4.592032	4.370827	4.44713	4.618975	4.386796	4.275014	4.553933	4.627149	4.534546	4.263502	4.285862	4.43769	4.707344	4.418353	4.480926	4.536537	4.57263	4.692957	4.387357
"11715204_x_at"	4.024613	3.739116	3.896491	3.446013	3.726089	3.911683	3.525523	3.692472	3.563412	4.535928	3.550593	3.608922	4.056225	3.997874	4.179114	3.814015	4.139706	3.68486	4.026272	3.969808	4.435384	3.962435	3.829181	4.092739	4.08129	4.017817	3.974821	4.344448	4.045608	4.142092	4.50994	4.212727	3.827908	3.561839	4.739455	3.924213	3.601676	3.644868	4.016623	3.791574	4.101593	3.829423	4.328092	4.092893	4.32649	3.923525	4.285014	3.710943	4.330758	4.11499	3.780939	3.974088	4.021269	3.99698	3.904238	4.226669	3.968375	4.087084	3.824788	4.021539	4.330031	3.906357	4.050518	3.907137	3.651351	4.013729	4.219377	3.929492	3.557764	3.728247	4.143874	4.362733	3.7503	3.847249	4.365962	4.105258	4.178929	3.975458	4.454195	4.374105	4.320976	4.146861	4.036576	4.094542	3.92323	4.017912	3.922372	3.593814	3.990629	3.92	4.334067	3.933411	4.046753	3.844006	3.970615	3.859111	4.655311	4.258798	4.016926	4.068635	4.286502	3.944913	4.123687	3.806627	3.76999	3.816169
"11715205_x_at"	3.792431	3.73934	3.723447	3.630446	3.568798	3.579407	3.672077	3.79741	3.868283	3.688776	3.697207	3.697644	3.614302	3.632164	3.614265	3.685546	3.597553	3.852489	3.586009	3.683015	3.711244	3.809321	3.721596	3.515237	3.58906	3.735059	3.650152	3.840323	3.651362	3.626588	3.71619	3.697433	3.634154	3.734026	3.750867	3.509899	3.823697	3.66999	3.789821	3.797466	3.945918	3.794662	3.573751	3.69179	3.599249	3.883327	3.661767	3.864976	3.71	3.675353	3.731873	3.648782	3.783974	3.737159	3.999101	3.649248	3.854455	3.640039	3.61927	3.621697	3.602294	3.931316	3.708097	3.607689	3.602311	3.690394	3.554253	3.885313	3.614987	3.924756	3.736522	3.852754	3.665731	3.783603	3.453943	3.724629	3.71073	3.538663	4.007283	3.687931	3.620666	3.627157	3.631638	3.669496	3.665715	3.693838	3.737829	3.812773	3.823677	3.559834	3.712481	3.424037	3.670395	3.696789	3.565505	3.723598	3.573772	3.656044	4.084171	3.695815	3.682316	3.391294	3.642885	3.517533	3.58195	3.594521
"11715206_x_at"	3.63627	3.580737	3.432356	3.342291	3.377056	3.716632	3.737691	3.629284	3.553126	3.506771	3.430785	3.694674	3.568623	3.650374	3.651261	3.520801	3.45876	3.479285	3.561861	3.454242	3.537719	3.373516	3.509644	3.646071	3.609879	3.377878	3.77383	3.652983	3.470045	3.502957	3.464822	3.5948	3.547579	3.38663	3.633729	3.640688	3.28361	3.481541	3.548271	3.811652	3.82653	3.639339	3.622142	3.602072	3.292164	3.580743	3.61846	3.485982	3.374508	3.457276	3.632526	3.313089	3.531631	3.57852	3.657101	3.595199	3.660277	3.513272	3.360249	3.523838	3.511529	3.534612	3.458815	3.565036	3.577424	3.712822	3.632388	3.676583	3.507916	3.836158	3.82315	3.541778	3.540435	3.450413	3.458347	3.339278	3.375103	3.502287	3.617992	3.80759	3.430151	3.430925	3.560417	3.418184	3.513661	3.706782	3.589623	3.548688	3.522961	3.406693	3.514656	3.314364	3.482234	3.450291	3.438867	3.934894	3.541467	3.45392	3.906978	3.579764	3.341383	3.650425	3.693235	3.625268	3.542119	3.483216
"11715207_at"	8.006409	7.84016	7.254959	7.112988	7.86658	8.133215	7.288612	7.051124	7.611088	7.541337	7.703791	7.670221	7.532913	7.323631	7.649999	7.540005	7.503563	7.501186	7.483413	7.264382	7.442525	7.407903	7.531837	7.414569	7.396523	7.584812	7.575979	7.434829	7.613057	8.053296	7.573559	7.295666	7.29489	7.274529	8.102962	7.821761	7.157947	7.314439	7.639641	7.740922	7.968493	7.704412	7.711429	7.580732	7.517507	7.529681	7.003729	7.433479	7.259149	7.527615	7.523722	7.116921	7.788996	7.185484	7.281154	7.103269	7.31666	7.412176	7.725929	7.627946	7.82137	7.889317	7.250259	7.09689	7.309298	7.060238	7.962378	7.999831	7.298643	7.3985	8.102777	8.213186	7.362787	7.483146	7.561755	7.912101	7.054769	6.901551	6.925269	6.915249	7.344514	7.347573	7.294079	6.715701	8.027372	7.58513	7.627871	7.565364	7.3121	6.975773	7.363689	7.57852	7.212727	6.993489	7.098887	7.440932	6.949695	6.784815	7.59176	7.470331	7.989123	7.950751	7.41428	7.511906	6.613558	6.32054
"11715208_s_at"	4.04037	3.487916	3.511236	3.583254	3.615818	3.730123	3.756906	3.83476	4.026642	3.786739	3.690205	3.505925	3.690851	3.620696	3.622255	3.756459	3.70394	3.517499	3.609267	3.662769	3.484345	3.906154	3.785091	3.807162	3.540524	3.470368	4.044394	3.640447	3.725999	3.617142	3.457529	3.759346	3.458983	3.553713	3.571832	3.591964	3.682984	3.536182	3.400889	3.625614	3.483356	3.599642	3.645764	3.746972	3.304146	3.746217	3.629499	3.717982	3.966125	3.715822	3.952996	3.398737	3.896013	3.714409	3.612523	3.91304	3.59877	3.495778	3.432377	3.572902	3.505778	3.715374	3.575568	3.528183	3.637184	3.693051	3.49281	3.759417	3.561221	3.546949	3.674386	3.907066	3.631876	3.501923	3.742863	3.643562	3.592374	3.633579	3.585676	3.792954	3.612815	3.511159	3.641076	3.712225	3.538653	3.608455	3.405823	3.630388	3.613337	3.559141	3.369857	3.75564	3.817648	3.730249	3.602118	3.466267	3.86154	3.697073	3.825706	3.76197	3.756172	3.504169	3.539078	3.838655	3.757662	3.639958
"11715209_s_at"	8.233627	7.88813	7.869176	7.991436	7.496564	7.665359	7.644117	7.582305	7.955302	7.696856	7.755207	7.795742	8.055781	7.683993	7.713561	7.716291	7.538531	7.681812	7.703837	7.715043	7.453621	7.340829	7.925203	7.591251	7.577863	7.463736	7.540577	7.637035	7.776904	7.593142	7.72675	7.648163	7.852707	7.545056	7.635996	7.723396	7.594339	7.808403	7.340611	7.473422	8.082023	7.502739	8.104183	7.828116	7.865893	7.699551	7.651761	7.638856	7.500136	7.843519	8.19745	7.471797	7.87506	7.560205	7.972754	7.503241	8.07587	7.37728	7.793471	7.606052	7.624102	7.507624	7.743538	7.759801	7.812568	7.204497	7.408665	7.412513	7.681273	7.697269	7.712195	7.757815	7.554533	8.157621	7.509659	7.683755	7.726852	7.917588	7.392244	7.82166	7.841507	7.663841	7.764478	8.013381	7.711254	7.638542	7.894174	7.738231	7.974519	7.530094	7.809621	7.714638	7.941546	7.670689	7.753364	7.594149	7.757998	7.88434	7.807954	8.055835	7.925021	7.791883	7.756676	7.57045	7.598544	7.430127
"11715210_s_at"	3.945196	3.901908	3.774682	3.882732	3.948605	3.730608	3.861196	3.890729	3.929175	3.984483	3.771608	3.667197	3.902426	4.105727	3.85445	3.760297	3.558223	3.535562	3.701153	3.656061	3.614753	3.655983	3.822163	4.024246	3.98503	3.664926	3.869064	3.663525	3.541347	3.877688	3.662334	3.676588	3.787581	3.551017	3.911823	3.891002	4.166423	4.146499	3.660679	3.582949	3.860186	3.690245	3.789525	3.976061	3.787377	3.820919	4.153823	3.680923	3.903534	3.714696	3.809702	3.742395	3.947129	3.665124	3.499232	3.548055	3.633036	3.703987	3.896532	3.715227	3.841901	3.780661	3.929922	3.784921	3.740701	3.739976	3.539494	3.763341	3.6615	3.647765	3.676298	3.848413	3.957569	3.773522	3.770478	3.686981	3.673165	3.656727	3.835382	4.046961	3.784104	3.672304	3.864083	3.679688	3.595966	3.769985	3.874965	3.919575	4.027124	3.603406	3.453218	3.644495	3.650426	3.658243	3.844265	3.594287	3.92534	3.852625	3.70064	3.85464	4.007804	3.619916	3.685786	3.718995	3.639375	3.554992
"11715211_s_at"	4.748032	5.133341	5.19906	5.299266	5.172901	5.430328	4.944816	4.83657	4.718647	5.407265	5.284504	5.070707	5.128409	5.317435	5.139234	5.010525	5.10009	5.075947	5.208225	5.2205	5.527524	4.848551	5.101553	5.373287	5.159998	5.671244	5.209439	5.199549	5.316243	5.370905	5.117824	4.887236	5.054301	5.314567	5.605581	5.044927	5.211368	5.114405	4.851019	4.414006	5.027922	4.845528	5.215527	5.197099	4.741816	5.498889	5.108877	4.722674	5.420024	4.797843	4.861068	5.043478	4.204413	4.613236	4.950391	5.159367	5.096251	5.194742	5.420263	5.213132	5.236833	5.15576	5.000944	5.36886	5.665337	6.241429	4.84435	4.904592	4.983634	5.256097	4.709124	5.106222	4.981979	4.862603	5.595733	5.994096	4.758625	5.285618	4.97575	5.33383	4.833952	5.171758	5.162905	4.739208	4.923717	4.880204	5.153157	5.442912	4.806306	4.898592	5.779501	4.938469	4.765307	5.307348	4.759955	5.642959	5.044847	5.255904	5.600515	5.030138	4.937778	5.322897	4.884857	4.801297	5.425986	5.610741
"11715212_x_at"	6.837193	6.569116	6.593004	6.294155	6.0179	6.20804	6.369071	5.959076	6.54531	6.568959	6.574213	6.422517	6.751809	6.295321	6.298562	6.382062	6.221663	6.268425	6.314387	6.127792	6.127146	6.00129	6.191515	6.156742	6.064161	6.223382	6.127852	6.216552	6.401407	6.26955	6.04739	6.266681	6.574583	6.130267	6.155459	6.257931	6.388189	6.60667	6.208539	6.05047	6.667383	6.381296	6.312813	6.270557	6.4423	6.452662	6.389407	6.362925	6.268117	5.9315	6.691556	6.045462	6.321884	6.218253	6.956393	6.326313	6.277428	6.246881	6.491434	6.026364	6.317033	6.216871	6.153444	6.137937	6.572599	5.929177	6.151228	6.165274	6.301961	6.045711	6.095125	6.361932	6.173508	6.022057	6.174504	6.444163	6.578173	6.36059	6.125143	6.000721	6.357089	6.433583	6.37323	6.350941	6.304409	6.179142	6.544394	6.239496	6.376681	6.189915	6.452206	6.132535	6.464825	6.34117	6.105449	6.121283	6.307742	6.401373	5.660961	6.190185	6.465169	6.325012	6.225266	6.251385	6.559808	6.170877
"11715213_s_at"	3.801244	3.752017	4.05712	3.877508	3.977949	3.656123	3.665227	3.894626	4.021026	4.049374	3.806309	4.159978	3.753761	3.877615	3.636541	3.797983	3.639489	3.90177	3.883676	3.721833	3.807739	3.927203	4.104987	4.048351	4.174768	3.895301	4.045271	3.901742	3.960701	3.962273	3.90866	3.736646	3.819858	3.973294	3.776354	3.714764	3.838807	4.02509	4.120342	3.795455	4.061114	3.9803	3.996778	3.880803	3.93308	4.318751	3.689969	3.819216	4.310268	4.113022	4.011892	3.868065	3.699744	3.780261	4.073504	3.822626	4.072652	3.867107	3.685115	3.912407	4.005466	4.435808	4.284202	4.172537	3.694969	3.725258	4.065748	4.091363	3.735788	3.877508	4.132588	3.912091	3.903072	3.905554	4.095171	4.008076	3.803465	3.912089	3.78111	3.916742	3.743946	4.012498	3.87978	3.939427	3.868958	3.733039	3.838753	4.133115	4.11232	3.772541	3.912247	3.857534	3.781821	3.61212	4.006489	4.123833	3.748345	3.875893	4.223626	4.522554	4.125762	3.588885	3.94115	4.181635	3.888381	3.847562
"11715214_at"	3.823788	3.739942	3.883055	3.528574	3.832796	3.698152	3.656504	3.67951	3.742551	3.863492	3.492527	3.730412	3.9003	3.752962	3.944061	3.968716	4.063913	3.837047	3.878889	3.689639	3.958628	3.611448	3.851694	4.025002	3.686223	3.856023	3.702008	3.803017	3.769297	3.866069	3.754457	3.690291	4.056896	3.821261	3.923254	3.786435	3.817927	3.835777	3.747067	3.704544	4.224668	3.845203	4.071447	3.826139	3.886514	3.708032	3.752974	3.56705	3.808302	3.814684	3.85868	3.794944	3.98638	3.928926	3.510998	3.568595	3.779122	3.751936	3.949092	3.556058	3.692127	3.594275	3.697132	3.898741	3.943105	3.933085	3.771672	3.722376	3.827287	4.358991	3.734024	3.756387	3.790718	4.192499	3.597497	3.562667	3.771229	3.809351	3.534175	3.627655	3.917323	3.907011	3.764992	3.873743	3.972666	3.705934	3.849555	3.883155	3.960188	3.829637	3.7649	3.632362	3.978771	3.801693	3.995567	3.796305	3.86262	3.862087	3.81444	3.805553	4.009317	3.760343	3.826643	3.807947	3.49122	3.886783
"11715215_s_at"	3.339019	3.277346	3.825809	3.391177	3.60398	3.504944	3.646912	3.439644	3.508664	3.50338	3.49603	3.382462	3.666381	3.591497	3.490588	3.54577	3.71258	3.469838	3.678207	3.565534	3.690675	3.577231	3.638607	3.576826	3.797535	3.405857	3.7116	3.496743	3.480171	3.627424	3.333253	3.555513	3.594231	3.575329	3.715182	3.461578	3.474995	3.687823	3.761755	3.518358	3.466605	3.496286	3.69992	3.516502	3.481709	3.592419	3.737406	3.537236	3.530478	3.674348	3.498782	3.486948	3.674906	3.639813	3.42828	3.751493	3.553203	3.484063	3.623858	3.398874	3.474803	3.802711	3.605812	3.549175	3.795402	3.613273	3.640557	3.482115	3.703598	3.558804	3.485766	3.464821	3.624678	3.545501	3.37057	3.604135	3.681936	3.530248	3.214556	3.515074	3.703095	3.651625	3.374039	3.628804	3.553243	3.564814	3.469651	3.712048	3.703028	3.451532	3.577676	3.4288	3.61618	3.626597	3.624191	3.349874	3.552516	3.421184	3.783351	3.481007	3.50865	3.625912	3.444557	3.411702	3.41285	3.38932
"11715216_s_at"	3.634097	3.795173	3.747405	4.066302	3.856159	3.787135	4.258627	3.751014	3.636423	3.874012	3.810998	3.809954	3.600564	3.612174	3.558861	3.843446	3.806123	3.458459	3.453	3.694774	4.01928	4.157207	3.911387	4.011375	3.6444	3.741552	3.906449	4.061251	3.849821	4.219131	4.120608	3.79844	3.777113	4.099412	3.787598	3.886526	3.676698	3.81256	4.018462	3.889441	4.026266	4.124656	3.87007	4.081837	3.903606	4.075669	3.789786	4.077733	3.920513	4.242236	4.2879	4.21607	3.918931	3.840466	4.064851	4.219808	3.859126	4.019983	3.88073	3.728963	3.872968	3.74192	4.118172	4.012398	3.955181	4.128314	4.057081	3.990345	3.93232	4.51729	4.408036	3.996659	3.894742	3.841351	4.234788	3.996829	4.04563	3.989268	4.197246	3.718964	3.721343	3.914349	3.984382	3.879601	4.146579	4.188973	3.781196	4.172209	3.896507	3.968699	4.238525	4.110807	3.533209	3.764245	3.89061	3.876526	3.968978	3.910957	3.950881	4.094285	3.990523	3.821155	4.024272	4.024613	4.096833	3.768003
"11715217_s_at"	3.761783	3.878823	3.966245	3.924626	3.884427	3.875309	4.489671	4.680696	3.693513	3.789387	3.772345	3.877952	3.676321	3.761436	3.867431	3.742673	3.851924	3.721743	3.799573	3.822861	4.104645	3.854804	3.797179	3.81951	3.793655	3.870112	3.954741	3.718547	3.761511	3.918039	3.755816	3.964043	3.848003	3.888399	3.892205	3.818844	3.868558	3.918106	4.098677	4.099906	3.944802	4.165623	4.087516	3.870087	3.897624	3.892755	3.842009	3.886595	4.101787	3.704512	3.930005	4.12211	3.839877	3.769148	3.729487	4.035101	4.009862	3.861526	3.534068	3.878711	3.965175	3.874211	4.166051	3.922438	3.896083	3.786322	3.948826	3.82028	4.590844	3.861282	3.754215	3.738597	3.705718	3.846613	3.761398	3.72036	3.792195	3.883606	3.812415	3.792954	3.792078	3.803397	3.961374	3.941268	4.077093	4.054914	3.923255	3.70846	3.838415	4.016155	3.747207	3.788606	3.835994	3.785531	3.938933	3.781472	3.732491	3.877725	4.054075	3.782413	3.948467	3.833091	3.880828	4.271361	3.920112	3.796627
"11715218_s_at"	8.369427	8.530062	8.472832	8.196926	8.290655	8.078064	8.166233	8.010843	8.434395	8.328539	8.694859	8.416304	8.477358	8.543484	8.400915	8.552546	8.689789	8.551189	8.474609	8.42909	8.013315	8.083143	8.322744	8.115021	8.186626	8.325331	8.00635	7.790597	8.587959	8.314365	8.493574	8.322973	8.155834	8.325682	8.290043	8.171204	8.219976	8.190756	8.243876	8.215055	8.168135	7.910248	8.14002	7.989351	8.309334	8.332334	8.272924	8.253771	7.878425	8.171602	8.509705	8.135206	8.322973	8.592302	8.617882	7.526409	8.379568	8.349483	8.722194	8.308113	8.498304	8.297394	8.297314	8.33017	8.552523	8.47848	8.477369	8.3535	8.385609	7.950583	8.462439	8.30891	8.441992	8.107819	8.137733	8.094751	8.427347	8.243389	8.238474	8.187906	8.570671	8.689798	8.766975	8.378443	7.72945	7.988224	8.296322	7.834197	8.324413	8.166704	8.574162	8.201975	8.529591	8.364391	7.933032	8.462833	8.527246	8.547934	7.907696	8.366862	8.329462	8.046043	8.183622	8.052948	8.923328	8.972881
"11715219_s_at"	3.814344	3.475732	3.607839	3.641823	3.801008	3.718611	4.179415	3.596139	3.824892	3.72246	3.695604	3.563159	3.575512	3.502034	3.614653	3.446632	3.671743	3.695822	3.769169	3.547875	4.193159	3.851895	3.772394	3.869712	3.701274	3.76613	3.948115	3.516263	3.923049	3.595092	3.65276	3.761157	3.593328	3.765495	3.591014	3.819619	3.491592	3.820429	3.652378	3.714503	3.658429	3.761481	3.518718	3.847334	3.811779	3.573113	3.425516	3.482922	3.601256	4.218326	3.886758	3.57899	3.744793	3.561451	4.035804	3.852883	3.620496	3.882302	3.460754	3.723117	3.638327	3.897017	3.872735	3.823091	3.869213	3.755488	3.807914	3.615903	3.526098	3.718351	3.771457	3.920819	3.523873	3.729351	3.541873	3.616433	3.734949	3.517683	3.749767	3.965391	3.585799	3.536111	3.959873	3.502693	3.951277	3.707915	3.630023	3.931643	3.928453	3.782367	3.617452	3.5407	3.446499	3.62564	3.954318	3.888658	3.973805	3.537695	3.875403	3.621965	3.763991	4.065385	4.049609	3.901376	3.757383	3.891585
"11715220_s_at"	4.003986	4.191177	4.0825	4.169658	3.998895	4.322151	4.504154	3.863729	4.064208	3.870926	3.985583	4.704636	4.166971	4.38763	3.979715	4.147903	4.184584	4.236774	4.267359	4.48239	4.262451	3.971445	4.262358	4.200145	4.451281	4.405645	4.324088	4.147507	4.25294	4.005184	3.76033	4.230927	4.094192	4.053901	3.953215	4.303409	4.510472	3.880301	3.864715	3.833594	3.860186	4.297899	3.633318	3.866565	4.201323	3.979615	4.279471	4.190177	3.885891	4.354466	3.843636	4.154853	3.924256	4.037963	3.936168	4.520689	4.09215	4.088894	3.83657	4.184991	4.231026	4.251708	4.042552	4.052862	4.634373	4.493491	3.966073	3.901337	4.213097	3.717008	3.83934	4.493944	3.91904	3.790488	4.033019	4.326807	4.020231	3.983071	4.84449	4.09154	4.211268	4.595785	4.084289	3.991932	3.629799	4.108402	3.776752	4.047983	3.950771	3.815856	4.137876	4.20201	4.204399	4.339701	4.007349	4.40932	4.138318	4.429402	3.739574	4.080484	3.614146	3.85072	4.120742	3.942589	4.464134	4.131648
"11715221_x_at"	6.127563	6.349186	5.956343	6.202732	6.219121	6.109778	5.987538	6.138631	6.146709	6.148744	6.548096	6.172919	5.972771	6.371536	6.254455	6.213125	5.844719	5.974634	6.02247	6.146361	5.867437	5.814956	6.336625	5.966001	6.234818	6.387763	5.858672	6.256024	5.986944	5.827691	6.100997	5.713687	5.853703	5.869769	6.233812	6.217947	5.935363	6.284344	6.206513	6.109327	6.161537	6.213635	5.913068	6.241409	6.253587	6.357837	6.170254	6.001076	6.333698	5.780556	5.757398	5.809461	6.157474	6.110235	6.228877	5.95257	6.028668	5.759977	6.226726	6.397161	6.079109	6.042291	6.052587	5.740402	6.372321	6.382025	5.959733	5.954223	6.015684	5.72272	5.920343	5.7095	5.693765	6.056076	6.173195	6.459424	6.28165	5.921972	6.275889	6.389827	6.176682	5.904197	6.077407	6.098125	6.631685	6.51055	6.163875	5.872109	5.939314	6.175355	6.315313	6.13148	6.082659	6.081532	6.24676	6.189208	5.928703	6.127984	5.843148	5.830712	6.1846	6.023169	6.263166	6.260561	6.423059	6.203831
"11715222_at"	3.698751	4.015749	3.699725	3.914507	3.620041	3.528798	3.634369	3.765191	3.642407	3.86877	3.576679	3.741932	3.818617	4.000494	3.94715	3.843779	3.993256	3.94656	3.774782	3.852385	3.64292	3.770277	3.490481	3.71845	3.559067	3.652443	3.736392	3.895344	3.906702	3.710512	3.575281	3.552164	4.029138	4.19803	3.58683	3.742411	3.864417	3.546175	3.774807	3.734383	3.722829	3.711572	3.614176	3.737681	3.761086	3.720697	3.674036	4.111893	3.662074	3.460781	3.416919	3.697026	4.008915	3.84706	3.698985	3.603181	3.582258	3.709061	3.283716	3.707685	3.871837	3.696894	3.713852	3.589654	3.903204	3.73014	3.586854	3.738799	4.08785	3.745492	3.982519	3.781862	3.917119	3.76549	3.973272	3.56069	3.813946	3.771977	3.861231	3.419794	3.969382	3.847301	3.758549	3.92179	3.730026	3.637134	3.590394	3.930797	3.693964	3.73778	3.730258	3.704069	3.976842	3.990956	3.819312	3.732948	3.55319	3.8707	4.111465	3.691421	3.486954	3.746941	3.68614	3.727142	3.566514	3.773056
"11715223_s_at"	3.399984	3.402118	3.370259	3.764278	3.307025	3.427988	3.61067	3.187186	3.296983	3.494576	3.235787	3.613989	3.584655	3.939844	3.600985	3.67499	3.735164	3.424956	3.564045	3.684505	3.469713	3.422157	4.244814	3.264831	3.613213	3.456641	3.422228	3.65	3.422798	3.374624	3.652344	3.492099	3.483728	3.545456	3.52706	3.612411	3.502239	3.52279	3.6185	3.543846	3.615362	3.502998	3.432838	3.467467	3.540547	3.474067	3.442131	3.365437	3.621936	3.54494	3.545946	3.55334	3.749902	3.545121	3.949044	3.558367	3.834611	3.562525	3.367358	3.51733	3.454891	3.503985	3.590178	3.571499	3.776588	3.546557	3.51844	3.556645	3.623755	3.569523	3.836347	3.309109	3.547513	3.47416	3.598186	3.478676	3.773087	3.506258	3.627561	3.367164	3.596886	3.767628	3.695145	3.413548	3.57687	3.712874	3.732097	3.471213	3.427243	3.733928	3.498462	3.714252	3.76932	3.759813	3.502805	3.677733	3.554897	3.744575	3.626678	3.31143	3.332361	3.665817	3.289978	3.463128	3.594458	3.535398
"11715224_s_at"	3.877827	3.880389	3.954829	3.890113	3.839719	3.976708	3.769612	3.917399	3.967699	3.913029	3.849963	3.645216	3.859726	3.887302	3.813741	4.038148	3.995183	3.954911	3.780573	3.699037	3.755785	3.821082	3.96297	3.874444	4.625601	3.787391	3.906181	3.754448	3.675949	3.843434	3.648534	3.941414	3.699914	3.877885	3.701777	3.806794	4.094757	3.89023	3.762592	3.755338	4.012891	4.037856	3.765666	4.086041	3.881052	3.795083	4.329253	3.808934	4.265749	4.121197	3.783803	3.973086	3.78658	3.92113	3.992248	4.007022	4.071222	4.20657	3.865202	3.997527	3.726793	3.872804	3.646782	3.953263	3.716152	3.983922	3.782867	3.737965	3.745885	3.920139	3.623084	3.634591	3.732304	4.343557	3.929194	3.72057	3.759213	4.14355	3.711978	3.635974	3.853085	3.818787	3.994186	4.149753	3.861162	3.964987	3.997171	4.049139	3.672286	3.912931	4.220206	3.871043	3.891187	3.794165	4.34914	4.061745	3.819109	3.836555	4.089302	3.856929	3.762671	3.890283	3.770795	3.932933	4.002371	3.683156
"11715225_s_at"	5.402375	5.065184	5.559973	5.579523	5.03174	5.367482	5.552159	5.39598	5.978095	5.595668	5.68377	5.44955	5.975273	5.80647	5.681304	5.512397	6.052065	6.001527	5.974494	6.027522	5.446514	5.52407	5.325847	5.096424	5.583538	5.577269	5.668223	5.656549	5.865066	5.223872	5.908972	5.748214	5.885859	5.49639	5.44311	5.396275	5.70153	5.641186	5.373461	5.073072	4.900205	5.034439	5.272805	5.56198	5.44942	5.391446	5.992288	5.533345	5.30051	4.710516	5.354273	5.374075	5.33321	6.055533	5.463497	4.994723	5.348866	5.622612	5.769032	5.295046	5.810661	5.454978	4.932779	5.182949	5.376088	5.796033	5.727873	5.48653	5.442083	5.164199	4.988998	5.529942	5.627469	5.248703	5.815622	5.424927	5.507488	5.334562	5.628649	5.540227	6.076352	6.205272	5.899768	5.197009	5.08792	5.354664	5.593056	5.768179	5.468663	5.340118	5.713937	5.863286	5.701961	5.922573	5.594166	5.814819	5.634377	5.483534	4.921143	5.717426	5.566845	6.032598	5.400752	5.605587	5.891197	6.18547
"11715226_s_at"	3.77182	3.445727	3.845014	3.596803	3.835552	3.762058	3.862926	3.648445	3.591096	3.354758	3.62017	3.602642	3.454704	3.447706	3.657352	3.530213	3.62085	3.583623	3.48086	3.589016	3.765788	3.641957	3.585653	3.421738	3.560451	3.380234	3.683241	3.792726	3.676214	3.894587	3.58733	3.310457	3.51835	3.675502	3.648636	3.401779	3.555979	3.515921	3.684323	3.697328	3.724808	3.586412	3.54706	3.495426	3.479645	3.729929	3.528862	3.48712	3.44025	3.672767	3.688089	3.697668	3.907977	3.836214	3.434913	3.425699	3.964749	3.526759	3.672064	3.766408	3.412953	3.654824	3.586688	3.620481	3.4849	3.648008	3.47799	3.799452	3.659423	3.775299	3.45185	3.632113	3.523717	3.996411	3.535544	3.456037	3.512105	3.44652	3.788564	3.603168	3.648416	3.521212	3.670656	3.710706	3.420314	3.559281	3.827268	3.674709	3.662388	3.667744	3.576918	3.424454	3.439377	3.513982	3.663407	3.63997	3.576043	3.521954	3.491744	3.700969	3.788564	3.707448	3.468178	3.599902	3.337279	3.656763
"11715227_s_at"	3.741704	4.266667	3.795021	3.719635	4.135652	4.221015	4.270718	4.173728	3.885361	3.872963	3.958757	4.066471	4.077447	3.972368	3.829449	3.700171	3.701414	3.801116	3.733407	3.884525	4.524722	4.06645	4.254875	3.961421	3.791526	3.922128	4.051785	3.843052	4.328783	4.187983	3.908686	3.720033	3.772429	4.251074	3.934321	4.003739	4.088523	3.787585	3.930122	4.131464	4.559063	4.090981	4.057533	4.048712	4.006444	4.043987	4.012178	3.82227	4.246071	4.038863	3.930867	3.953091	4.025304	3.948207	4.21902	3.956022	4.132884	3.875367	3.91522	4.116161	3.838241	3.887295	4.362516	4.220823	3.956179	4.211206	3.917753	4.452717	4.00686	4.376915	3.846768	3.891081	3.823256	4.376513	4.205676	3.909192	3.780822	4.093071	4.131165	3.880348	4.042875	3.851207	3.851326	4.114177	3.917814	3.880069	3.856479	4.059206	4.002837	4.010986	3.700462	3.866177	3.833092	3.861615	4.112982	4.009321	3.636551	3.914306	4.049188	3.769084	4.058788	4.08401	4.243114	4.136071	3.748753	4.107138
"11715228_s_at"	4.228884	4.379367	4.141071	4.091432	4.08031	3.931588	3.895558	4.142171	4.295478	3.938439	3.844365	3.912577	4.018994	3.818184	3.761479	3.970608	3.667108	3.981293	3.661101	3.922742	3.896903	3.949375	4.155255	4.032259	4.028584	4.246386	4.275846	4.32233	4.059198	3.848782	4.095414	4.009784	3.993385	3.890237	3.885839	4.183864	3.955025	3.84938	4.155425	4.053107	3.875999	4.067224	4.392905	4.550632	3.785945	4.052439	4.03939	4.200249	4.175771	4.440132	4.330974	3.842365	4.139448	4.013316	3.972342	4.071048	3.86187	4.251423	3.800201	4.092652	3.993947	4.049713	4.260514	4.01001	4.033093	3.774844	4.02061	4.110281	4.237926	4.103549	3.945026	4.373697	4.015864	3.92105	3.911297	4.216159	4.043839	4.19476	4.294735	4.096428	3.903062	3.776419	4.14401	4.217785	4.211568	4.20123	4.210695	4.157779	4.022811	3.98186	4.359671	3.920641	3.890141	3.747237	4.102942	4.065525	4.008355	4.112354	4.405067	3.857715	3.913757	3.945165	4.042512	3.965456	3.86954	3.962368
"11715229_s_at"	3.959499	4.330668	3.90239	4.145284	3.917512	4.769468	4.017187	3.964123	4.125289	4.063378	3.847249	4.080674	3.971323	4.048044	4.126807	4.064246	4.091559	3.988138	4.141495	4.071404	3.914913	3.697969	3.765021	4.334371	3.97571	4.031243	4.201171	4.215009	4.048265	3.66899	4.102019	3.766224	3.958567	3.851769	4.182433	4.027981	3.923255	4.361111	4.223226	4.449517	4.207233	4.164059	4.215192	4.043763	4.065785	4.463973	3.960768	4.018381	3.696427	4.013836	4.475453	4.113523	4.347759	4.049418	4.264665	4.288106	4.199851	4.039874	3.87531	4.016664	3.835514	4.154539	3.971449	4.072498	3.852749	4.168077	3.869965	3.997972	4.240942	4.344622	4.174338	3.88119	4.074318	3.943269	3.967706	3.831057	4.193445	4.195339	4.316034	4.022164	3.896302	3.873979	4.048911	4.143878	4.174385	4.150208	4.136274	4.19728	4.106565	4.064846	4.558698	4.1807	3.962699	4.042974	4.078535	3.921241	3.772391	3.731348	4.1432	4.230262	4.132348	3.996733	3.951054	3.943052	4.087588	3.796805
"11715230_s_at"	4.542384	3.861867	4.07653	3.942164	4.137976	4.382887	4.118608	4.74334	3.904007	4.1734	4.354978	4.040481	4.818252	4.392637	4.657784	4.59669	4.646563	4.421932	4.614183	4.891505	4.262027	4.18777	4.108074	4.124131	4.196559	4.122416	4.448516	4.980121	4.075219	4.380834	4.306694	4.343505	4.022707	4.193814	4.660615	4.740988	4.479083	4.412072	4.392333	4.428789	4.79146	4.236115	4.595099	4.392719	4.605402	4.375077	4.196727	4.476261	4.436757	4.453831	4.547635	4.499686	4.497319	4.430463	4.55368	3.976437	4.510745	4.425048	4.291533	4.394971	4.163622	4.527138	4.341224	4.325537	4.440444	4.346616	4.223556	4.416385	4.507336	4.005934	4.823737	4.23435	4.194461	4.375011	3.991353	4.160026	4.955215	4.244503	4.452287	4.238216	4.648592	4.585298	4.501567	4.445538	4.451565	4.298017	4.367109	4.447139	4.470261	4.209582	3.918613	4.271573	4.640048	4.387737	4.107197	4.149747	4.229503	4.141359	4.21215	4.53806	4.208092	4.394329	4.186764	4.423708	4.786173	4.430326
"11715231_x_at"	8.378902	8.187789	8.051843	7.846919	7.967914	8.07753	7.654823	7.633636	8.127406	8.076344	8.37252	8.201157	8.276724	8.032123	7.517268	7.752113	7.75304	7.864495	7.872142	7.884988	7.719556	7.598871	7.763015	7.891903	7.932926	7.744034	7.680633	7.4959	7.912928	7.440834	7.746872	7.646074	7.718047	7.851069	7.964788	8.003013	8.161466	8.116161	7.547003	7.340774	7.961414	7.883477	7.769251	8.066791	8.114799	7.961715	7.997598	7.930676	8.130966	7.687366	8.073569	8.149183	7.049832	7.598876	8.02305	7.941696	8.019015	7.955147	7.938989	7.919558	7.983283	7.874098	7.833024	8.081662	8.311837	7.977475	8.010405	7.970881	8.065691	8.02622	7.608837	7.160894	7.710091	7.735513	7.969552	7.445271	7.728611	7.87388	8.068415	7.859895	7.84344	7.544195	7.983536	8.184937	7.234807	7.234208	7.780985	7.980896	7.791383	7.6544	7.882509	7.874311	7.927862	8.102251	8.179646	8.016634	7.711082	7.906449	7.330416	7.376513	7.493608	7.435451	7.720411	7.70434	7.588201	8.271699
"11715232_x_at"	4.512671	4.512882	4.436351	4.408375	4.212304	4.44773	4.237071	4.286386	4.378983	4.447908	4.704519	4.50071	4.644794	4.513859	4.547856	4.618673	4.688948	4.533432	4.801476	4.800454	4.413527	4.550972	4.056258	4.064481	4.272069	4.505891	4.089428	4.34026	4.22232	4.416363	4.042615	4.042115	4.434406	4.396318	4.627608	4.26844	4.748781	4.563978	4.437689	4.107852	4.849206	4.13028	4.344139	4.355491	4.746007	4.377742	4.414379	4.402946	4.51948	4.303236	4.559244	4.489396	4.957232	4.816408	4.265678	4.060199	4.379834	4.471766	4.354448	4.363062	4.393031	4.341459	4.354415	4.487333	4.346124	4.159243	4.576074	4.390576	4.563838	4.581914	4.108423	4.063206	4.420737	4.952181	4.484397	4.033669	4.216169	4.327693	4.416779	4.635639	4.868155	4.415668	4.338695	4.503374	4.149787	4.348166	4.380667	4.310273	4.429035	4.451159	4.394086	4.448269	4.669812	4.746438	4.203479	4.710411	3.992925	4.059977	4.388682	4.619506	4.436452	4.307279	4.393902	4.398682	4.039125	4.787205
"11715233_s_at"	4.306798	4.314939	4.254169	3.946299	4.454097	4.123055	4.107592	4.519406	4.119391	4.53892	4.282579	4.143438	4.479766	4.741688	4.293066	4.198977	4.434214	4.256805	4.255508	4.345893	4.307591	4.432098	3.718632	4.167734	3.768441	4.172158	3.984228	4.410456	4.262629	4.089012	4.185426	4.062506	4.164562	4.721542	4.348595	4.215181	3.95192	4.023435	4.417658	4.111701	4.234069	4.191375	4.261154	4.333014	4.074165	4.008878	3.961957	4.25374	3.924626	4.108265	4.545735	4.518029	4.468489	4.350931	4.219129	4.303425	4.165915	4.298534	4.456101	4.522487	3.804572	4.234188	4.091827	4.177406	4.086939	3.823428	4.295712	4.187535	3.972544	4.035631	4.008332	4.3162	4.224682	4.434474	4.427961	4.371081	4.341211	4.489861	3.887047	4.234388	4.261936	4.523524	4.117104	4.663075	4.192499	3.786325	4.769387	4.133617	4.204994	4.25798	4.131772	4.10771	4.56427	4.286009	4.495155	4.324883	4.259086	4.135492	4.50522	4.155175	4.329326	4.438733	4.172279	4.261287	4.094236	4.035909
"11715234_s_at"	3.853562	3.829688	4.033786	3.681157	3.92979	3.797174	4.061152	4.252059	4.202392	4.465981	4.221759	3.734554	4.116474	4.042353	4.35591	4.149137	4.077595	4.073224	3.99896	4.000796	3.942297	4.058259	4.260369	4.171725	3.732848	4.021602	4.168454	3.636018	3.932084	3.889533	4.278965	4.177863	4.145573	3.796653	4.222676	4.215517	4.298907	3.737324	3.856898	3.903698	4.59083	4.13754	4.159	4.203305	4.199934	3.915246	3.951937	4.106698	4.07328	4.387736	4.005734	3.949484	4.086529	3.885054	4.062563	3.9112	4.118845	4.056879	4.225575	4.136663	4.12374	3.890404	3.933026	3.930649	3.895009	4.153366	4.029943	4.128524	4.205298	4.107455	3.935664	3.533849	4.149171	4.159643	3.574355	4.051518	4.088983	4.058658	4.230158	4.013341	4.002213	4.033457	4.097584	4.313571	4.104917	3.983317	4.158593	3.79455	4.04496	3.881624	4.04671	3.969817	4.201415	3.981538	4.118882	3.767696	4.090092	4.237065	3.711635	3.688865	3.759403	3.729719	3.815766	3.890821	3.949034	4.136958
"11715235_x_at"	4.515047	4.56994	4.557629	4.279935	4.515594	4.528802	4.061839	4.590368	4.374251	4.482571	4.49493	4.459232	5.301074	4.90282	5.106388	5.135096	5.146082	5.200624	5.235903	4.906301	4.880555	4.637742	4.377084	4.493383	4.633315	4.707921	4.362782	4.340926	4.459817	4.334439	4.602418	4.619933	4.60754	4.643219	4.454464	4.350984	4.501734	4.553567	4.723855	4.367328	4.639589	4.94338	4.735751	4.38765	5.019132	4.592577	4.175544	4.671844	4.474716	4.068771	4.986857	4.614766	4.86301	4.6935	4.30257	4.479657	4.638526	4.333734	4.262884	4.036435	4.612373	4.479308	4.472919	4.611735	5.09202	4.780953	4.55385	4.809665	4.658117	4.504281	4.662673	4.42649	4.482218	4.505558	4.853643	4.809103	4.15296	4.172755	4.643952	4.390869	4.831865	4.923505	4.918967	4.780648	4.357139	4.625264	4.472129	4.726019	4.779707	4.600809	4.604187	4.423182	5.102114	5.138856	4.52679	4.597191	4.693254	4.490468	4.03115	4.254251	4.495321	4.607765	4.954441	4.571685	4.668831	4.444724
"11715236_s_at"	3.535145	3.801598	3.617082	3.852422	3.825254	3.685466	3.70561	3.764938	3.68816	3.947749	3.802449	3.725683	3.635089	3.43745	3.490697	3.51659	3.565921	3.541027	3.580161	3.4935	3.616811	3.703608	3.565777	3.599901	3.524452	3.673275	3.703274	3.532549	3.463393	3.689953	3.717392	3.556143	3.748099	3.678735	3.505986	3.816511	3.582312	3.711159	3.713367	4.061425	3.673694	3.712369	3.900668	3.586363	3.739558	3.817063	3.812869	3.425405	3.816325	3.573182	3.71775	3.751202	3.698301	3.41276	4.05872	3.629932	3.720982	3.839148	3.630994	3.821676	3.62493	3.64509	3.913731	3.805617	3.564049	3.582846	3.646916	3.761258	3.819126	3.607538	3.764802	3.746381	3.754829	3.615726	3.601617	3.726561	3.894205	3.690807	3.67804	3.619014	3.530666	3.563248	3.619483	3.64714	3.812255	3.657155	3.761749	3.746081	3.625418	3.579217	3.674919	3.802956	3.609266	3.640256	3.670302	3.650319	3.589258	3.92922	3.90295	4.024821	3.749136	3.654708	3.659899	3.900833	3.597007	3.541846
"11715237_s_at"	11.71409	11.66399	11.58757	11.6333	11.46893	11.57926	11.23218	11.42201	11.55822	11.48834	11.64795	11.60538	11.97648	11.81923	11.43843	11.79608	11.46182	11.57314	11.64884	11.58296	11.55215	11.5497	11.45873	11.4638	11.50823	11.52158	11.38481	11.45172	11.46849	11.36042	11.10827	11.27677	11.50119	11.59816	11.38322	11.4666	11.56002	11.59126	11.4702	11.25353	11.56555	11.47852	11.4535	11.49011	11.72763	11.61781	11.58973	11.53569	11.52965	11.10904	11.81637	11.65867	11.07809	10.99085	11.52366	11.58722	11.52342	11.77187	11.45931	11.46895	11.47766	11.35626	11.61598	11.60562	11.80839	11.67635	11.56016	11.50542	11.58547	11.55942	11.21205	11.47358	11.42954	11.34911	11.46931	11.18913	11.2811	11.4998	11.39131	11.42629	11.5416	11.42586	11.49115	11.58933	10.82167	11.24893	11.4135	11.43896	11.49501	11.5688	11.18562	11.14901	11.65202	11.8101	11.58946	11.67355	11.54976	11.25916	11.05758	10.97517	11.19982	11.50776	11.57881	11.32172	11.45282	11.45767
"11715238_x_at"	12.46245	12.4553	12.16665	12.32232	12.57538	12.49667	12.24685	12.31933	12.40034	12.30666	12.19122	12.18627	12.70978	12.6572	12.45806	12.66736	12.26979	12.55184	12.05361	11.75037	12.50156	12.46779	12.41393	12.33422	12.53878	12.6066	12.34364	12.54038	12.29162	12.12524	12.19065	12.17471	12.45354	12.59127	12.01887	12.06844	12.52752	12.46259	12.30216	12.15749	12.52205	12.41597	11.51175	11.60867	12.67429	12.59443	12.38148	12.23496	12.52203	12.35134	12.62795	12.5855	11.96197	12.08384	12.58056	12.61579	12.43901	12.56047	12.30799	12.27983	12.15107	12.14095	12.44347	12.50973	12.47856	12.43551	12.4333	12.47518	12.556	12.67927	12.43691	12.36246	12.46923	12.57932	12.4804	12.24282	12.3475	12.45033	12.2345	12.28687	12.63462	12.49557	11.6882	11.77118	11.59078	11.78039	12.1069	12.15207	12.37768	12.43745	11.94453	11.93974	12.35843	12.637	12.57318	12.56137	12.30938	12.11944	11.98467	12.10024	12.1181	12.32388	12.22551	12.1344	11.77989	11.94361
"11715239_x_at"	9.789024	9.678813	10.13822	10.17795	10.2712	10.4731	11.04783	11.08401	10.51245	10.55688	8.875667	9.27419	8.529526	8.735386	9.674838	10.00501	9.333351	9.531993	10.59957	10.60094	9.059337	9.262369	11.03129	11.23185	10.20035	10.34908	10.69363	10.47441	9.818316	9.639125	9.745966	9.968652	9.968731	10.04633	10.67737	10.47111	9.666979	10.3263	10.85302	10.87578	6.870994	7.1127	11.06424	10.96899	10.45619	10.67344	12.05894	12.16355	8.389792	8.910831	10.11086	9.792824	11.36653	11.40186	8.699594	8.95824	9.881735	9.754178	10.21921	9.779602	10.37167	10.31345	10.23209	10.28177	10.47174	10.58972	10.58177	10.57647	10.75963	11.11714	9.132003	9.058626	11.5009	11.49801	9.859207	10.30779	11.79362	11.63118	10.4126	10.45048	10.85587	10.61733	10.19537	10.15522	9.752477	9.983464	10.61199	10.4935	9.241111	9.195679	12.22179	12.28289	10.51455	10.20015	8.691596	8.686459	11.26331	11.22312	11.61604	11.54492	11.06789	11.0288	11.2297	11.00827	9.038467	8.653601
"11715240_at"	4.706342	4.996983	4.754685	5.143406	5.434807	5.04547	4.833992	5.051155	4.682827	5.02954	4.894679	4.989311	5.23481	5.807044	5.624384	5.41029	5.558309	5.519969	5.185253	5.851139	5.267958	5.333873	4.934571	5.118266	4.952875	5.599946	5.329446	5.065953	5.47009	5.125897	5.072956	5.062264	5.368435	5.298897	5.133277	5.12304	5.215388	5.414047	5.174375	5.604486	4.650727	4.796996	4.556058	5.338785	5.456164	5.182564	4.946507	5.132073	4.920557	4.479184	4.905069	5.226398	4.598749	4.932739	5.106347	4.290132	4.960027	5.370827	5.220369	5.049621	5.16911	5.117431	5.088233	5.460817	5.199865	5.114573	5.283244	5.241158	4.806954	5.043057	4.41693	4.694226	5.267128	4.995895	5.30347	5.125648	4.790827	5.465684	4.838853	5.208701	5.520716	5.507474	5.719768	5.598057	4.922314	4.912049	4.89497	5.007828	4.745642	5.008495	5.028862	5.493619	5.495667	5.781951	4.521137	5.425475	5.321333	4.953159	4.196256	4.555997	4.875608	5.53285	5.170614	4.872089	5.819985	5.699136
"11715241_s_at"	6.149815	5.66277	5.322042	5.140527	5.600984	5.588965	5.747903	5.730749	5.898951	5.344598	5.822335	5.795085	6.378973	6.358059	6.430469	6.652474	6.133771	6.15562	6.344177	6.455344	5.515753	5.398767	5.503878	5.46407	5.703836	5.385689	5.685731	5.714713	5.474698	6.044876	5.634373	5.776017	5.315787	5.443113	5.922813	5.424185	5.37233	5.067195	5.325494	5.340951	5.994875	5.611098	5.749521	5.719308	5.378903	5.535621	5.649859	5.659229	5.558105	5.835365	5.666524	5.780769	6.19503	6.618366	5.398503	5.545674	5.722432	5.136626	5.700678	5.587243	5.537508	5.918368	5.635422	5.425813	5.771757	5.733861	5.687052	5.801045	5.46025	5.845568	5.709478	5.634044	4.920857	5.597413	5.19107	5.717796	6.093279	5.296761	5.804095	5.71405	6.263117	6.223849	5.380913	5.908258	5.424437	4.877789	5.794504	5.726176	5.530612	5.400713	5.793991	5.840601	6.312406	6.596959	5.875808	5.319619	5.712768	5.842054	5.883339	5.654606	5.352133	5.299933	5.503835	5.754018	6.256441	5.567284
"11715242_s_at"	3.660918	3.703459	3.624702	3.697968	3.680773	3.741803	3.784769	3.759859	3.58035	3.666476	3.663121	3.920296	3.842638	3.79213	3.632909	3.930413	3.834282	3.886882	3.735183	3.93154	3.951509	3.94172	3.858758	3.764221	3.851239	3.522624	3.756719	3.726467	3.762365	3.761163	4.052798	3.626107	3.601424	3.515548	3.948296	3.793679	3.923255	3.699207	3.616455	3.6024	3.910461	3.654247	3.612378	3.64412	3.492716	3.89717	3.554803	3.696853	3.826701	4.161996	3.761945	3.720744	3.996313	3.796979	3.737699	3.705034	3.796883	3.725942	4.015837	3.787779	3.780608	3.785616	3.917246	3.912299	3.79088	3.564485	3.745803	3.573052	3.671262	4.098214	3.885664	3.789115	3.718837	3.66229	3.632039	3.651651	3.733135	3.859014	3.618044	3.617088	3.985788	4.016469	3.750859	3.843163	3.775338	3.593567	3.851665	3.708539	3.814143	3.616061	3.615983	3.863396	3.85061	3.748717	3.814996	3.74885	3.86244	3.847685	3.956398	3.883517	3.813856	3.789459	3.718063	3.955414	3.786138	4.029569
"11715243_x_at"	4.353374	4.460553	4.284394	4.305147	4.030524	4.556121	4.818626	4.195913	4.400689	4.244693	4.222985	3.971298	4.590109	4.735664	4.670222	4.901453	4.309352	4.472123	4.57035	4.666186	4.014519	4.292881	4.428571	4.140078	4.357186	4.177932	4.258924	4.350109	4.208118	4.202049	4.513162	4.476753	4.319834	4.177863	4.546692	4.310178	4.108563	4.135839	4.395895	4.418088	5.053955	4.123291	4.385526	4.126095	4.14407	4.357571	4.214085	3.992874	4.50102	4.498487	4.33279	4.238421	4.856992	4.514515	4.292858	4.431191	4.523053	4.121142	4.117155	4.477572	4.709304	4.552971	4.4366	4.332595	4.146281	4.349737	4.395908	4.679564	4.670391	4.189682	4.354762	4.53781	3.868204	4.537879	4.289413	4.390465	4.68155	4.677127	4.212492	4.428607	4.588261	4.400703	4.243989	4.527322	4.374282	4.113473	4.448531	4.202995	4.476383	4.432454	3.90785	3.952285	4.341835	4.304364	4.531025	4.017372	4.574093	4.696583	4.840068	5.164803	4.404437	4.213396	4.191705	4.36291	4.52181	4.288962
"11715244_x_at"	4.554038	4.993059	4.260968	4.583109	4.466611	4.756414	5.184013	4.910294	4.843057	4.845079	4.676076	5.203612	5.133346	5.083526	5.426744	5.794122	5.334546	5.384161	5.199617	5.390352	4.864338	4.484302	4.651645	4.420106	4.241956	4.70949	5.042206	5.049402	5.017462	4.381857	5.115361	4.562694	4.652069	4.574162	4.865826	4.475636	4.975799	4.280394	4.631052	4.785772	5.012406	4.718254	4.916827	4.745899	4.543085	4.752914	4.741322	4.684774	4.995103	4.541204	4.634789	4.289584	6.028656	5.674201	4.758709	4.559998	4.991088	4.681741	4.994971	4.815946	4.707806	5.003821	5.307867	4.775528	4.511643	4.662272	4.673173	4.548974	4.824077	5.448964	4.899573	5.180791	4.608481	4.990917	4.606808	4.658107	5.130416	4.929792	4.987879	4.611061	5.413149	5.056746	5.527633	5.305064	5.315669	4.576695	4.68058	4.941274	4.911063	4.486595	4.403443	4.553983	5.192013	5.212013	4.668111	4.517982	4.734099	4.693046	5.378346	5.088685	4.38566	5.176727	4.923862	4.93618	4.342384	4.78015
"11715245_s_at"	4.252173	4.24229	4.08485	4.031844	3.972927	4.219342	4.699418	4.052097	4.505083	4.384132	3.962224	3.829418	4.546966	4.515552	4.248296	4.38711	4.159982	4.15141	4.113054	4.254113	4.25024	4.290023	4.155391	4.213454	3.982216	3.952226	4.111792	4.269503	4.014253	4.219489	4.135125	3.988591	4.002409	3.980829	3.889172	4.353248	3.942296	3.751069	3.979599	4.359439	4.441257	4.180097	4.359685	4.132398	4.073834	4.046618	3.915366	4.047022	4.544412	4.077066	4.344887	4.082506	4.240967	4.253496	4.197034	4.14325	4.3739	4.002944	3.882305	3.9994	3.941448	4.390452	4.1695	4.110077	4.146282	4.066057	4.319662	3.959633	3.992343	4.289912	4.227705	3.922946	3.929279	4.3252	3.990581	4.156347	4.82534	4.363016	4.019338	4.282453	4.471424	4.261604	4.277538	4.380837	4.076995	4.362895	4.18808	4.666413	4.189227	3.866409	4.2919	3.955046	4.14937	4.240631	3.772625	3.921581	4.238365	4.188702	4.080072	4.206518	4.095808	4.259541	4.302622	4.007532	4.304543	3.950627
"11715246_x_at"	3.640118	3.616146	3.790219	3.494291	3.686936	3.671852	3.515671	3.695906	3.309865	3.457421	3.393587	3.732145	3.903559	3.764337	3.724538	4.07111	3.93061	3.817525	3.75286	3.82445	3.538713	3.553253	3.661066	3.529766	3.539627	3.612877	3.631828	3.74824	3.563809	3.542127	3.642267	3.450965	3.338314	3.54882	4.012879	3.526031	3.570599	3.596804	3.50894	3.378994	3.58601	3.610216	3.687065	3.637338	3.519456	3.54854	3.560407	3.912344	3.598162	3.770332	3.572385	3.475233	4.032027	3.825683	3.613365	3.379683	3.790343	3.332519	3.446931	3.530748	3.690218	3.511158	3.470383	3.559731	3.402275	3.457177	3.514484	3.427334	3.508276	3.485814	3.345101	3.596861	3.277231	3.348903	3.741926	3.628047	3.729148	3.774326	3.715876	3.492177	3.8191	3.943869	3.607873	3.360069	3.438408	3.340088	3.455808	3.488819	3.571773	3.37507	3.650886	3.542216	3.722872	3.825032	3.515191	3.412398	3.448452	3.915718	3.545969	3.533339	3.484441	3.634632	3.668833	3.549019	3.360413	3.781891
"11715247_s_at"	3.988657	4.226075	4.515154	4.268965	4.479466	4.271014	4.359677	4.178398	4.344409	5.026603	4.11576	4.69779	4.535243	4.564811	4.3889	4.467691	4.595415	4.628822	4.238669	4.500445	4.424449	4.3188	3.986088	4.146847	4.28652	4.118294	4.135383	4.253925	4.200101	4.720053	4.264554	4.50222	4.525333	4.277091	4.371202	4.482999	4.193534	4.471662	4.362638	4.666706	4.248644	4.189717	4.34515	4.195409	4.671415	4.89364	4.482152	4.404674	4.450965	4.422019	4.703112	4.126643	4.334699	4.209327	4.025011	4.32006	4.331743	4.718761	4.483718	4.370603	4.283649	4.404023	4.48844	4.481248	4.396173	4.320406	4.32825	4.158244	4.073901	4.457535	4.187137	4.102308	3.942791	4.191886	4.411991	4.301235	4.301299	4.286684	4.015199	4.344731	4.666523	4.492807	4.344711	4.373152	4.543956	4.256213	4.162004	4.298999	4.141128	4.128754	4.407408	4.419622	4.377398	4.731298	4.405752	4.656856	3.930806	4.302555	4.106689	4.107963	4.133862	4.519248	4.050179	4.317461	4.588286	4.25153
"11715248_s_at"	3.938451	3.664606	3.549098	3.741338	3.609602	3.748561	3.541697	3.793218	3.832419	3.715932	3.609473	3.611774	3.460378	3.484863	3.716382	3.673649	3.423807	3.638773	3.528382	3.704062	4.080439	3.506258	3.501012	3.655222	3.792936	3.547118	3.709499	3.604247	3.663714	3.660078	3.88116	3.709479	3.83461	3.995882	3.668519	3.808422	3.543907	3.735973	3.686832	3.59452	3.538923	3.606454	3.50976	3.528846	3.516241	3.682945	3.767675	3.81798	3.629237	4.02207	3.605666	3.785339	3.689316	3.574219	3.763106	3.526854	3.839057	3.471215	3.603868	3.499612	3.752572	3.701056	3.670885	3.995919	3.692047	3.67076	3.713683	3.708937	3.939897	3.694113	3.455584	3.855247	3.735283	3.47553	4.027095	4.200215	3.551612	3.70268	4.24495	4.174384	3.677158	3.534822	3.634062	3.981377	3.625941	3.733131	3.716202	3.611421	3.718177	3.734052	3.820205	3.703956	3.455399	3.457328	3.708319	3.78288	4.015063	3.742429	3.680269	3.940708	4.289094	3.86614	3.628503	4.081838	3.647309	3.980225
"11715249_s_at"	3.899621	3.506022	3.698742	3.412611	4.02504	3.571624	3.549223	3.403595	3.72988	3.471014	3.582886	3.440343	3.237445	3.31567	3.082783	3.243494	3.455724	3.657714	3.418268	3.318308	3.625593	3.589393	3.352184	3.647828	3.523651	3.411445	3.651721	3.511133	3.497241	3.603674	3.542511	3.534724	3.751474	4.099124	3.777903	3.581696	3.510693	3.613726	3.688205	3.783668	3.535605	3.453893	3.577148	3.827789	3.855106	3.580825	3.377479	3.54232	3.556171	4.04193	3.475196	3.572905	3.440343	3.156424	3.692205	4.179041	3.461819	3.687951	3.619745	3.553382	3.424418	3.426344	3.762335	3.488687	3.741904	3.590656	3.645094	3.510715	3.60582	3.777721	3.661786	3.675232	3.471472	3.573323	3.578733	3.539404	3.456804	3.776306	3.339264	3.583164	3.205761	3.248919	3.573422	3.480636	3.621472	3.665804	3.497818	3.479924	3.537337	3.658105	3.853904	3.500503	3.260021	3.336049	3.784334	3.905974	3.751016	3.542898	4.014525	3.679096	3.72511	3.634389	3.848186	3.656415	3.595955	3.687297
"11715250_s_at"	4.322381	4.705927	4.391858	4.826681	4.844464	4.991925	4.646249	4.935155	4.530454	4.85644	4.349404	4.535373	4.703121	4.782232	4.641536	4.70405	5.051715	4.834937	4.892761	5.169011	4.969435	4.656398	4.596779	4.44403	4.872531	5.082849	4.773929	4.432418	4.861877	5.049505	4.669694	5.192396	4.694885	4.631483	4.454178	5.265772	4.35902	5.170582	4.75575	4.998259	5.094329	4.980215	4.783858	5.155611	4.554369	5.042163	4.666381	4.647413	5.453354	4.783907	4.596373	4.610836	5.364672	5.322542	4.784668	4.453042	4.655173	5.235143	4.382584	4.565141	4.817187	4.705677	4.617282	4.7637	4.389161	4.391367	4.701527	4.64438	4.786377	4.365397	4.629447	5.387176	4.547369	4.469612	4.917503	5.019491	4.568861	4.471892	4.740819	5.25351	5.368272	5.073004	5.047987	5.192657	4.933966	5.606541	4.620735	4.919642	5.116317	4.750467	4.727801	4.572837	4.936463	5.049505	4.654527	4.895708	4.820859	4.685688	4.68232	4.842199	5.223426	5.244928	5.337408	4.925642	5.079908	4.28249
"11715251_at"	6.692506	6.716438	6.498151	6.679061	7.108109	6.748958	6.311914	6.340141	7.163989	6.461692	7.316891	7.070495	5.624822	5.690187	6.745545	6.474607	6.800364	6.739139	7.029803	7.186509	7.000384	6.502506	6.746014	7.149868	6.634536	6.749675	6.605448	6.521211	7.050546	6.828776	7.013673	7.234485	7.302593	7.221558	6.751721	6.069479	5.204771	5.392258	6.789653	6.526413	6.559896	6.698326	6.935814	7.142399	6.954269	6.643577	6.818045	6.982677	6.098514	5.920691	5.843154	6.071489	6.526125	6.593109	6.770633	6.213808	5.284655	5.536466	7.267679	7.331809	7.138888	6.98969	7.261592	7.133722	5.988772	6.123723	7.082845	6.735442	6.051517	6.32951	6.941152	6.62795	6.421145	6.020601	7.207051	7.013021	7.17703	6.645715	6.447819	6.423451	6.598791	6.16164	6.987468	6.780916	6.97085	6.868411	6.939823	6.861426	6.343347	6.533897	6.460871	6.632644	6.800685	6.541093	5.855956	6.099597	6.864319	7.299489	6.291211	6.438423	6.429475	6.451794	6.86288	6.270206	4.898425	5.865654
"11715252_at"	4.520333	4.229366	4.707071	5.159945	5.22281	5.021815	4.627238	4.836726	4.509246	5.086329	4.498302	4.063705	5.051774	5.124359	4.562869	4.721545	4.957589	4.716085	4.980996	4.799427	5.298547	4.922225	5.012076	4.568544	4.882548	5.14265	4.667039	4.429734	5.019491	4.879812	4.886885	4.461572	4.628735	4.676141	4.677235	4.424552	4.715385	4.906525	4.815103	5.004622	4.657746	5.084935	4.585963	4.770986	5.071815	4.91367	5.058526	5.017917	4.734631	5.232219	4.820444	4.88354	4.577015	4.574951	4.691293	4.840053	4.84502	4.416996	4.72886	4.500031	5.571713	5.083223	4.569353	4.584756	4.527658	4.722439	4.695902	4.626042	4.72851	4.2507	5.073587	4.63578	5.011205	4.540417	5.297741	4.977328	5.391947	4.800203	5.101017	4.750755	5.024252	5.01955	4.36408	4.392735	4.067773	4.44168	4.705877	4.574163	4.549707	4.596631	4.707846	5.195874	4.325744	4.349463	4.854462	4.930716	4.884715	5.319881	4.76507	5.077362	4.69029	4.669055	4.992393	5.103894	5.22493	4.87484
"11715253_s_at"	4.810684	4.923072	4.587159	4.443294	4.387101	4.803053	4.748516	4.808428	4.668397	4.539452	4.827731	4.481292	5.630958	5.441592	5.594087	5.575542	5.382847	5.20367	5.320695	5.391899	4.667	4.699654	4.811659	4.603129	4.582585	4.870048	4.621081	4.613388	4.626025	4.786539	4.856582	4.624572	4.969081	4.642649	4.963322	4.659586	4.804976	4.630412	4.759363	5.005183	5.296183	4.68772	5.313233	4.801104	4.482942	4.628428	4.486845	4.440038	4.512526	4.683706	5.298866	4.87868	5.742836	5.605731	4.822854	4.480323	4.967275	4.519095	5.092993	4.589642	4.219503	4.625031	4.791302	4.5786	4.51163	4.599773	4.620125	4.790931	4.913509	4.994272	4.807803	4.527641	4.664775	5.076859	4.648224	4.814881	4.719946	4.652718	4.740845	4.989454	5.357952	5.360893	5.027518	4.896786	5.106585	4.784595	5.008222	4.666224	5.133545	4.875259	4.632783	4.691132	5.382174	5.117595	5.194796	4.699196	4.705204	4.63601	4.669818	4.77258	4.837119	4.981054	4.678117	5.171014	4.628708	4.382767
"11715254_s_at"	4.019801	4.148588	3.826726	3.674362	3.664768	3.950121	3.913893	4.06254	3.776481	3.927786	3.677232	3.886699	3.836878	4.024399	3.759988	3.919922	3.83091	3.997096	3.809929	3.916677	3.75912	3.992021	3.848535	3.86184	3.897559	4.0044	4.170056	3.933152	4.010943	3.883841	3.791471	3.852603	3.914506	4.066017	3.770028	3.830199	3.811251	3.640021	3.785719	3.866278	3.894145	4.373168	3.800303	4.112523	3.992793	3.973543	3.831815	3.591198	3.816587	4.031281	4.054909	3.853631	3.893776	3.881577	4.044718	3.782111	3.87383	3.802614	3.886258	4.098109	3.86445	3.823204	3.700433	4.047357	3.988444	4.130931	4.111041	3.906357	4.123807	3.915382	3.463525	3.959863	4.023683	3.837602	3.801965	3.711903	4.156938	3.934791	4.376185	3.582981	3.889796	3.934729	3.842687	3.958607	4.331943	4.267879	4.141212	3.894466	4.114089	4.112161	3.62722	3.673403	3.835336	3.842272	4.071862	4.015731	3.754106	3.812878	3.927128	4.003065	4.276911	3.893609	4.141028	4.055586	3.757899	3.767121
"11715255_s_at"	3.654163	3.851933	4.115427	3.595072	3.513547	3.758961	3.513782	3.627199	3.643795	3.713838	3.601427	3.531142	3.497375	3.739072	3.637281	3.629781	3.686052	3.749076	3.595912	3.762906	3.750687	3.983042	3.837262	3.744696	3.600401	3.754311	3.644321	3.643046	3.886257	3.685163	3.596568	3.86047	3.787528	3.727629	3.885265	3.608835	3.607438	3.722163	3.893076	3.792412	3.719686	3.666371	3.609823	3.719914	3.858734	3.649075	3.7012	3.846307	3.707798	3.693653	3.737696	3.677319	3.73521	3.615003	3.546661	3.736992	3.78746	3.834527	3.696913	3.678343	3.716484	3.931535	3.62863	3.542475	3.718362	3.850003	3.749116	3.632784	3.744883	3.508236	3.740938	3.764787	3.747959	3.686147	3.672814	3.694482	3.746115	3.518354	3.70946	3.660547	3.70091	3.762091	3.57626	3.718637	3.802262	3.617556	3.742754	3.802311	3.771509	3.604647	3.692119	3.7012	3.647897	3.593638	3.987357	3.600429	3.524269	3.72625	3.779852	3.675669	3.652225	3.717244	3.670609	3.679588	3.863238	3.717718
"11715256_at"	3.452819	3.662822	3.536938	3.635955	3.604307	3.555365	3.395238	3.617299	3.577965	3.713287	3.602096	3.722978	3.461651	3.524224	3.502005	3.442602	3.433672	3.434432	3.586009	3.477856	3.500681	3.542348	3.633445	3.651484	3.498545	3.509063	3.641347	3.663694	3.794246	3.502454	3.72354	3.597514	3.940791	3.382162	3.588716	3.518501	3.696659	3.726755	3.547925	3.493681	3.712167	3.573117	3.578461	3.445862	3.501819	3.534904	3.904336	3.602849	3.400501	4.092042	3.438689	3.507352	3.579962	3.559726	3.484814	4.030506	3.620944	3.612319	3.664148	3.960792	3.523877	3.590961	3.435228	3.62789	3.58742	3.608167	3.574388	3.537462	3.649212	3.449255	3.844806	3.669838	3.466234	3.555723	3.680803	3.575005	3.652665	3.558139	3.628072	3.891642	3.532297	3.532337	3.577185	3.611331	3.54011	3.754336	3.575564	3.561008	3.592973	3.615672	3.444615	3.896676	3.372423	3.429926	3.633633	3.392014	3.556021	3.700619	3.850192	3.616381	3.697716	3.483005	3.528246	3.546553	3.582475	3.478076
"11715257_x_at"	3.752695	3.611194	3.646488	3.565666	3.606639	3.560901	3.685699	4.129437	3.725833	3.661643	3.654406	3.680305	3.634048	3.555035	3.672606	3.593544	3.615069	3.597127	3.592972	3.60628	3.742393	3.6617	3.695843	3.435448	3.308459	3.44501	3.623822	3.800709	3.492679	3.604001	3.531126	3.853042	3.510362	3.377843	3.567396	3.540141	3.675865	3.732778	3.532488	3.786453	3.651656	3.594152	3.562441	3.678904	3.263453	3.537278	3.732292	3.652347	4.056506	3.578142	3.8908	3.7831	3.717014	3.681614	3.693515	3.694239	3.49155	3.627445	3.485495	3.718942	3.517672	3.734526	3.48057	3.449803	3.535129	3.80596	3.562008	3.821285	3.633093	3.863514	3.57881	3.656886	3.520583	3.617609	3.271904	3.525119	3.542057	3.381126	3.705638	3.598312	3.513588	3.487614	3.564382	3.480011	3.869977	3.736422	3.667093	3.588135	3.558506	3.575719	3.43235	3.575808	3.642155	3.598654	3.789818	3.536407	3.471799	3.661807	3.527173	3.774457	3.586615	3.643364	3.787477	3.776862	3.913348	3.805814
"11715258_s_at"	4.82099	4.574558	4.775444	4.441968	4.533197	4.442803	4.865622	4.418201	4.756108	4.532982	5.071326	4.910388	4.827919	4.864148	5.36851	5.48211	4.98839	5.191337	5.117363	5.029485	4.892508	4.685621	5.040412	4.857586	4.869853	4.740471	4.653781	5.129506	5.244473	4.725342	5.349026	4.810205	4.581429	4.423662	5.034009	4.685325	4.844653	4.844748	4.688159	4.809593	5.120063	4.888445	4.674171	4.79456	4.996621	4.535378	4.877047	4.650536	5.095099	4.820675	4.826443	4.669247	5.419915	4.980049	5.047729	4.766739	4.675141	4.791878	4.832062	4.849361	4.78929	4.986768	5.022512	4.779964	4.725172	4.852446	5.174693	4.634995	4.873557	4.653117	5.132897	4.768186	4.646802	4.769712	4.633617	4.948246	4.930977	4.68272	4.876264	5.302917	5.047128	4.94326	4.96257	4.957211	4.674796	4.456392	4.767886	4.60939	4.821217	4.747337	4.870445	4.836157	5.166788	5.01975	5.118182	4.869868	5.209592	4.707834	5.157825	5.771295	4.866701	4.69849	4.817778	4.663022	5.060304	4.52722
"11715259_s_at"	3.60413	3.324315	3.362955	3.496549	3.723095	3.313295	3.352241	3.321024	3.794015	3.657221	3.541721	3.384032	3.131133	3.377431	3.098622	3.229755	3.326121	3.27942	3.321193	3.394755	3.443324	3.777009	3.622222	3.36402	3.469352	3.442376	3.27341	3.658898	3.454309	3.216973	3.558851	3.591755	3.445203	3.585848	3.310748	3.523886	3.4329	3.368536	3.26369	3.357948	3.49127	3.603921	3.383427	3.675319	3.731712	3.37164	3.701804	3.563253	3.485033	3.617827	3.451424	3.47277	3.338896	3.373039	3.599091	4.010768	3.535852	3.349403	3.563725	3.565152	3.677456	3.364841	3.361575	3.406362	3.531089	3.414771	3.263103	3.384194	3.193828	3.408437	3.186707	3.610571	3.412696	3.770618	3.547551	3.576157	3.487423	3.559514	3.731848	3.433897	3.258899	3.472737	3.652594	3.561767	3.570101	3.370841	3.508445	3.394367	3.494977	3.316056	3.449108	3.595684	3.207101	3.245553	3.438	3.568796	3.319793	3.392509	3.417395	3.401026	3.474463	3.257297	3.792504	3.530899	3.417871	3.335027
"11715260_at"	3.953152	4.249544	4.213514	4.462845	4.553231	4.563896	4.173555	4.521008	4.7997	4.539005	4.36705	4.344105	4.526039	4.453002	4.639729	4.514733	4.517224	4.568965	4.731311	4.444236	4.312198	3.913628	4.439737	4.566774	4.561102	4.287982	4.162392	4.380244	4.270261	4.40001	4.890369	4.276578	4.29573	4.433467	4.707247	4.217352	4.172137	4.289017	4.477482	4.488317	4.851869	4.891347	4.56415	4.360364	4.606821	4.309792	4.145703	4.272093	4.563795	4.291835	4.300914	4.342784	4.869694	4.4457	4.463275	4.189117	4.658154	4.407848	4.41414	4.352802	4.613036	4.335995	4.498423	4.577805	4.182786	4.381189	4.272818	4.81199	4.617048	4.890157	4.436808	4.222345	4.601634	5.099527	4.466602	4.455142	4.598872	4.436756	4.606007	4.45435	4.340067	4.513088	4.5998	4.656074	4.608644	4.785717	4.350829	4.181884	4.605258	4.517582	4.433556	4.236486	4.629678	4.421437	4.174253	4.403038	4.238846	4.410686	4.975525	4.424717	4.690651	4.523371	4.142073	4.509983	4.268261	4.584177
"11715261_s_at"	3.804126	3.561674	3.783482	3.806715	3.564349	3.903363	3.842425	3.876941	4.048172	3.967789	3.785808	3.956522	3.771447	3.739938	3.732631	3.953821	3.989394	3.672887	3.731419	3.926674	3.892677	4.028063	3.916848	3.830965	4.005332	3.879501	4.157859	4.121456	3.787689	3.981345	3.958094	4.010396	4.025438	4.031868	3.9904	3.774775	3.884593	3.643191	4.026389	4.070502	4.083885	3.993865	4.120299	3.931401	3.933515	4.124095	4.161669	3.819095	3.801748	3.897069	3.983232	4.017368	3.613415	3.70491	3.822257	3.917679	4.02072	4.122083	3.807436	4.075248	3.89907	3.931138	4.146025	4.175922	3.840237	3.962714	4.170111	4.018801	3.905495	3.94834	4.026313	3.963582	3.949458	4.135016	3.927933	3.967435	4.088898	4.187219	3.911406	3.955815	3.803894	3.721412	3.837029	4.485187	4.030554	4.273936	3.969169	3.808678	3.853802	3.916314	3.794781	3.776351	3.809659	3.895307	3.827195	3.766795	3.869313	4.098199	3.707419	4.070899	3.857678	3.716242	4.205154	3.914576	3.729729	3.728554
"11715262_at"	4.212849	3.852034	4.727378	4.02501	3.886899	4.048513	4.292165	4.064496	4.541565	3.94986	3.998868	3.902835	4.182975	4.005899	4.305777	4.247236	3.94547	3.902487	4.079224	4.008313	4.412868	4.060705	4.082826	4.07751	4.149907	4.017588	4.21583	4.866878	4.17171	4.014902	4.176036	4.10149	4.093706	3.794536	3.628793	4.133092	3.841199	4.636354	4.062538	4.393093	4.083405	4.224873	4.041153	3.97715	3.748664	3.928647	3.92423	4.369383	4.040984	4.265677	4.709703	4.092806	3.928362	3.872559	4.67941	4.435905	4.467862	4.273026	3.940151	4.546104	4.357841	4.153712	4.289437	4.261253	3.903889	3.703545	4.032397	4.651404	4.183009	3.94495	4.447568	4.470896	3.900972	4.109712	4.112201	4.176372	4.312049	3.88813	3.711454	3.859381	3.843104	4.119476	4.23919	4.1563	4.355903	3.946002	4.140299	4.287072	4.022719	4.492664	4.005074	4.221687	3.931195	3.877611	4.286289	4.047741	4.091866	4.114889	4.216112	4.035616	4.061477	3.964914	4.015514	4.754213	4.1385	4.073997
"11715263_at"	3.601339	3.51159	3.843103	3.561159	3.759087	3.685251	3.931564	3.603513	3.704235	3.750829	3.425182	3.620836	3.557235	3.527289	3.601457	3.617616	3.561267	3.743856	3.511502	3.579572	4.062498	3.574406	3.768905	3.694633	3.784006	3.606963	3.669152	4.000034	3.679452	3.547451	3.642271	3.667159	3.750664	4.232358	3.53406	3.721411	3.84903	3.660813	3.747766	3.481063	3.659955	3.737529	3.72166	3.786882	3.679602	3.707449	3.607322	3.617334	3.65721	3.832229	3.655389	3.656115	3.391649	3.522312	3.615479	3.550749	3.851622	3.913844	3.587079	3.758607	3.631086	3.745924	3.94789	3.674649	3.791528	3.633625	3.537117	3.703753	3.666558	3.573263	4.047521	3.502746	3.597717	3.739631	3.96366	3.693039	3.847926	3.79873	3.507095	3.706208	3.566927	3.625084	3.817734	3.48415	3.794953	3.418967	3.939472	3.585	3.636648	3.502767	3.918205	3.99218	3.742135	3.454207	3.650564	3.822825	4.038454	3.642273	3.771307	3.57942	3.649506	3.616592	3.750668	3.583093	3.806454	3.593288
"11715264_s_at"	3.85263	4.050748	4.038559	3.85813	3.800042	3.786541	3.768231	3.665589	3.998499	3.836775	3.913314	4.112381	4.315946	4.356357	4.213416	4.137738	4.035084	4.226792	4.157511	4.270986	3.895101	3.78214	3.719111	3.871091	3.918942	4.019006	4.02151	4.026917	3.735201	4.219226	4.212849	3.869097	3.756653	3.73842	4.094204	3.888661	3.980336	3.761388	3.853411	3.884349	3.950017	3.89777	3.771432	3.730758	3.821517	4.21481	3.999144	3.886692	3.787479	3.867236	3.875693	3.675163	4.320697	4.472927	4.000256	3.661296	3.994121	3.638433	3.561188	4.096417	3.801253	4.108861	3.904975	3.779036	4.015277	3.846338	3.755593	3.912112	3.8754	3.918302	3.807292	3.774495	3.648836	4.218644	4.042689	3.919281	3.966083	3.863021	3.847456	4.026362	4.17702	4.286633	4.037309	3.803571	3.869086	3.786563	3.816917	3.906364	4.061735	3.95695	3.954409	3.838638	4.105693	4.008221	3.893274	3.902627	4.040362	3.712381	3.675931	3.875614	3.782066	3.885456	3.690289	3.607093	3.721572	4.213355
"11715265_at"	7.86566	7.53801	7.971484	7.695161	8.24206	7.82278	7.577748	7.783359	7.661421	7.696885	7.865793	7.800962	8.153246	7.797438	7.759705	7.458678	7.885178	7.637397	7.944155	7.677488	7.615004	7.940242	7.68297	7.581792	7.853806	7.743979	7.856944	7.681486	7.834562	7.457752	7.963297	7.985551	7.380671	7.628128	7.898733	7.643736	7.531463	7.521612	7.605714	7.540414	8.127756	7.547102	8.032642	7.74494	7.908571	7.994226	7.827725	7.608127	7.440346	7.36416	7.718716	7.580132	7.813568	7.843718	7.718723	7.23204	7.512102	7.712918	7.798847	7.677773	7.534239	7.414211	7.593166	7.47069	7.894398	7.521556	7.837893	7.638417	7.575297	7.596435	7.860064	8.007071	7.367867	7.412492	7.911066	7.757288	7.616375	7.588521	7.532049	7.92426	8.200868	8.095936	7.824547	7.441633	7.66848	7.61144	8.151253	7.904691	7.777557	7.39171	7.490487	7.896133	7.768012	7.840011	7.835597	7.811591	7.70753	7.856453	7.728942	7.770028	7.877882	7.456375	8.183933	7.767722	7.917188	8.199524
"11715266_s_at"	3.915565	3.840117	3.746404	3.617164	3.853684	3.96565	3.982584	3.700453	3.531178	3.604406	3.447246	3.610148	3.721085	3.770153	3.395161	3.73316	3.624208	3.788218	3.680249	3.760343	3.932301	3.700114	4.042732	3.515015	3.791397	3.772122	3.746903	3.629881	3.726381	3.78293	3.742714	3.85198	3.734071	3.524668	3.538925	3.672435	3.941103	3.636697	3.801904	3.977998	3.538939	3.620265	3.880673	3.74718	3.648566	3.765605	3.703914	3.459375	3.761962	3.528302	3.863015	3.759843	3.723753	3.587762	3.763106	3.999218	4.398303	3.783565	3.626158	3.665718	3.51757	3.832031	3.782593	3.775758	3.756508	4.047458	3.60228	3.697711	3.397569	3.735564	3.57355	3.642633	3.661268	4.023342	3.705898	3.857302	3.743426	3.538773	4.003983	4.219254	3.693567	3.740989	3.909451	3.676759	3.763731	3.810915	3.779686	3.709576	3.779307	3.578794	3.751747	3.644495	3.639741	3.537354	3.862016	4.093124	3.590449	3.869528	4.506771	3.499055	3.79361	3.7417	3.758082	4.268785	3.790879	3.823755
"11715267_s_at"	3.885748	3.699207	3.720736	3.682477	4.188319	3.829587	4.059688	3.636092	3.539318	3.837925	3.836638	4.2039	3.73431	3.538134	3.898585	3.645994	3.82979	3.817938	3.8018	3.609745	3.611371	3.74815	3.634951	3.583171	3.603828	3.730226	3.515601	3.547438	3.677477	3.558489	3.653154	3.67044	3.632284	3.77042	3.774566	3.721047	3.615465	3.55538	3.439069	3.606767	3.666094	3.744917	3.739103	3.646101	3.803439	3.795057	3.645551	3.792065	3.634411	3.668658	3.572582	3.668911	3.468347	3.474324	3.816675	3.438271	3.601349	3.624167	3.584723	3.572767	3.322852	3.688867	3.528601	3.4892	3.993965	3.736562	3.713691	3.687552	3.703785	3.644531	3.705553	3.569487	3.65358	3.481754	3.653661	3.43786	3.640801	3.604369	3.703069	3.50797	3.729452	3.710989	3.432008	3.542117	3.569662	3.501884	3.698733	3.691556	3.513304	3.440012	3.667663	3.525477	3.589546	3.550448	3.570511	3.505599	3.522359	3.604633	3.684795	3.890477	3.544704	3.649538	3.646278	3.682636	3.567857	3.766521
"11715268_s_at"	6.494649	6.74407	6.747627	6.465146	6.309811	6.839886	6.849475	7.297032	7.474444	6.548587	8.59907	8.449534	8.644201	7.83883	7.655637	8.161441	7.58327	7.907642	7.11853	6.836629	7.661809	7.695494	7.044127	6.620865	7.597626	7.751507	6.705997	5.701027	8.305183	8.051481	7.796047	8.07893	8.020819	7.923185	7.623263	7.550694	8.05316	8.556633	8.051843	7.830833	6.866033	6.449116	7.133948	6.928235	5.456164	5.127188	6.559706	6.217537	6.283966	5.984151	7.599366	7.391506	7.709655	8.000875	7.627506	6.301012	7.843347	7.282854	7.920088	7.828014	6.900335	6.361101	8.332136	8.380581	6.66049	6.750987	8.695199	8.237543	8.246774	7.954828	6.89803	6.602209	7.924417	7.5272	8.567444	8.283842	7.351762	7.495042	7.80821	7.892573	8.465462	8.128338	7.579367	7.408722	6.850638	6.663517	7.842598	7.778668	6.324988	6.25075	7.406517	7.438147	7.931163	7.646709	6.984881	7.102077	7.671711	7.268956	7.64966	7.879483	8.011034	7.398899	7.076696	6.952579	7.846413	7.950806
"11715269_x_at"	3.591349	3.989392	3.714093	3.732115	4.129119	4.055573	3.719284	3.81005	3.820074	3.880669	3.82952	3.838352	3.841507	3.851092	3.859124	3.757575	3.901237	4.070674	3.954944	3.756745	3.821821	3.641002	3.794262	3.730353	3.737216	3.760625	4.150676	3.90598	3.581279	3.793028	3.612897	3.553475	4.095299	3.941294	3.749932	3.734107	3.830979	4.19071	3.794468	3.661077	3.799654	3.645881	3.750226	3.644926	3.687659	3.654521	3.90694	3.838169	3.694557	4.180974	3.777667	3.914387	4.028725	3.847212	3.926157	4.110525	3.689671	3.835308	3.856132	3.622988	3.706951	3.846604	3.868326	3.768147	3.852396	3.788909	3.691437	3.923189	3.800988	3.835042	4.115941	3.67205	3.76621	3.999493	3.818215	3.807066	3.966695	3.729556	3.705928	3.975144	4.028893	3.86669	3.766015	4.097162	4.035272	3.760305	3.903848	3.627912	3.755973	3.832518	3.747973	3.726627	3.768577	3.839622	3.90071	3.905807	3.836266	4.10733	3.82384	3.885538	4.025764	3.767594	3.856719	3.504834	3.832314	3.85264
"11715270_s_at"	5.046259	4.898889	4.984385	5.090029	5.015146	4.736047	5.168503	5.370974	5.251751	4.973182	5.203841	4.94935	4.859871	4.719841	5.41155	5.297791	4.895359	4.762626	4.770807	4.895541	4.792331	4.732671	4.988061	5.042046	4.94474	4.689242	4.623163	4.888634	4.667533	5.111202	5.718913	5.14313	4.687844	4.647399	4.755029	5.161679	4.339484	4.557414	5.186026	5.124579	5.132174	5.025384	5.409477	4.977772	4.450696	4.835789	4.64371	4.658853	4.881872	5.030562	4.808651	4.631854	4.992106	5.157222	4.71381	5.010625	4.45639	4.561153	4.980434	4.702137	4.953846	5.017012	4.769453	4.744804	4.788982	4.802461	4.815904	4.853599	4.532266	4.865561	5.494309	4.678926	4.795814	4.561441	5.051251	5.049194	4.971086	4.903132	4.866207	5.317284	5.035119	4.952845	4.716911	4.676217	5.087894	4.719647	5.088805	4.794043	4.710516	4.584676	4.867928	4.694603	5.320353	4.858487	4.559114	4.831967	4.69134	4.770938	4.987465	5.369008	5.151853	4.7465	4.632467	4.964715	4.830321	4.438107
"11715271_s_at"	4.077979	4.117073	3.878823	3.785239	4.030117	3.71735	4.274936	4.100981	4.10614	4.168778	4.282482	4.029111	4.628933	4.409097	4.421952	4.312775	4.396424	4.451881	4.537982	4.323592	4.560765	3.915998	4.025439	4.258464	4.420465	3.664038	3.982737	4.013755	3.869159	4.060898	4.142311	4.03324	4.09516	3.845622	4.128178	4.129122	4.312509	3.927703	3.998323	3.817663	4.296792	4.053787	4.452914	4.150368	3.756689	4.063038	3.791977	4.117303	4.109523	4.10502	4.509022	3.832767	4.205612	4.227892	4.404308	3.8722	4.290074	4.030286	3.937356	4.045725	4.388424	3.854169	4.260946	4.134866	3.965685	3.652956	4.000781	4.043476	4.212857	4.408567	4.119898	4.041052	4.175301	4.422584	3.823975	4.107185	4.58723	4.299495	4.121456	4.12077	4.048925	4.049944	4.234282	3.973514	4.251412	3.829389	4.133719	4.285354	4.233571	3.974821	3.772826	3.896723	4.123305	4.11697	4.008981	3.655019	4.149737	4.140615	4.13744	4.275678	4.045583	4.327821	4.121257	4.221024	4.425216	4.140885
"11715272_s_at"	3.523266	3.553867	3.64684	3.659148	3.59626	3.517881	3.668932	3.715142	3.654884	3.475728	3.652505	3.57654	3.595049	3.464056	3.452765	3.765624	3.339406	3.502086	3.474729	3.502488	3.584546	3.61733	3.541559	3.722241	3.546812	3.815432	3.778558	3.688982	3.733093	3.679525	3.474329	3.677417	3.636236	3.793561	3.512851	3.931746	3.676387	3.647683	3.82184	3.831889	3.665809	3.726277	3.743901	3.592289	3.656691	3.499607	3.731095	3.627642	3.820944	4.162675	3.680635	3.765738	3.833093	3.444945	3.523346	3.882419	3.540417	3.673286	3.641691	3.945641	3.765882	3.79316	3.811522	3.886033	3.709547	3.658484	3.909734	3.628742	3.449399	3.803344	3.703394	3.826781	3.501651	3.649093	3.956527	3.874524	3.671709	3.826065	3.67235	3.68264	3.456004	3.455661	3.51098	3.8515	3.778811	3.914362	3.683712	3.518889	3.794392	3.72623	3.682884	3.747437	3.491818	3.469608	3.528557	3.58965	3.69062	3.677323	3.572875	3.663565	3.530565	3.478202	3.761351	3.617808	3.7597	3.748746
"11715273_at"	3.763925	3.824042	3.743493	3.858651	3.821917	3.659793	3.886579	3.611378	4.000612	3.92065	3.690886	3.642634	3.697403	3.535132	3.837362	3.78414	3.644557	3.595714	3.628647	3.565154	3.655926	3.593848	3.814702	3.794547	3.693964	3.61228	3.75235	3.597234	3.661599	3.801407	3.628595	3.822575	3.741715	3.609457	4.129021	3.865834	3.534306	3.885875	3.74084	3.847409	3.975301	3.893741	3.813515	3.681129	3.4535	3.939637	3.704278	3.949306	3.714225	3.996324	4.042916	4.014009	3.745531	3.583439	3.940717	3.879842	3.820383	3.78634	3.685503	3.676621	3.644635	3.771783	3.800356	3.724107	3.650068	3.616812	3.935532	3.874615	3.812368	4.044261	3.791923	3.798622	3.747318	3.56167	3.786729	3.944428	3.999777	3.728604	3.844788	3.669453	3.743345	3.597744	3.759439	3.684612	3.851244	4.002197	3.68919	3.64296	3.899542	3.652576	3.848147	3.981581	3.702402	3.635867	3.945949	3.661842	3.736838	3.818974	3.769741	4.094113	3.743141	3.626921	3.722147	3.936814	3.906054	3.558445
"11715274_x_at"	4.254788	4.166165	4.899945	4.094574	4.051713	4.263741	4.241175	4.371984	3.922242	3.892488	4.096918	4.179269	4.2184	4.041777	4.131512	4.045622	4.392909	4.155361	3.970021	4.102084	4.181612	4.288015	4.365346	4.338446	4.314445	4.180157	4.393871	4.268478	4.407419	4.269474	4.352766	4.059975	4.160239	4.238587	4.55022	4.238026	4.353618	4.258528	4.460052	4.33744	4.747983	4.29527	4.480515	4.263813	4.406085	4.022003	4.080905	4.407205	4.146983	4.993229	4.378049	4.49537	3.90471	4.101306	4.428801	4.859273	4.45186	4.419379	4.218281	4.334251	4.013332	4.169359	4.385016	4.629509	4.317545	4.097625	4.21654	3.928431	4.265797	3.909772	4.080784	4.353426	4.157459	4.304079	4.1435	4.349557	4.677749	4.248204	4.448756	4.14279	4.116148	3.956065	4.415001	4.573606	4.275843	4.523554	4.245191	4.727097	4.826875	4.169879	4.432079	4.210227	4.160343	3.853674	4.339958	4.177752	4.255657	4.290977	4.474656	4.507836	3.910601	4.219011	4.390598	4.52469	4.435328	4.23326
"11715275_s_at"	3.546566	3.433962	3.938839	3.799086	3.574028	3.648516	3.798141	3.639787	3.639304	3.661065	3.922137	3.511141	3.277599	3.306408	3.280886	3.2888	3.272685	3.239413	3.238127	3.186897	3.494895	3.977714	3.755467	3.63861	3.615237	3.493593	3.568142	3.703466	3.520341	3.527705	3.605721	3.446757	3.452881	3.614576	3.531095	3.622251	3.765883	3.631273	3.779839	3.820321	3.774068	3.36625	3.521268	3.79834	3.715124	3.775664	3.811613	3.661833	3.845932	4.2939	3.898036	3.691539	3.233489	3.297209	4.371322	3.80088	3.654537	3.637177	3.56868	3.734667	3.534682	3.567171	3.439895	3.66661	3.634423	3.718589	3.495077	3.529908	3.407024	3.448398	3.651907	3.886281	3.448092	3.61706	3.854392	3.845829	3.865172	3.48819	3.968864	3.753277	3.433875	3.340644	3.619776	3.459958	3.773281	3.69239	3.475074	3.703864	3.538181	3.657153	3.624577	3.691479	3.226074	3.242033	3.487941	3.964295	3.560919	3.730517	3.365633	4.161119	3.406536	3.489753	3.558968	3.668205	3.852909	3.886575
"11715276_s_at"	9.030231	8.701573	8.971615	8.781984	8.688822	8.722239	8.391811	8.709619	8.70471	8.84284	8.53688	8.654366	8.795596	8.796545	9.030259	8.968744	8.770576	8.805844	8.771191	8.801228	8.598742	8.780267	8.368028	8.566004	8.821692	8.808982	8.834068	8.403424	9.014631	8.789823	8.746406	8.841745	8.574856	8.812232	8.605876	8.80583	8.734982	8.408124	8.839508	8.751895	9.113544	8.881884	8.932347	8.850578	9.00209	8.702171	8.719672	8.630551	8.817464	8.548092	8.737388	8.854481	8.845087	8.786334	9.272037	8.341372	8.992395	8.813847	9.105927	9.028195	9.052514	8.466983	8.692062	9.04434	8.668167	8.735511	8.840821	8.858762	8.546245	8.769874	8.716847	8.5744	8.85524	8.39391	8.753818	8.672417	8.881172	9.008606	8.86345	8.68662	8.677658	8.997845	8.943684	8.998939	8.927059	9.043077	8.825896	8.637652	8.882993	8.927837	8.773369	8.857848	8.758009	8.871133	8.655763	8.969922	8.709513	8.885196	8.668875	8.612657	8.868666	8.837797	8.741714	8.528252	8.52664	8.719966
"11715277_s_at"	8.527121	8.250326	8.434258	8.283231	8.048282	7.951834	8.066666	8.046948	7.988914	8.274682	8.178571	8.127862	8.246699	8.248185	8.371613	8.270266	8.394086	8.144522	8.325888	8.437077	8.221394	8.232024	7.995185	7.922976	8.138105	8.195649	8.346838	8.025676	8.453354	8.232834	8.183175	8.332661	8.11351	8.106119	8.137719	8.364597	8.138992	8.124942	8.077817	8.110927	8.450561	8.346835	8.450529	8.166383	8.467694	8.112218	8.13429	8.09954	8.26129	8.08899	8.274557	8.289721	8.242569	8.275244	8.715651	8.042568	8.472831	8.352365	8.623773	8.431251	8.380162	8.062382	8.183439	8.353672	8.188753	8.102187	8.268697	8.338834	7.943074	8.248657	8.185859	8.296005	8.072462	8.174242	8.190829	7.920441	8.251447	8.423934	8.087742	8.215023	8.258883	8.364907	8.492992	8.421547	8.386645	8.372902	8.251833	8.171494	8.452999	8.34189	8.16442	8.208965	8.340743	8.393988	8.422281	8.36576	8.138369	8.323418	7.966267	8.12439	8.357237	8.276196	8.257998	8.124461	7.81897	8.09488
"11715278_s_at"	8.466288	8.315593	8.490795	8.249096	7.875388	8.238832	8.038324	8.233227	7.982745	8.363977	8.154909	8.103785	8.250246	8.192299	8.383686	8.437757	8.21085	7.962943	8.22962	8.383947	8.304526	8.22351	7.975426	8.048674	8.250004	8.178057	8.149769	7.691567	8.43725	8.179262	8.078552	8.481396	7.940331	8.239803	8.237101	8.310471	8.024114	7.998803	8.108894	8.205536	8.550488	8.460096	8.374147	8.239429	8.511391	8.073941	8.168514	8.150757	8.207726	8.238071	8.463232	8.238291	8.262426	8.340403	8.760315	7.848433	8.257555	8.304468	8.536474	8.389488	8.194925	7.975419	8.107374	8.371664	8.146902	8.321203	8.331711	8.378258	7.764419	8.228706	8.098574	8.284709	8.202305	8.063141	8.013191	8.156731	8.243149	8.242495	8.429092	8.148777	8.135242	8.390313	8.447096	8.409071	8.407342	8.445667	8.131367	8.126945	8.467802	8.367739	8.328537	8.282246	8.276429	8.304745	8.239313	8.491575	8.092339	8.311646	8.042976	8.102371	8.329475	8.179827	8.28224	7.920028	7.717383	8.121639
"11715279_x_at"	4.173162	4.189731	4.252227	3.925896	4.025018	3.724513	4.345816	4.005747	4.055197	3.722613	4.050418	3.763623	3.724986	3.753736	3.88842	3.770174	3.566468	3.739472	3.760454	3.882325	3.751999	4.768125	3.97788	3.984601	3.984367	3.780519	4.244101	3.87545	4.462032	3.899889	3.861465	3.802875	4.260599	4.105414	3.977687	4.050365	3.83655	4.121828	4.270416	4.399613	4.148394	3.951564	3.821177	4.08278	3.864741	3.973702	3.968256	3.934288	4.060197	4.37572	3.708951	4.536507	3.69541	3.935019	3.860118	4.66198	4.021417	3.841035	3.866233	3.927593	4.166483	4.300931	4.027608	3.937361	3.986721	4.030581	4.014801	4.267823	3.72788	4.059769	4.240639	3.950027	3.931742	4.105654	3.944706	3.95831	3.904427	3.897903	4.01329	3.724814	3.566901	3.824846	3.669691	4.043684	4.072471	4.15317	3.703389	4.138838	4.08489	4.184444	4.274602	3.971474	3.781007	3.677588	3.893591	4.097787	4.150209	3.922522	4.192781	3.82939	3.881999	3.919461	3.962054	4.222456	4.18573	3.776934
"11715280_s_at"	3.43649	3.518854	3.331523	3.516581	3.451717	3.592661	3.410844	3.46705	3.271279	3.41386	3.742725	3.509765	3.455568	3.494336	3.474447	3.350287	3.442465	3.480781	3.461666	3.541018	3.308792	3.707278	3.329945	3.373672	3.52596	3.380301	3.431013	3.350138	3.372744	3.485949	3.206891	3.268407	3.583055	3.391413	3.539737	3.442265	3.5471	3.414739	3.446909	3.439651	3.380224	3.26817	3.3876	3.417314	3.634439	3.387027	3.386395	3.460517	3.393957	3.470619	3.516542	3.250427	3.603418	3.407283	3.470206	3.363682	3.514277	3.207405	3.464464	3.178725	3.314601	3.589	3.348264	3.424097	3.375523	3.463944	3.216929	3.527212	3.39326	3.470314	3.215853	3.338184	3.357512	3.637662	3.311343	3.478127	3.417816	3.384075	3.444498	3.37521	3.394484	3.445038	3.790092	3.558839	3.361248	3.464312	3.552323	3.431339	3.43774	3.506258	3.262185	3.47433	3.76582	3.440808	4.054551	3.443341	3.405551	3.191061	3.554778	3.447119	3.386078	3.421861	3.542764	3.539158	3.587619	3.58299
"11715281_at"	3.674131	3.739876	3.59496	3.757681	3.62402	3.643876	3.947128	3.849452	3.579255	3.841943	3.40506	3.837017	3.752463	3.599223	3.742613	3.892771	3.818265	3.857948	3.523129	3.694627	4.080793	3.703608	3.796414	3.860708	3.690141	4.12693	3.828778	3.830197	4.321737	3.804767	3.632919	4.00813	3.634122	3.963665	3.898741	3.587052	3.774709	3.837548	4.024514	3.748864	3.968479	3.920751	3.849304	3.71926	3.848147	3.840037	4.19868	3.554307	4.05769	3.925773	3.736405	3.603821	3.574709	3.671628	3.739612	3.92232	4.015842	3.824954	3.590889	3.708544	3.853448	3.647418	3.799491	4.147222	3.757203	3.774485	3.804736	3.618005	3.78421	3.670188	3.611444	3.881503	3.783752	4.237791	3.736261	3.706249	3.723013	3.583233	3.670341	3.870532	3.621599	3.64239	3.789502	3.981267	3.966702	4.015416	3.810763	3.836692	3.9466	4.284776	3.919336	3.908209	3.732634	3.743943	3.775772	4.089862	3.8129	4.122666	3.779208	3.6462	3.76172	3.922949	3.685843	3.709647	3.433293	3.827081
"11715282_s_at"	4.098792	3.959984	4.199629	4.194901	4.180538	4.531101	4.422082	4.161781	4.36428	3.801943	3.986338	3.679703	4.480263	4.374625	4.493838	4.342179	4.633714	4.694621	4.40863	4.488587	4.364395	4.19754	4.185709	4.205999	4.171603	4.601547	4.721313	4.541662	3.962816	4.192604	4.414016	4.153364	3.958728	4.180659	4.38765	4.167002	4.287663	4.089256	4.211783	4.176986	4.155316	3.984666	4.375879	4.123515	4.235445	4.476205	4.155394	4.191375	3.988327	4.449976	3.942899	4.09139	4.467723	4.632527	4.419072	4.335442	4.784633	4.179957	4.094474	4.102261	4.044936	4.116001	4.220169	4.091991	4.191889	3.973136	4.127005	4.155337	3.795877	3.943394	4.4124	4.530504	4.045532	3.869334	3.980623	4.401454	4.26615	4.089594	3.958549	3.962288	4.690283	4.560509	4.198748	4.69344	4.09472	4.319526	4.338572	4.044852	4.151539	3.947493	3.979652	4.05122	4.564963	4.578332	4.196582	4.0065	4.09122	3.850096	4.683081	4.478462	3.824889	4.289885	4.200474	4.004775	4.016881	4.195902
"11715283_at"	3.728382	3.829688	3.227563	3.59166	3.827485	3.612109	3.661635	3.54631	3.821942	3.712331	3.855123	3.508041	3.648138	3.658053	3.691432	3.687176	3.728387	3.724695	3.767889	3.68191	3.623157	3.578617	3.661583	3.821149	3.606827	3.818181	3.675089	3.345516	3.758258	3.804783	3.78212	3.426128	3.744128	3.762636	3.721522	3.372945	3.882542	3.395313	3.501907	3.980124	3.580024	3.528024	3.688971	3.674854	3.716243	3.620795	3.648505	3.601184	3.620624	3.933894	3.533266	3.681467	3.632136	3.524711	3.900278	3.575201	3.856637	3.483447	3.465625	3.73273	3.734921	3.83099	3.707109	3.844953	4.319865	3.441635	3.539584	3.602246	3.875672	3.765322	3.968835	3.575515	3.685842	3.951296	3.745811	3.573175	3.754444	3.347288	3.756838	3.632075	4.020323	3.952409	3.727412	3.664761	3.581596	3.467314	3.646503	3.690484	3.575982	3.743813	3.67199	3.858304	3.793746	3.755538	3.895421	3.635658	3.703532	3.573629	3.789315	3.763277	3.55254	3.805921	3.869038	3.705112	3.566421	3.679386
"11715284_x_at"	4.76342	4.7727	4.135148	4.483024	4.585527	4.480663	4.577852	4.782256	4.695808	4.503127	4.332625	4.146431	4.739039	4.705926	4.672982	5.098002	4.712179	4.648999	4.860901	4.817239	4.422025	4.399057	4.276567	4.447977	4.533695	4.369847	4.603259	4.636531	4.514478	4.45965	4.777277	4.405259	4.584023	4.796442	4.607348	4.357187	4.441844	4.274053	4.368466	4.460619	5.439426	4.367051	4.651361	4.84313	4.732846	4.807769	4.639468	4.528838	4.75769	4.702151	4.755285	4.487441	5.000347	4.98357	4.457879	4.713954	4.567354	4.549419	4.351604	4.411778	4.388961	4.699285	4.678903	4.368847	4.047209	4.316428	4.484372	4.58916	4.838146	5.292058	4.488442	4.355088	4.567622	5.233462	4.166131	4.383185	4.599483	4.549814	4.540291	4.596401	4.725929	4.587759	4.354533	4.6197	4.621497	5.056728	4.597651	4.669365	4.729465	4.925437	4.449872	4.607261	4.400168	4.533482	4.963112	4.495636	4.346488	4.548012	4.62307	4.707454	4.356277	4.676217	4.6304	4.861782	4.366409	4.564431
"11715285_at"	3.726667	3.89832	3.857398	3.679802	4.079916	3.866333	4.090744	4.083494	4.021741	3.680757	3.872321	3.890098	4.375053	4.254135	4.327612	4.284142	4.504551	4.045996	4.55804	4.733876	3.957346	3.770631	3.646582	3.644376	3.851481	4.170721	3.735576	3.581103	3.817155	3.759609	4.072477	4.009752	3.843133	3.891093	3.940331	3.867933	3.94962	4.113968	3.857598	3.712765	4.009828	3.950641	4.187734	3.684107	3.916911	3.716965	3.845126	4.130019	3.567793	3.52887	3.934013	4.175333	5.21469	4.774618	3.736104	3.728153	3.721752	3.958906	4.279198	4.226549	3.663079	3.640485	4.119964	4.058661	3.580316	3.582226	3.795423	4.217759	3.671752	3.78464	3.798054	4.289512	3.600338	3.748152	3.885832	3.863669	3.607212	3.852373	4.027671	3.954681	4.380692	4.650951	4.404704	4.098282	4.022455	3.945324	3.873464	4.02008	4.06427	3.92374	4.046261	3.855018	5.003794	5.085543	3.72903	3.929574	4.058424	4.201724	4.036128	4.111126	3.996301	4.217191	4.017059	4.101776	3.861468	3.686438
"11715286_x_at"	3.960145	3.911316	3.806496	3.951451	4.272235	3.888094	3.552798	4.864097	3.832419	4.397048	3.704574	3.698673	4.439641	4.487884	4.15987	4.11847	4.23253	4.525406	4.233837	4.284172	3.723107	3.481358	3.70953	3.609653	3.818725	3.779792	3.611359	3.534592	3.729082	3.597229	3.908798	3.901562	3.702547	3.710965	4.165106	3.773372	3.415212	3.744969	3.879259	3.637786	4.00878	3.990119	3.849414	3.571853	3.85787	3.545468	3.642192	3.868089	3.805195	3.656048	3.939419	4.049559	4.08936	4.430463	3.986274	3.582305	4.222121	3.909625	3.796049	3.949811	3.785261	3.771754	3.71588	3.814898	3.628556	4.190539	3.963476	4.152585	3.769578	4.287497	3.40413	3.693332	4.146993	3.656197	3.686573	4.031924	3.486951	3.640739	3.889002	4.17035	4.43054	4.305827	3.650247	3.8195	3.987788	4.110928	3.834807	3.834593	3.851936	3.79236	3.882368	3.541124	4.571858	4.680151	3.877179	3.941006	3.820199	3.879237	3.697837	4.11662	3.704829	4.23483	3.986877	3.681152	3.552948	3.745277
"11715287_at"	3.549329	4.198376	4.015888	4.316571	4.569669	3.945087	4.53201	4.034376	4.108558	3.868714	3.898701	3.756774	4.057124	4.278646	4.133669	4.445807	4.407323	4.278717	4.195584	4.120396	3.975276	4.063208	3.900747	4.10551	3.943869	4.225567	4.216781	4.047394	4.378853	3.950815	4.307227	4.347926	3.946841	4.03444	4.089872	3.69917	4.305016	4.516127	4.11008	4.013549	4.354119	4.328884	4.017027	3.969027	4.197408	4.179954	4.716949	4.126963	4.137286	3.806056	4.650194	4.188559	4.499855	4.170037	3.806448	3.94668	4.217758	4.287702	4.130822	4.040665	3.869397	4.297052	4.14348	4.024954	4.127172	4.150087	4.386758	4.314093	4.063375	3.89159	4.267769	4.089344	4.133698	4.351854	4.079863	4.165191	4.032088	3.940666	3.950208	4.092905	4.304166	4.368737	4.165512	4.119702	4.063236	4.972919	3.840952	4.089751	4.348786	4.019955	4.007154	4.081084	4.898421	4.703316	4.049941	3.976269	4.228011	4.030193	4.53575	4.11662	4.005686	3.857245	4.305931	4.276759	4.021335	4.168535
"11715288_s_at"	3.452837	3.4193	3.430154	3.478968	3.536121	3.512619	3.422275	3.481286	3.469915	3.520921	3.421247	3.608146	3.579831	3.400275	3.504184	3.268117	3.46097	3.539063	3.329552	3.378976	3.414269	3.433487	3.517479	3.368128	3.451626	3.342756	3.601944	3.553814	3.673978	3.383185	3.510015	3.387393	3.634706	3.452682	3.505986	3.536866	3.514138	3.709407	3.311672	3.380681	3.475192	3.558703	3.40582	3.432487	3.461831	3.736118	3.682108	3.490831	3.425862	3.622197	3.523209	3.429538	3.641673	3.561539	3.371845	3.367651	3.194727	3.603	3.358395	3.475787	3.667702	3.433268	3.373796	3.449869	3.472209	3.536272	3.375277	3.411725	3.396762	3.345603	3.494986	3.509944	3.575374	3.555761	3.402832	3.561624	3.488508	3.396695	3.553946	3.466983	3.413445	3.511159	3.414877	3.489673	3.50754	3.488624	3.604842	3.353938	3.530999	3.440896	3.773557	3.480824	3.346464	3.527716	3.423168	3.787837	3.663383	3.528301	3.452292	3.927524	3.457363	3.30459	3.464016	3.618941	3.696338	3.697404
"11715289_s_at"	3.795877	3.7698	3.609461	3.719283	3.86126	3.681883	4.068073	3.797841	3.738448	3.630223	3.852486	3.567735	3.756114	3.745714	3.94673	3.780774	3.642014	3.671254	3.867736	3.621813	3.457755	3.921014	3.709319	3.585939	3.503709	3.485827	3.748966	3.805951	3.779484	3.676049	3.732436	3.695783	3.605648	3.720937	3.630501	3.597775	3.815569	3.723499	3.793129	3.805226	3.944051	3.709053	4.026392	3.630775	3.913491	3.631496	3.636078	3.687932	3.742284	3.716046	3.711405	3.735781	3.951467	3.782142	3.459148	3.903259	3.569339	3.743484	3.557547	3.530437	3.81633	3.828567	3.912698	3.551908	3.628014	3.853734	3.723785	3.616991	3.746811	3.919997	3.950336	3.519186	3.833627	3.710527	3.678921	3.753616	3.652261	3.619519	3.656754	3.441369	3.73674	3.792666	3.784769	3.786189	3.630899	3.618855	3.634797	3.767822	3.887566	3.630238	3.730949	3.86572	3.645385	3.677713	3.693861	3.724737	3.697468	3.474235	3.991251	3.751376	3.897916	3.632274	3.808886	3.756304	3.590185	3.821103
"11715290_s_at"	3.894059	3.803375	3.559275	3.760885	3.910933	3.677179	4.035307	4.066731	3.759017	3.74351	3.817545	3.798083	3.592247	3.631027	3.646572	3.713064	3.837749	3.684487	3.653428	3.528993	3.948608	3.778572	3.489752	3.770742	3.982132	3.920402	3.724385	3.578291	4.062719	3.654463	3.614299	3.8952	3.975627	3.898918	3.882208	3.522128	4.102719	4.184238	3.706777	4.015246	3.975898	3.858069	3.622036	3.913347	3.840579	3.635994	3.724284	3.765631	3.719131	3.942844	3.732508	3.689637	3.603454	3.908062	3.558626	4.106502	3.705683	3.939872	3.500722	3.893499	3.500945	3.728635	3.533719	3.818245	3.828037	3.771642	3.7536	3.863231	3.90151	3.796464	3.72739	3.728042	3.507411	3.84561	3.971136	3.829808	3.740027	3.601845	3.538231	3.460527	3.617635	3.934213	3.928988	3.812578	3.722342	3.709869	3.625165	3.753553	3.735011	4.01997	3.85473	3.856041	3.550107	3.499923	3.532258	4.114959	3.530558	3.411999	3.502854	3.963727	4.014538	3.85705	3.793717	3.514656	3.727482	4.043942
"11715291_s_at"	3.531583	3.782305	3.719338	3.585041	3.624873	3.611099	3.43296	3.610135	3.669142	3.545986	3.605452	3.824343	3.365663	3.322208	3.690068	3.547072	3.487346	3.372155	3.438223	3.531783	3.624007	3.674643	3.564471	3.593522	3.548439	3.713537	3.644783	3.879996	3.591148	3.411916	3.651452	3.676753	3.51951	3.650262	3.675538	3.571768	3.635247	3.716618	3.607224	3.802908	3.874538	4.123978	3.860041	3.672604	3.580568	3.574666	3.483115	3.677202	3.529072	3.624357	3.905401	3.874542	3.655842	3.731586	3.500088	3.88444	3.868953	3.867213	3.855213	3.715145	3.478469	3.532159	3.706285	3.5663	3.501923	3.690453	3.766415	3.69476	3.818215	3.679687	3.832134	3.593081	3.756708	3.625113	3.720342	3.674506	3.701294	3.710348	3.60642	3.755812	3.617252	3.545572	3.618507	3.588393	4.069095	3.861433	3.554546	3.734333	3.900879	3.746568	3.402219	3.619149	3.365017	3.612517	3.610044	3.623845	3.657791	3.394426	3.796129	3.628549	3.578034	3.770156	3.63782	3.606768	3.485145	3.757777
"11715292_at"	3.681452	3.812152	3.753623	3.975532	3.94426	3.788681	3.758551	3.841607	3.655734	3.765278	3.94426	3.588073	3.6943	3.930586	4.030182	3.786496	3.762269	4.054401	3.909613	3.735423	3.659838	3.703608	3.729494	3.815405	4.108224	4.078569	4.105327	3.761096	3.95919	3.80687	3.782515	3.94	4.095303	4.546082	4.014765	3.865836	3.884902	3.963943	3.629407	3.61737	3.87933	3.812372	3.810897	3.717703	3.891359	3.745257	4.136199	3.87835	4.091352	3.920671	3.689908	3.850584	3.779734	3.961152	3.678	3.899136	3.500808	3.767314	3.679729	3.78794	3.917538	3.912829	3.706328	3.785737	3.653055	4.127788	3.749334	3.909101	3.919049	3.972546	3.688648	3.673528	4.024549	3.961296	3.656645	3.700113	3.82838	3.842173	3.815012	3.878272	3.992838	4.171755	3.721355	3.905097	3.65547	3.848883	3.79016	3.782436	3.431897	3.688933	3.883295	3.743966	4.194448	4.265625	3.740376	4.033931	3.844074	4.219817	3.643082	3.977157	3.680957	3.778003	3.972893	3.686568	3.721339	3.81025
"11715293_s_at"	7.614869	7.33183	7.538191	6.727938	6.796435	7.050447	7.249127	6.907721	6.991105	6.907445	7.345394	7.531246	8.405395	8.007281	8.247932	8.396036	7.938871	7.844888	8.034355	8.03966	7.55222	6.850583	7.113525	6.824962	6.61188	7.34834	6.709715	6.63933	7.449277	7.231853	7.247442	6.925468	7.395949	7.13379	7.352797	6.967608	6.879397	7.246386	7.601728	6.988441	7.07499	7.172677	7.1352	6.864248	7.133138	6.594509	6.786075	6.953116	6.724606	6.509272	7.615611	7.704305	8.45526	7.734204	7.230762	6.495551	7.277884	7.539223	7.066132	6.897093	7.17839	6.517212	6.703996	7.379396	6.823113	6.640163	7.502301	7.492632	7.337372	7.947984	7.156279	7.296307	7.592659	7.211721	7.164458	7.154098	6.522133	7.631236	7.37532	6.801499	8.141862	7.887093	6.562024	7.274587	7.686862	7.647755	7.764225	7.463806	7.659586	6.988712	7.210175	6.997303	8.017476	7.903029	6.671984	7.425036	7.132876	6.897276	7.262504	7.52274	7.309505	7.635702	6.925526	6.807805	6.0848	6.671527
"11715294_s_at"	3.562137	3.312354	3.752752	3.710528	3.604559	3.448394	3.549452	3.50213	3.261589	3.561541	3.374541	3.861053	3.409504	3.539642	3.307715	3.434696	3.278274	3.275716	3.552104	3.363375	3.558514	3.645454	3.566919	3.582956	3.525025	3.679692	3.508017	3.473336	3.565808	3.43249	3.715813	3.358443	3.497812	3.39612	3.634153	3.459172	3.654042	3.702258	3.642887	3.536432	3.639624	3.629838	3.42814	3.476135	3.562712	3.575172	3.697472	3.604506	3.61561	3.479429	3.57849	3.501215	3.34319	3.284167	3.680881	3.634411	3.57318	3.793135	3.635338	3.549836	3.530498	3.525585	3.524255	3.601424	3.576674	3.602917	3.607101	3.553005	3.560771	3.758717	3.788307	3.473229	3.6918	3.498705	3.52472	3.914198	3.501877	3.385749	3.436409	3.455037	3.389856	3.509629	3.494179	3.51967	3.469691	3.722676	3.713992	3.839225	3.551875	3.559918	3.687946	3.439814	3.453501	3.30728	3.812421	3.603362	3.642484	3.509418	3.765399	3.441377	3.668789	3.735779	3.557796	3.405843	3.624222	3.373146
"11715295_s_at"	3.793316	3.745697	3.666147	3.621204	3.640452	3.744547	3.98143	3.867138	3.84233	3.749173	3.733645	3.816168	3.494576	3.765311	3.977252	3.826354	3.755315	3.71409	3.785832	4.008752	3.648418	4.047696	3.847524	3.79798	3.812655	3.836957	3.651721	4.074375	3.923915	3.950554	3.797157	3.81687	3.898671	3.793614	3.856465	3.901268	3.786055	3.739507	3.843643	4.126833	3.6289	3.883873	3.898403	3.837431	3.839036	4.281465	3.957157	3.662704	3.925255	3.711209	3.620829	3.816424	3.723041	3.769317	3.809699	3.748211	4.547255	3.824471	3.555967	3.750213	3.638228	4.165417	4.204546	3.924277	3.672864	4.369512	3.629694	3.672498	3.941248	3.761466	3.757923	4.007696	3.724787	3.963381	3.957061	3.802596	3.840701	3.86752	4.002463	3.888904	3.561398	3.729412	3.882704	3.740688	4.081263	3.79339	3.982229	3.84011	3.618217	3.843356	3.791554	3.851264	3.93784	3.701935	3.927979	3.730601	3.844232	3.945421	4.007575	3.772365	3.540337	4.071367	3.556884	3.693986	3.401276	3.496837
"11715296_s_at"	4.626669	4.167099	4.055906	4.148952	4.438569	4.326411	4.429718	4.181756	4.339326	4.293108	4.28837	4.357296	4.542211	4.310684	4.743106	4.287127	4.524959	4.44227	4.541021	4.665585	4.536152	4.419054	4.492782	4.191649	4.367283	4.622819	5.051422	4.07392	4.551019	5.152038	4.542575	4.153658	4.438848	4.482341	4.298944	3.907379	4.366946	4.509681	4.532135	4.163054	4.228387	4.225402	4.195268	4.324532	4.056597	4.290388	4.319397	4.322801	4.141209	5.105458	4.398581	4.39184	4.596246	4.341038	4.099922	4.538336	4.4302	4.215843	4.483077	4.564231	4.169223	4.568881	4.427333	4.590642	4.575265	4.084972	4.228203	4.331882	4.230873	4.160593	4.672801	4.275033	4.11347	4.506303	4.474537	4.682667	4.42095	3.976736	4.405734	3.941546	4.637267	4.720027	4.116047	4.011502	4.153969	4.145834	4.081295	4.319126	4.317157	4.109601	4.600808	4.386025	4.823228	4.448849	4.62394	4.169518	4.335532	4.136294	4.301573	3.929743	4.274593	4.904871	4.37002	4.831965	4.371265	4.302573
"11715297_at"	3.704903	3.632235	3.858633	3.927836	3.527163	3.837373	3.854393	3.693168	3.555801	3.737036	3.656151	3.863852	3.752359	3.766998	3.857101	3.770898	3.775733	3.655228	3.718326	3.690659	3.296453	4.411622	3.801011	3.725024	3.729719	3.838358	3.786662	3.904799	3.548711	3.846109	3.703173	3.78559	3.600881	3.81118	3.978578	3.410138	3.674221	3.996528	3.926171	3.677084	3.770495	3.894511	3.57105	3.744712	3.870227	3.896196	4.173394	3.908525	3.698006	3.839148	4.150802	3.809108	4.059672	3.582293	3.935231	3.884382	3.899245	3.660876	3.766973	3.787831	3.82734	3.939516	4.003496	4.049345	3.875793	3.726259	4.085782	3.765199	3.96905	4.005148	3.733287	3.833469	3.823905	3.559028	4.060763	3.900438	3.713682	3.797734	3.712329	3.498392	3.662345	3.717041	3.843983	4.116892	4.092305	3.89829	3.687525	3.810062	3.565557	4.017053	3.851717	3.616828	3.638613	3.548497	3.755173	3.771468	3.567241	3.953588	3.785909	3.587369	3.628945	3.545988	3.861913	3.546471	3.740445	3.908117
"11715298_x_at"	4.35147	3.902376	3.950554	4.098249	3.719904	3.729709	3.917478	4.097397	4.123837	3.947907	3.877783	3.973339	3.821008	3.734047	3.880804	3.704277	3.904468	3.750546	3.718642	3.538116	4.108384	3.881871	4.004462	3.855673	4.008319	3.626055	4.052782	4.059284	3.973536	3.748259	3.94539	3.81342	3.659541	3.860634	3.892493	3.979572	4.126036	4.057596	3.912467	4.039262	4.196761	3.843014	4.099935	4.05885	3.976979	3.703497	3.991062	4.06897	3.602187	4.148033	4.278517	3.951962	3.928341	3.674841	4.628467	4.029875	3.685949	3.779567	3.96165	3.994995	3.872245	4.058401	3.909077	3.960001	3.924424	3.813389	3.813757	4.048387	3.913356	4.039103	3.911983	3.936141	3.95537	3.958555	4.154249	3.830708	4.038077	3.791049	3.794713	4.247884	3.668709	4.068042	3.979205	3.935097	3.900099	3.773938	3.799881	3.917289	3.918001	3.813337	4.577202	3.770641	3.744889	3.556382	4.270688	3.754959	3.871212	4.142325	3.677273	3.971199	3.593848	3.787863	3.732458	3.895336	3.910639	4.07812
"11715299_s_at"	3.7927	3.511093	3.685909	3.845926	3.659969	3.477524	3.837116	3.329232	3.779502	3.491997	3.595693	3.750442	3.704896	3.678031	3.752535	3.750556	3.756827	4.086932	3.826902	3.834523	3.519996	4.074955	3.849536	3.816655	3.400509	3.657656	3.689369	3.718311	3.76404	3.693587	3.711304	3.594158	3.868679	3.533787	3.414927	3.875412	3.799558	3.650091	3.847374	3.563477	3.846793	3.632059	3.668806	3.632852	3.827257	3.719854	3.602589	3.793544	3.564667	3.748173	3.7262	3.778323	3.841902	3.757308	3.653466	3.916219	3.611652	3.74743	3.672216	3.650667	3.878099	4.031277	3.683802	3.792766	4.228703	3.697924	3.593487	3.918141	3.979524	3.920281	4.040141	3.839213	3.536126	4.022855	3.694874	3.715513	3.850343	3.607275	3.623133	4.085767	3.882618	3.594485	3.7361	3.717174	3.936577	3.808342	3.803286	4.227407	3.98891	3.515357	3.730855	3.694357	3.702137	3.671697	3.650474	3.642439	4.060715	3.598476	4.143394	4.280376	3.622774	3.752986	3.69139	3.86085	4.070625	3.624524
"11715300_s_at"	4.143676	3.444461	3.542756	3.358118	3.404842	3.506786	3.479033	3.76916	3.505228	3.566437	3.750395	3.664288	3.163024	3.224037	3.278329	3.28252	3.264936	3.308628	3.338938	3.272293	3.393041	3.612839	3.607526	3.557038	3.455022	3.357563	3.541684	3.32497	3.339694	3.51521	3.404284	3.680955	3.487459	3.473582	3.338182	3.522236	3.417564	3.491794	3.58286	3.628466	3.474746	3.462244	3.628866	3.753459	3.402137	3.459588	3.899735	3.92056	3.378795	3.829057	3.401149	3.475427	3.329791	3.271738	3.560847	3.897811	3.53574	3.452975	3.531739	3.571606	3.400432	3.546314	3.527603	3.531545	3.787541	3.701578	3.532126	3.412814	3.723156	3.618816	3.76214	3.565827	3.661064	3.558712	3.367939	3.421679	3.41519	3.266998	3.537745	3.346974	3.239212	3.226808	3.344315	3.448636	3.504186	3.4754	3.431118	3.489027	3.34574	3.423852	3.499978	3.521347	3.303043	3.318094	3.451488	3.722512	3.499953	3.900012	3.601126	3.44985	3.709349	3.404113	3.579434	3.228421	3.416887	3.466022
"11715301_s_at"	5.478283	5.840505	6.410577	6.304069	6.822384	6.465749	6.0433	6.006394	6.425362	6.133055	5.964228	6.243078	5.56155	5.732547	5.307598	5.283862	6.305767	6.092091	5.757302	5.637224	5.546682	5.820613	5.790562	5.903139	6.068062	6.051549	5.479735	5.874986	5.819705	5.228947	5.760076	6.256089	5.759595	5.44949	5.176583	5.558849	5.898393	5.335202	5.288319	5.209113	5.315178	5.622363	5.119376	5.152229	6.161193	6.097236	6.164156	6.230242	6.116701	5.089947	5.860033	5.779386	5.415765	5.306606	5.335299	5.514708	6.151269	5.808885	5.743105	5.729187	6.469699	5.711657	5.670975	5.748643	6.116306	5.536462	6.51441	6.056164	5.886055	5.788736	5.486004	5.534329	5.684207	5.470141	5.930879	5.04991	6.479223	6.78506	5.577436	5.436268	5.581867	5.757672	5.582808	5.653036	4.461458	4.6399	5.362158	5.117943	5.557505	5.547427	6.233565	6.122202	5.796969	5.674618	5.812117	6.061159	5.913926	6.158749	4.631458	5.172253	5.853459	5.519039	5.865406	4.796304	6.197628	6.29327
"11715302_s_at"	3.848043	4.016453	3.495737	3.615538	3.918593	3.485785	3.770442	3.600604	3.602506	3.762294	3.647924	3.656847	3.671694	3.552816	3.788633	3.642638	3.851483	3.646276	3.814295	3.581541	3.707121	3.899077	3.717568	3.650983	3.764341	3.461966	3.636754	3.783598	3.441312	4.085668	3.640079	3.956945	3.564303	3.508558	3.914434	3.582969	3.796808	3.596631	3.637397	3.571289	3.771143	3.670384	3.920488	3.700098	3.802048	3.659008	3.604855	3.641051	3.796268	3.683239	3.996733	3.619981	3.792913	3.730431	3.649548	3.879471	3.493504	3.626126	3.648563	3.673303	3.475626	3.54008	3.552142	3.62241	3.739352	3.511753	3.794903	3.753383	3.77109	3.8386	3.657712	3.657077	3.639438	4.074968	3.638522	3.97251	3.42171	3.597424	4.018501	3.757444	3.794197	3.710919	3.452148	3.627258	3.627129	3.754947	3.880904	3.797482	3.936916	3.651536	3.648115	3.513733	3.860758	3.672781	3.655688	3.43531	3.724721	3.664435	3.810404	3.877139	3.501978	3.825776	3.479834	3.687366	3.700336	3.807662
"11715303_s_at"	3.737591	3.62198	3.258808	3.533834	3.576046	3.56937	3.619859	3.284177	3.427814	3.533889	3.929373	3.710539	3.750293	3.931549	3.948453	3.781418	3.866773	3.829683	3.981382	3.782527	3.612802	3.53338	3.667959	3.664395	3.96306	3.51632	3.587801	3.794685	3.654044	3.497039	3.592156	3.599068	3.403741	3.495638	3.332695	3.249882	3.722819	3.428643	3.679939	3.415757	3.54996	3.548005	3.563295	3.719141	3.322426	3.562989	3.586321	3.501572	3.489375	3.692469	3.675012	3.40519	3.686981	3.6553	3.44874	3.766504	3.67015	3.625229	3.462146	4.123672	3.658274	3.943245	3.396851	3.613648	3.629399	3.458322	3.626765	3.680881	3.562349	3.516196	3.377896	3.400081	3.591553	3.724845	3.434576	3.505717	3.50557	3.749051	3.433921	3.434654	4.031914	3.781035	3.596554	3.503388	3.580083	3.43549	3.536191	3.577284	3.604123	3.532932	3.412163	3.541111	3.943414	3.929012	3.606053	3.600915	3.58394	3.670702	4.159917	3.437326	3.582152	3.434621	3.359074	3.4113	3.48035	3.591587
"11715304_s_at"	3.803574	3.645905	3.544841	3.702425	3.593387	3.856619	3.686143	3.779146	3.889265	3.644933	3.744419	3.596217	3.669418	3.725903	3.641519	3.752631	3.835716	3.638995	3.541782	3.65643	3.444432	3.66359	3.67087	3.71698	3.635412	3.591237	3.744522	4.054153	3.706836	3.689964	3.611893	3.544154	3.460407	3.67585	3.690451	3.437164	3.832651	4.093295	3.811645	3.587818	3.438841	3.683327	3.602709	3.807972	3.784902	3.816484	3.66976	3.526937	3.568744	3.822656	3.484481	3.543206	3.905916	3.742525	3.700824	3.517823	3.752803	3.460697	3.702973	3.654424	3.598625	3.555963	3.540179	3.725105	3.569772	3.453976	3.718667	3.720616	3.595632	3.586721	3.828474	3.676362	3.615478	3.590394	3.526249	4.048306	3.736846	3.805682	3.692534	3.311881	3.770083	3.479179	3.643763	3.537296	3.528385	3.497369	3.651363	3.67401	3.68857	3.654862	3.471896	3.662751	3.74586	3.618965	3.465237	3.450373	3.750627	3.613376	3.658503	3.720306	3.83274	3.621525	3.410479	3.545615	3.734631	3.560568
"11715305_s_at"	3.618351	3.96749	3.970255	4.485244	3.694761	3.69852	3.5934	4.164607	3.617738	3.686577	3.652415	3.961592	3.818087	4.029262	3.765523	3.489905	3.804344	3.687536	3.541686	3.452982	3.82321	3.834408	3.604069	3.728799	3.877001	3.919511	3.945651	4.151105	3.722637	3.810473	3.854027	3.504227	3.68397	4.120274	3.968231	3.637115	4.96611	4.539361	3.686207	3.461955	4.403527	3.47412	3.829252	3.601317	3.974869	3.686862	3.719886	3.937787	3.576885	3.5104	3.911041	3.727292	3.514193	3.370872	3.638844	3.785976	3.764247	3.549764	3.510239	3.60433	3.67048	3.608059	3.712853	3.587827	3.781757	3.501769	3.661865	3.659235	3.773996	3.676985	3.543412	3.771396	3.848004	3.600828	3.550185	3.628227	3.726579	3.641915	3.671815	3.711723	3.678819	3.528087	3.824527	3.703509	3.456583	3.735373	3.558759	3.633087	3.746799	3.65167	4.256808	4.320127	3.533512	3.587126	3.585407	3.80827	3.725753	3.442166	4.059948	3.615617	3.610658	3.821871	3.752342	3.849645	3.761082	4.34311
"11715306_s_at"	4.941459	3.384848	3.677026	3.479673	3.913018	3.751925	3.619749	3.504059	3.596289	3.645505	3.50596	3.527566	4.288917	3.486729	3.55961	3.474424	3.461104	3.321036	3.616096	3.424699	3.813328	3.588273	3.671638	3.663252	3.871949	3.627422	3.866721	3.761611	3.98864	3.690393	4.071492	3.581755	3.689017	3.587191	3.440412	3.579988	3.789911	3.979789	5.003376	3.759423	5.234679	3.737424	4.245519	3.91038	3.488132	3.441602	3.5871	3.739791	3.998927	3.750842	4.998982	3.962512	3.526968	3.346516	3.578741	3.876043	3.557513	3.868608	5.651228	3.731582	3.641335	3.836378	3.834954	3.798578	4.132722	3.582175	3.707413	3.541714	3.441672	3.52339	3.843885	3.590075	3.56642	3.628468	3.769383	3.8998	3.739394	3.907719	4.189263	3.426112	3.565162	3.485497	3.87569	3.748345	3.599612	3.44475	4.135011	3.616292	3.847345	3.782515	3.876844	3.50134	4.279991	3.343988	3.708374	3.51793	3.818019	3.729355	3.684342	3.598412	3.772804	3.546919	3.516375	3.524911	4.189058	3.517898
"11715307_s_at"	4.425973	4.821002	4.658864	4.663167	4.760729	4.091768	4.868536	4.66779	5.049385	5.147622	5.113811	4.769955	4.973833	4.777624	5.099846	4.919657	4.712184	4.739908	4.733212	4.767863	5.101062	4.363389	4.798813	4.47302	4.618315	4.362822	5.157742	5.182446	4.95413	4.707207	4.661329	4.795504	4.723928	4.349018	5.55186	5.005192	5.018198	4.614804	4.741159	4.966888	4.944014	4.633063	4.838231	4.680129	5.032148	5.164205	5.435924	4.346291	4.60583	4.95493	4.848619	4.933684	4.933054	4.866695	5.051514	4.4622	5.26028	4.771388	4.556888	4.694793	4.782512	4.782617	5.031726	4.583199	4.804492	4.530712	4.970273	4.533273	5.009514	5.046196	4.927167	4.549292	4.649089	4.864902	4.581661	4.653143	4.746269	4.63602	4.635013	5.114306	4.763405	4.608211	4.81379	5.027131	4.581305	4.99265	5.141822	4.87989	5.095968	5.132603	4.727451	5.083044	5.016306	4.88584	5.239022	4.884475	4.728104	5.172152	5.063782	5.41464	4.736526	4.817995	4.791956	5.065191	4.724888	4.829323
"11715308_s_at"	4.549842	4.091842	4.0764	4.50245	4.400158	4.202493	4.13865	4.586991	4.214112	4.380518	4.269633	4.106424	4.25056	4.17617	4.286252	4.315574	4.300263	4.260425	4.399254	4.289371	3.989656	3.904408	4.349861	4.291541	4.271593	4.155103	4.547904	4.085709	3.966222	4.169694	4.196744	4.063324	3.882843	4.065401	4.258094	4.217968	4.445365	4.479538	4.220451	4.178934	4.032646	4.153643	4.997346	4.174301	4.073657	4.077478	4.478541	4.253741	4.175289	4.355769	4.110134	4.531756	4.326767	4.292807	4.56602	4.532799	4.056684	4.093699	4.012919	4.186674	4.330677	4.380893	4.193005	4.306916	3.825239	3.912407	4.314754	4.263397	4.309447	4.166975	4.285516	4.132143	4.207118	4.648686	4.178328	4.03755	3.849167	4.119339	4.52349	4.818316	4.396756	4.065695	4.074027	4.815701	4.118232	4.244148	4.534173	4.626664	4.290936	4.281832	4.03847	4.40294	4.258362	4.305704	4.1225	3.978611	4.414242	4.192271	4.535465	4.297722	4.340128	3.991286	4.169967	4.425226	4.784662	4.043799
"11715309_s_at"	4.738711	4.148546	4.23842	4.259239	5.413366	4.155917	4.224438	4.421586	4.537429	4.142925	4.27952	4.105766	4.214103	4.441363	4.663328	4.739936	4.166291	4.240325	4.231052	4.297999	4.208083	3.885976	4.195567	4.371791	4.202554	4.005161	4.304526	4.263102	3.981059	4.062561	4.192056	4.194811	3.921801	3.792572	3.622142	3.77433	4.137321	4.125057	4.529803	4.445855	4.439787	4.186887	4.616897	4.125683	4.412381	3.96037	4.262348	3.859231	4.679832	4.113138	4.249907	4.518029	4.494257	4.405541	4.728899	4.304533	4.284323	4.844454	4.091072	4.465019	4.293884	3.995796	4.248778	4.471694	4.280076	4.247656	4.235556	4.136403	4.505098	4.150757	4.095772	3.992972	4.334486	4.775879	4.148061	4.168588	3.977014	4.436301	4.446901	4.293547	4.166129	4.094592	4.435279	5.048787	4.297944	4.422247	4.592463	4.416625	4.429941	4.508374	4.112018	4.027445	4.204172	4.34141	4.250218	4.161861	3.998888	4.27695	4.955553	4.405892	4.314376	4.283475	4.31916	4.104412	4.425241	3.973728
"11715310_s_at"	5.323303	4.837458	4.754234	4.998591	4.772718	5.024334	5.053723	4.580368	5.020331	4.607255	4.708481	4.907825	4.567506	4.957469	4.854591	4.972578	4.656532	4.829822	4.663252	4.633811	4.680589	4.602587	5.211858	4.906775	4.545777	4.434159	5.097068	4.708769	4.798067	4.513822	5.00879	4.562928	4.956039	4.603438	4.709288	4.594738	4.688469	5.196479	4.810552	4.801308	4.616242	4.650483	4.994821	4.844913	4.657608	4.396326	5.061846	4.628328	4.66984	5.013785	4.597401	4.526089	4.895204	4.852081	4.965668	5.013045	4.943696	4.654886	4.369143	4.577005	4.473818	4.866667	4.746961	4.270161	4.511678	4.279837	4.861374	4.687616	4.620864	4.818045	4.92014	4.880328	4.697159	4.878899	4.401453	4.805755	4.548173	4.838675	5.137954	4.695796	4.645033	4.861813	5.027944	4.961497	4.718249	4.39542	4.645142	4.798607	4.736023	4.707026	4.372097	4.80767	4.660835	4.561921	5.210615	4.528552	4.588501	4.86405	5.469702	5.216246	5.064012	4.781697	5.005973	5.134682	5.081792	4.985415
"11715311_s_at"	3.945777	3.661125	4.041405	3.669482	3.735903	3.721897	3.97582	3.733049	3.83999	3.966707	4.012329	3.836251	3.396082	3.339507	3.343554	3.500299	3.504572	3.380864	3.477952	3.555451	3.891677	3.711725	3.999053	3.687547	3.785656	3.468029	4.268816	4.156858	3.752634	3.867552	4.104548	4.105488	3.768426	3.961266	3.795748	3.722364	3.742409	3.789887	3.821746	3.896894	3.886248	3.893775	3.810463	3.86763	3.683065	3.861421	3.908024	4.346384	3.894071	3.933099	3.726236	4.027588	3.528523	3.693774	3.857819	3.828169	3.858816	3.914366	3.635096	3.998188	3.752927	4.044255	4.162742	4.266543	4.04159	4.091437	3.77797	4.063964	3.719465	3.623971	4.021202	3.749634	3.60019	4.074716	3.731902	3.805381	3.701769	3.872402	4.004838	4.241347	3.37198	3.607643	3.674201	3.806042	3.811818	3.802139	3.713046	3.90203	3.888671	3.646181	4.108685	3.664975	3.456128	3.51671	3.678996	3.544581	3.781324	4.148315	4.070826	3.907237	3.718132	4.039055	3.702501	4.057626	4.500434	3.830907
"11715312_at"	3.786289	4.043424	4.040257	3.750923	3.754086	3.61631	3.834878	3.815104	4.089146	3.763686	3.930134	3.506086	3.593824	3.736405	3.609981	3.75473	3.73504	3.731845	3.910189	3.770564	3.666667	3.656642	3.470118	3.57612	3.735434	3.702774	3.605053	3.843145	3.419768	3.778488	3.535161	4.034769	4.048822	3.969545	3.65415	3.699471	3.651772	3.681561	3.960865	3.813936	3.74482	4.033153	3.476837	4.027149	3.596898	4.034743	3.582227	3.780401	3.82023	3.686582	3.850576	3.857908	4.158129	3.763053	3.560378	4.207536	3.855286	3.933236	3.765984	4.018531	3.970815	3.603018	3.933517	3.89327	3.672581	3.824872	3.639942	3.867108	3.778165	3.900281	3.674348	3.734056	4.025878	3.999008	3.907578	3.713011	3.601561	3.763755	4.036587	3.793269	3.837041	3.561057	3.664709	3.853974	3.984786	3.96465	3.637321	3.835753	4.009982	3.810834	3.597613	3.950246	3.82584	3.666989	3.935268	3.756649	3.809936	3.634502	3.912377	4.147632	3.863981	3.823974	3.947981	3.749384	3.73408	3.886104
"11715313_s_at"	4.93146	5.102802	4.574536	4.518148	5.331798	4.94563	4.866711	4.763705	5.107533	4.988382	4.912097	4.996964	5.197742	5.190676	5.034103	5.144231	5.306823	5.165777	5.262512	5.284506	4.741559	4.87462	4.973747	5.205812	4.886522	4.93259	5.412252	5.379922	4.890017	4.76866	4.950142	4.646807	4.872339	5.078107	5.023302	4.920369	4.782778	4.869547	4.953569	4.756835	5.314356	4.827321	5.045382	5.046575	4.65938	4.840086	4.890418	4.816683	4.944041	5.089725	4.909943	4.722246	5.206192	5.21083	4.918092	4.952238	5.112726	4.876938	4.858412	4.887181	4.708912	4.920454	4.894311	5.085568	4.67233	4.889088	4.933118	5.009607	4.752991	4.946891	4.996521	4.835572	4.955162	5.239268	4.887707	4.825317	5.025242	4.76223	4.725427	5.034348	5.253871	5.074053	4.941768	5.21048	5.405333	5.194159	4.963392	4.962577	5.021207	4.751791	4.834649	4.971381	5.396233	5.102071	5.255072	4.918331	4.742013	4.951554	4.951038	4.721842	4.767567	5.139964	4.575244	4.862158	5.092981	4.961521
"11715314_at"	3.810505	3.686297	3.58881	3.678621	4.174209	4.017851	3.969222	3.623843	3.950788	3.661606	3.810832	3.826289	3.59048	3.617724	3.841438	3.63695	3.540968	3.691732	3.7737	3.628766	3.701014	3.789019	3.636841	3.847872	3.570298	3.72318	3.719213	3.539275	3.648569	3.626477	3.990859	3.319742	3.917544	3.528825	3.947424	3.90883	3.65321	3.824323	3.654711	3.585988	3.688369	3.447421	3.734206	3.679499	3.551529	3.301813	4.086433	3.565894	3.716848	3.746318	3.660799	3.530436	3.890482	3.681101	3.585998	3.601462	3.482761	3.472026	3.732108	3.439783	3.62822	3.646863	3.745759	3.6187	3.445342	3.717484	3.694319	3.667952	3.939367	3.634199	3.557383	3.46373	3.432761	3.491738	3.487932	3.648154	3.475145	3.477522	3.605138	3.762002	3.582773	3.600811	3.649074	3.66997	3.472026	3.474453	3.543626	3.62839	3.58665	3.593267	3.63039	3.559766	3.663596	3.595345	3.654981	3.24003	3.521873	3.583884	4.08369	3.645595	3.697428	3.679386	3.533439	3.514476	3.568182	3.820308
"11715315_s_at"	4.807932	4.370461	5.060293	4.446306	4.591487	4.37258	5.450199	4.910615	5.399828	4.982279	4.386497	4.303359	4.814983	4.403272	5.484059	4.765839	5.308419	4.680825	5.315464	4.694531	5.05295	4.491414	5.15346	5.151264	4.671772	4.308007	5.274626	4.306898	4.220639	4.548506	4.702675	4.238249	4.071918	4.140704	6.652834	4.890053	5.285141	4.571672	5.099097	4.313488	4.945033	4.385526	5.015998	4.723582	5.395466	4.773595	4.229068	4.543542	5.514499	4.244058	4.64343	4.753762	7.101557	4.744413	4.661557	4.371682	4.681113	4.339402	4.459929	4.370712	4.950601	4.577085	4.993231	4.635294	4.184009	4.924131	4.725297	4.257816	4.663302	4.454536	4.629179	4.356145	4.942181	4.587692	4.706568	4.136527	4.592785	4.518079	4.628173	5.054696	5.033863	4.934494	4.376505	4.091395	5.514248	4.694958	4.693344	4.221663	4.613063	4.5021	4.561242	4.315399	4.711413	4.251777	4.510023	4.506027	4.786914	4.092297	6.214738	4.758189	5.130784	5.127977	5.082264	4.800371	4.337255	3.842294
"11715316_x_at"	4.397184	4.343371	11.91586	12.20961	4.68538	4.580924	4.583976	4.717702	4.944557	4.557049	11.81188	12.14602	12.2891	12.37624	12.72784	12.60865	4.727744	4.596447	4.429913	4.384089	4.301722	4.28982	12.10257	12.08269	4.755459	4.680784	12.00051	12.21725	4.718317	4.571837	4.334507	4.77605	12.05283	11.97149	4.475774	4.701507	12.09427	12.0432	12.52546	12.48448	4.86325	4.746717	4.648631	4.518437	5.015624	5.140731	4.519438	4.782999	11.99478	11.98142	4.691449	4.203464	4.303694	4.307478	4.475915	4.394236	4.64705	4.469278	4.723014	4.732159	4.566162	4.589947	4.90369	4.494362	5.121755	4.822317	4.125695	4.391362	11.94292	12.27829	4.707078	4.608954	4.397088	4.850765	4.886364	4.61711	5.1136	4.511432	4.624645	4.839289	4.318763	4.0766	12.26001	12.08977	4.881159	4.557171	4.546858	4.759824	4.546061	4.62764	4.892736	5.141762	4.604597	4.562898	4.774999	4.589126	4.946857	4.394376	4.434613	4.375377	12.14512	12.4544	5.061251	5.128954	4.861967	4.83753
"11715317_s_at"	3.929318	4.07279	3.763725	3.794852	4.178186	4.04731	3.967284	4.166935	4.086963	4.200007	4.00429	3.937082	4.684509	4.477447	4.195483	4.37194	4.215363	4.553598	4.475979	4.271618	4.205091	4.150595	3.875859	4.298836	3.559155	4.012341	4.08697	4.064083	4.156706	4.343128	4.231773	4.097092	3.897379	3.993964	4.292414	3.82813	4.058159	4.17414	3.972811	3.969396	4.301167	4.078044	4.051925	3.848995	3.863009	4.083107	3.818056	3.85168	3.87039	3.802281	4.027495	3.907643	4.674873	4.64746	3.887988	3.583274	4.367734	4.085782	4.298715	3.776958	4.037521	3.990171	4.430028	4.241355	3.512919	4.050422	3.845747	3.872907	3.690143	3.775108	3.800333	3.944069	3.891062	3.999444	3.894053	4.014921	3.927598	3.995233	4.144352	4.016764	4.372368	4.495902	4.11629	4.181654	3.92661	4.111675	4.218762	4.043464	3.990923	3.70789	3.810146	3.754934	4.233442	4.421449	4.114944	3.90711	4.017232	3.948401	4.333133	4.455751	4.078139	3.897705	3.785375	4.234994	3.678139	3.891419
"11715318_s_at"	4.382678	4.317554	4.125678	4.184891	4.128247	4.017908	4.600367	4.207666	4.33549	4.30725	4.34245	4.418519	4.043615	4.222851	4.029674	3.989225	4.300337	4.220406	4.359938	4.35582	4.826305	4.3304	4.823909	4.214119	4.077651	4.254456	4.412388	4.571687	4.439452	4.084972	4.604537	4.429231	4.183168	4.187665	4.476796	4.561128	4.348945	4.372853	4.796159	4.553701	4.612117	4.29516	4.771201	4.671829	4.704823	4.245236	4.513136	4.498835	4.498178	4.487673	4.530854	4.425909	4.340794	4.092059	4.374969	4.971218	4.434892	4.52046	4.345171	4.688622	4.055108	4.361547	4.393255	4.665133	4.499005	4.699	4.466904	4.320123	4.500135	4.421736	4.547953	4.490938	4.154544	4.854419	4.451761	4.390926	4.636169	4.629748	4.358572	4.214094	4.297608	4.208019	4.387693	4.538649	4.530826	4.373738	4.472157	4.448091	4.150816	4.29877	4.152678	4.435822	4.069587	3.87229	4.512303	4.168505	4.338026	4.259097	4.672698	4.649245	4.819821	4.520595	4.325716	4.516691	4.261547	4.180103
"11715319_s_at"	3.55082	3.467959	3.360608	3.356025	3.470438	3.419614	3.679824	3.234115	3.480861	3.403492	3.542064	3.27919	3.245574	3.207449	3.293934	3.370388	3.22175	3.353781	3.359604	3.261512	3.5108	3.4266	3.454551	3.417981	3.432819	3.540851	3.288858	3.591725	3.556748	3.39127	3.363602	3.53266	3.457694	3.404772	3.397015	3.478818	3.309815	3.365206	3.391714	3.617795	3.510105	3.34477	3.865175	3.330854	3.34349	3.469997	3.47618	3.492369	3.568187	3.253413	3.285204	3.494174	3.48989	3.42821	3.431399	3.326685	3.42102	3.435259	3.595981	3.364035	3.353539	3.360895	3.313862	3.592768	3.230065	3.36953	3.595413	3.353014	3.306246	3.356867	3.446662	3.258622	3.401182	3.490583	3.567186	3.534265	3.53007	3.474167	3.613462	3.425438	3.53586	3.23569	3.287541	3.409061	3.494359	3.565537	3.31909	3.293276	3.397748	3.448368	3.704063	3.554129	3.358211	3.367971	3.465417	3.549484	3.361605	3.334024	3.466378	3.43426	3.664552	3.406374	3.509167	3.399833	3.485147	3.589689
"11715320_s_at"	4.110332	3.989676	4.188971	4.07215	4.000403	4.119978	5.215294	3.942438	4.712158	4.454525	4.413376	3.903271	4.250238	4.219768	4.307646	3.970599	4.080071	3.69568	4.033478	3.946376	4.535529	4.087668	4.249083	4.085504	4.3985	4.194362	4.699699	4.262741	3.961346	3.986097	4.022934	4.178679	3.932259	4.128488	3.994595	4.2301	4.441529	3.950776	3.984998	3.824859	3.524343	3.947031	4.190045	4.046131	4.248855	4.291677	4.80335	4.29398	4.391583	4.461345	4.186269	3.842407	4.20937	4.204536	4.524318	4.303425	4.101153	3.987113	3.717076	4.151545	4.079036	4.570575	4.063026	3.917688	4.271236	4.427264	4.002025	4.320184	4.578808	3.722478	4.149344	4.121246	3.945635	4.405673	4.319912	4.318389	4.020194	4.164438	3.989056	4.203689	4.323136	4.085937	4.139937	3.972561	3.910526	3.875477	3.962185	4.121821	3.967289	3.89228	3.876664	4.077916	3.735976	4.126875	3.965015	4.089675	3.983832	4.139316	4.246717	3.954096	3.902409	3.803018	4.036788	3.936932	4.178885	4.336544
"11715321_x_at"	4.773993	4.151459	4.014819	3.938353	4.405004	4.400721	4.42934	4.707293	4.720245	4.46441	3.953187	4.252887	4.976304	4.929007	4.800128	4.962672	5.078686	4.820413	5.271867	4.820939	4.679118	4.255839	4.24202	4.256337	4.177618	4.153521	4.352609	4.500741	4.061521	4.463926	4.664188	4.769433	4.632345	4.167153	4.704149	4.170089	4.420018	4.19352	4.093275	4.15205	4.658242	4.459853	4.509899	4.58586	4.155383	4.50802	4.408053	4.063897	4.182663	4.107618	4.444425	4.032178	5.63593	5.121992	4.334545	4.48353	4.55229	4.102869	4.655588	4.503511	4.191895	4.632658	4.234346	4.304648	4.243903	4.022843	4.128102	4.234632	4.708109	4.67608	4.68988	4.389194	4.141612	4.269715	4.632289	4.725578	4.369197	4.488425	4.270088	4.541123	4.981392	5.023121	4.508248	4.214844	4.04441	3.859607	4.35003	4.482276	4.463938	3.863776	4.20802	4.254988	5.076484	4.778439	4.029874	4.612695	4.530229	4.3281	4.512567	5.075008	4.217345	4.161191	4.310039	4.451073	4.228217	4.441019
"11715322_s_at"	3.519216	3.512569	3.40925	3.516538	3.635433	3.697068	3.584622	3.668478	3.494439	3.917374	3.460557	3.518128	3.189521	3.541275	3.311009	3.44729	3.453212	3.413548	3.506186	3.266406	3.49782	3.574678	3.808476	3.68445	3.701826	3.432061	4.029965	3.615947	3.532106	4.135276	3.534484	3.58088	3.485016	3.57344	3.562854	3.67944	3.534306	3.806166	3.637559	4.409809	4.238296	3.615408	3.589876	3.707009	3.428447	4.078088	3.58019	3.77918	3.465165	3.646739	3.730066	3.765382	3.440728	3.276002	3.492781	3.823331	3.572867	3.640292	3.391895	3.535807	3.741782	3.719883	3.435871	3.969534	3.590552	3.4058	3.530325	3.735201	3.589951	3.616206	3.609758	3.42317	3.701332	4.079318	3.572068	3.747953	3.811986	3.66963	3.497197	3.565394	3.35107	3.460513	3.842228	3.618227	4.040996	3.627914	3.847361	4.163592	3.570196	3.578978	3.564186	3.421728	3.412884	3.480239	3.792837	3.724472	3.610333	3.626407	3.623481	3.774402	3.470415	3.902645	3.655025	3.795141	4.319562	3.642458
"11715323_s_at"	3.948371	3.867733	3.992688	3.963756	3.991589	3.878697	3.663512	3.733285	3.773554	3.917125	3.777671	3.904279	4.096235	3.898136	3.85872	4.136839	4.11719	4.086186	3.953639	4.280925	3.997679	4.047906	3.991659	3.822322	3.857255	4.054407	4.61023	3.967855	3.874418	3.773737	3.742458	4.299612	3.785373	3.807197	4.008682	3.861174	3.847618	4.034077	3.901826	3.65931	4.298117	4.126349	3.981977	3.746385	3.831198	3.789961	3.886576	3.888378	3.921967	3.847168	3.80734	3.755442	3.925464	4.020454	3.829688	3.652144	3.696683	3.609118	4.127874	3.702235	3.892546	3.814745	4.013821	3.713984	3.850057	3.882697	3.757146	3.951672	3.724731	3.776188	4.248309	3.869891	3.766385	4.284197	3.89594	4.007583	4.005981	4.152446	4.135166	3.977252	4.12815	3.90332	3.959141	3.947758	3.887115	3.796528	4.053947	3.918264	3.627499	4.016975	3.842932	3.914909	4.052025	3.899274	4.526805	4.227775	4.205879	4.006873	3.897262	4.058928	4.244173	3.789439	4.381586	4.047821	4.151012	3.92636
"11715324_s_at"	3.506633	3.514544	3.489005	3.475621	3.398772	3.452082	3.404649	3.621783	3.329401	3.616168	3.526572	3.625877	3.53097	3.574091	3.830261	3.72272	3.682442	3.762171	3.474718	3.730444	3.478065	3.432104	3.547166	3.842531	3.740256	3.581864	3.6672	3.654092	3.415838	3.510757	3.385502	3.559959	3.475909	3.534186	3.77038	3.489095	3.624379	3.399104	3.336486	3.558151	3.40782	3.470049	3.684713	3.475273	3.53843	3.611279	3.64522	3.640844	3.55527	3.621398	3.668483	3.457796	3.626603	3.579803	3.845512	3.866503	3.558445	3.317065	3.577579	3.493815	3.438844	3.687254	3.448129	3.718399	3.430804	3.845124	3.331688	3.496111	3.587129	3.453851	3.621145	3.749512	3.711761	3.598896	3.522152	3.571748	3.687488	3.603552	3.332183	3.401638	3.527083	3.598018	3.366164	3.483543	3.567621	3.492022	3.434913	3.760747	3.594294	3.381557	3.455642	3.37589	3.483993	3.667168	3.489997	3.552467	3.333794	3.523717	3.746819	3.803478	3.474218	3.534225	3.568905	3.481369	3.522835	3.584723
"11715325_at"	4.169316	4.361741	4.59264	4.155916	4.203728	4.100656	4.341251	4.333349	4.051097	4.148899	4.278387	4.220139	4.701476	4.49868	4.734509	4.502091	4.634707	4.286511	4.452511	4.495301	4.246859	4.099342	4.352626	4.638728	4.259348	4.585855	4.669217	4.449326	4.182112	4.242796	4.160112	4.090514	4.419916	4.068325	4.086335	4.41199	4.13798	4.14944	4.18754	4.147176	5.087027	4.178063	4.386282	4.032899	3.929821	4.866223	4.11727	4.386694	4.149604	4.918971	4.693716	4.467546	4.962177	4.671483	4.627811	4.253098	4.568488	4.614859	4.084657	4.370351	4.370209	4.613988	4.8025	4.384665	4.09353	3.964797	4.258992	4.341699	4.104311	4.657404	4.470066	4.78171	4.477514	5.210381	4.481377	4.572657	4.771898	4.125338	4.514384	4.172618	4.349518	4.451799	4.446737	4.401196	4.68738	4.306484	4.360732	4.420164	4.36033	4.115159	4.652774	4.410172	4.386219	4.259754	4.242717	4.378531	4.506196	4.44592	4.895914	4.301177	4.384884	4.255712	3.912179	4.574714	4.463681	4.935717
"11715326_s_at"	3.902107	4.077597	3.679823	3.744046	3.859271	3.673666	3.877947	3.576937	3.433688	3.638364	3.906097	3.771055	3.610293	3.74006	3.932563	3.833423	3.89972	3.433002	3.782492	3.70617	3.748345	3.758013	3.592025	3.829647	3.456046	3.573362	4.102085	3.694637	3.895627	3.609931	3.59375	3.66355	3.615747	3.562184	3.681373	3.54941	3.681938	3.695364	3.971049	3.994756	4.003535	3.678398	3.757869	3.65119	3.904856	4.030322	3.424	3.584985	3.943347	3.983758	4.00073	3.884521	4.018888	3.831876	3.795884	3.625113	3.754132	3.738358	3.865124	3.965932	3.836987	3.680432	3.51194	3.759162	3.425418	3.614209	3.950248	4.11887	4.181155	3.991983	3.635379	3.738343	3.64532	4.09282	3.366458	3.486207	3.791842	3.895048	3.53089	3.902379	3.80662	3.520505	3.743048	3.568264	3.751724	3.96094	4.313584	3.992217	3.751053	4.182862	3.911967	3.527203	3.767189	3.68018	3.867462	3.516485	3.7854	3.377509	3.868401	4.099813	3.650971	3.788619	3.565445	3.729594	3.642614	3.640976
"11715327_x_at"	4.588614	4.847023	4.449977	4.978404	5.06963	4.72932	4.71609	5.001231	4.782272	5.117358	4.706435	4.603195	5.020887	5.366206	5.690551	5.685053	5.317792	5.383095	5.445597	5.554998	4.627571	4.889826	4.809099	5.055607	4.600062	4.842851	4.843927	4.872206	4.704663	4.936398	4.701852	4.753245	4.688399	4.74405	4.786782	4.886391	4.963675	4.828315	4.784663	4.477861	4.058915	4.735938	4.600701	4.640228	4.626853	4.657248	4.988397	4.928952	4.65564	4.658844	4.226966	4.798351	5.381475	5.459054	4.309422	4.958107	4.616105	4.677772	4.759288	4.616923	4.65435	4.801199	4.586704	4.716173	4.923121	5.125735	4.778437	5.003263	4.723641	4.612764	4.554994	4.730053	4.933482	4.487786	4.558395	4.281032	4.612927	4.766963	4.747097	4.742658	5.269924	5.632841	4.657495	4.47613	4.323784	4.969816	4.687125	4.82476	4.708347	4.954047	4.854822	5.329705	5.124148	5.627627	4.494366	4.780802	4.795831	4.765231	4.663339	4.763672	4.84108	5.229365	4.775237	4.69268	4.520705	4.731832
"11715328_at"	4.012057	3.927709	3.596857	3.696383	3.998727	3.715868	4.099717	4.274749	3.912935	3.942393	3.947289	3.736837	4.055339	3.857123	4.013408	4.100873	4.084988	3.621475	3.958481	3.987117	3.937904	4.022102	3.955642	4.166592	3.455613	3.835671	3.866385	3.983914	4.408661	3.789094	4.169169	3.890723	3.786036	3.713533	3.735191	3.942218	3.586012	3.669223	3.808684	3.950386	4.0103	3.861513	4.087537	3.916403	3.620361	3.64565	3.86009	3.834573	4.153796	4.141761	3.608622	3.916555	4.450585	3.966076	3.857897	4.418274	3.895386	3.784487	3.701448	3.823149	3.973334	3.925055	3.972241	3.754642	3.846698	3.78264	3.671747	3.67766	3.823775	4.22715	3.814061	3.737437	3.904075	3.596918	4.362226	3.703927	3.826234	4.005367	4.119258	3.739278	3.994395	3.851358	4.166083	3.920169	3.960231	3.889955	3.73218	3.596883	3.712054	3.822387	4.262074	3.810706	4.173526	3.791388	3.814006	3.874233	3.624744	4.129039	3.744314	3.899829	3.801593	3.776517	3.749349	3.746127	3.65606	3.983914
"11715329_at"	3.929575	3.601076	3.654049	3.6264	4.008718	3.955004	3.662632	3.702134	3.680452	3.533853	3.655713	3.731726	3.633312	3.621928	3.613663	3.408607	3.701935	3.482877	3.608171	3.534498	4.069873	3.89634	3.959862	3.679672	4.139524	3.805951	3.675008	3.74319	3.726289	3.925769	4.006902	3.906238	3.658784	3.722525	3.659081	3.874484	4.02544	3.775815	4.023981	4.050317	3.939108	3.96245	3.788756	3.701519	3.609742	3.912828	3.648579	3.799993	3.744664	3.707702	4.043282	4.119278	3.554272	3.647861	4.004447	3.816243	3.80835	3.854506	3.641864	3.91483	3.682009	3.816166	3.944602	3.804505	3.758525	3.678172	4.047626	3.967206	4.046213	3.679172	3.636037	3.545682	3.729	3.866038	3.867258	3.72364	4.136465	4.096891	3.462742	3.759148	3.502351	3.657955	3.954437	3.895231	4.015696	4.083675	3.795267	3.999556	4.113434	3.831062	3.680731	3.665212	3.466707	3.61212	4.179322	3.769129	3.768407	3.631291	3.833487	3.838757	3.715975	3.770087	3.685176	3.723238	3.996063	3.748461
"11715330_x_at"	3.570833	3.4822	3.797853	3.634529	3.886735	3.415811	3.825555	3.791957	3.718551	3.701022	3.536699	3.765968	3.782641	4.01124	3.954447	3.68265	3.819567	3.781379	3.847475	3.864563	3.351301	3.520489	3.47776	3.446744	3.519472	3.70507	3.795416	3.487018	3.400213	3.507694	3.560543	3.587208	3.435572	3.595399	3.54343	3.633471	3.768031	3.59859	3.638053	3.836587	3.627045	3.488398	3.852061	3.621581	3.478374	3.42639	3.729495	3.555058	3.535371	3.946797	3.635976	3.758832	3.780745	3.651434	3.541975	3.849554	3.407936	3.522032	3.540393	3.496631	3.812002	3.601118	3.592871	3.594486	3.73556	3.584675	3.580866	3.479905	3.626854	3.666787	3.691741	3.716563	3.69772	3.57473	3.649955	3.37333	3.846479	3.389492	3.924192	3.58843	3.659821	3.674719	3.904704	3.797921	3.815346	3.605848	3.780086	3.608558	3.880402	3.570199	3.57969	3.576577	3.897566	3.880402	3.414983	3.683078	3.423329	3.600505	3.83847	3.922889	3.559474	3.714544	3.754865	3.504215	3.54125	3.452826
"11715331_x_at"	6.148277	6.109468	6.619084	6.697432	5.981979	6.476667	6.382867	6.237556	6.463459	6.023595	6.624422	6.779953	6.379178	6.488176	6.413155	6.330616	6.643371	6.429608	6.366738	6.104264	6.513642	6.535747	6.315339	6.49003	6.488839	6.839289	6.202944	6.453172	6.234519	6.521356	6.695934	6.695381	6.92089	6.606227	6.558938	6.200929	6.262956	6.55098	6.472671	6.313903	6.569167	6.647876	6.503552	6.510218	6.383948	6.822245	6.622709	6.711468	6.106292	6.186864	6.719614	6.843397	5.906967	5.986177	6.188869	6.745854	6.611403	6.463603	6.55325	6.881102	6.513663	6.549667	6.352718	6.345033	6.672655	6.488858	6.625037	6.66622	6.556643	5.859463	6.445666	6.264689	6.348782	6.535545	6.829772	6.590825	6.838362	6.396908	6.671689	6.50969	6.452185	6.265056	6.925928	6.684718	6.134485	6.089886	6.74275	6.410913	6.479531	6.519191	6.500398	6.62699	6.341071	6.334372	6.445436	6.63778	6.243739	6.428607	5.607629	5.954149	6.334332	6.258255	6.16185	6.187575	6.560665	6.675156
"11715332_at"	3.871748	4.018675	3.938509	3.672099	3.927788	3.772627	3.621968	4.08412	3.814043	3.864721	3.806852	4.027694	3.851937	3.773624	3.883848	3.826893	3.868393	3.734123	3.681664	3.752614	3.832072	3.888127	3.844225	3.794994	3.659948	3.660355	4.036386	3.794343	3.937409	3.878755	3.427608	3.950822	4.040032	3.770261	4.2916	3.696512	3.952508	3.903664	3.905783	3.803555	3.768496	3.99853	3.895034	3.975295	3.99429	3.512502	4.003862	3.851944	4.142716	3.821625	3.998233	3.816789	3.783429	3.973894	3.787804	3.714648	3.851265	3.747824	3.812556	3.918461	3.719245	3.927623	3.666998	3.773304	3.807436	3.507876	3.875895	3.887056	3.877942	3.682239	4.483687	4.015773	3.822161	3.829292	4.008385	3.608081	3.614354	4.066925	4.277467	3.509601	3.834571	3.850438	3.738028	3.878174	3.738025	3.668648	3.89793	3.609442	4.22361	4.010588	3.841488	3.866273	3.902559	3.846902	3.789649	3.75501	4.249803	3.788202	4.024171	3.784718	3.921965	3.873286	3.925488	3.792991	4.070739	3.848485
"11715333_s_at"	3.561461	3.715493	3.697817	3.407583	3.666761	3.494508	3.574121	3.470726	3.304714	3.507011	3.521664	3.673238	3.592824	3.421936	3.53514	3.435346	3.671802	3.430821	3.619951	3.431125	3.423206	3.310276	3.576894	3.431352	3.334448	3.458993	3.360316	3.513168	3.637077	3.530935	3.290775	3.515886	3.767439	3.571732	3.78497	3.504572	3.728961	3.689638	3.528779	3.547841	3.583407	3.442125	3.722834	3.733093	3.525617	3.305784	3.478685	3.273241	3.464757	3.446421	3.510072	3.594138	3.55144	3.441772	3.527273	3.351244	3.609603	3.130989	3.415988	3.590665	3.456743	3.477437	3.408166	3.585129	3.31901	3.320625	3.409397	3.630041	3.812188	3.602285	3.280155	3.444551	3.521821	3.818525	3.557475	3.642559	3.343151	3.945297	3.525774	3.723932	3.612948	3.62817	3.351489	3.481555	3.570145	3.515681	3.661026	3.643509	3.711906	3.642308	3.324588	3.489058	3.575248	3.51921	3.635217	3.64285	3.450718	3.304573	3.434591	3.436896	3.462896	3.563819	3.553441	3.475083	3.819254	3.41083
"11715334_s_at"	3.658579	3.538837	3.641427	3.722631	3.807063	3.922474	3.859369	3.611632	3.391852	3.718509	3.685651	3.531946	3.588787	3.593206	3.759156	3.727058	3.605186	3.585254	3.770453	3.603847	3.568744	3.831114	3.56462	3.608193	3.70238	3.634581	3.676005	3.680494	3.514704	4.196547	3.830878	3.616544	3.413562	3.609344	3.651888	3.434049	3.599561	3.602121	3.830382	3.483856	3.813622	3.639102	3.467332	3.738553	3.524144	3.689429	3.635117	3.651442	3.384595	3.843654	3.648125	3.59311	3.562029	3.644573	3.672733	3.70656	3.694662	3.576139	3.792484	3.501397	3.51726	3.575628	3.444537	3.685974	3.441642	3.637982	3.483636	3.667058	3.647698	4.008875	3.645336	3.576441	3.634947	3.553081	3.665994	3.816012	3.76288	3.666091	3.55755	3.556624	3.526171	3.548619	3.66894	3.990903	3.800117	3.753108	3.670059	3.629341	3.595043	3.613688	3.679277	3.347078	3.660277	3.667561	3.742586	3.551785	3.602995	3.558751	3.844536	3.775859	3.634688	3.480887	3.672891	3.621646	3.599711	3.598641
[truncated: 47,075,132 more chars]
