# Supplementary material for: Dual efficacy-toxicity of Chelidonii Herba in chronic obstructive pulmonary disease: Integrated network pharmacology, immune profiling and molecular docking
Source: PLoS One. 2025 Sep 23;20(9):e0332750. doi: 10.1371/journal.pone.0332750 (PMC12456800; doi:10.1371/journal.pone.0332750)
Supplement: S9 Data — (ZIP) [file pone.0332750.s010.zip › README_Dataset9.txt]

CIBERSORT-derived immune cell proportions (22 cell types) for the GSE55962 dataset (24 COPD vs. 82 healthy samples). Data includes: (1) per-sample immune cell fractions (bar plot, Figure 12A), (2) differential abundance (box plot, Figure 12B; e.g., elevated NK cells in COPD), and (3) correlations between core targets (e.g., PPARG, CASP3) and immune cells (γδ T cells, macrophages M2; heatmap, Figure 12C). Sourced from GEO (accession: GSE55962; download date: 2025-05-15).
